# Supplementary material for: Crystal structure of 4-{[(2,4-di­hydroxy­benzyl­idene)amino]­meth­yl}cyclo­hexane­carb­oxy­lic acid
Source: Acta Crystallogr E Crystallogr Commun. 2015 Nov 28;71(Pt 12):o995–6. doi: 10.1107/S2056989015022343 (PMC4719941; doi:10.1107/S2056989015022343)
Supplement: Supplementary file 1 [file e-71-0o995-sup1.cif]

##############################################################################
#                                                                            #
# This CIF contains the data in a paper accepted for publication in          #
# Acta Crystallographica Section E. It conforms to the requirements of       #
# Notes for Authors for Acta Crystallographica Section E, and has been       #
# peer reviewed under the auspices of the IUCr Commission on Journals.       #
#                                                                            #
# Full details of the Crystallographic Information File format               #
# are given in the paper "The Crystallographic Information File (CIF):       #
# a New Standard Archive File for Crystallography" by S. R. Hall, F. H.      #
# Allen and I. D. Brown [Acta Cryst. (1991), A47, 655-685].                  #
#                                                                            #
# The current version of the core CIF dictionary is obtainable from          #
# ftp://ftp.iucr.org/pub/cif_core.dic.                                       #
#                                                                            #
# Software is freely available for graphical display of the structure(s)     #
# in this CIF. For information consult the CIF software page                 #
# http://www.iucr.org/resources/cif/software.                                #
#                                                                            #
# This file may be used for bona fide research purposes within the           #
# scientific community so long as proper attribution is given to the journal # 
# article from which it was obtained.                                        #
#                                                                            #
##############################################################################
data_global
_audit_creation_method     ?
_journal_date_recd_electronic     2015-11-22
_journal_date_accepted     2015-11-23
_journal_name_full     'Acta Crystallographica, Section E'
_journal_year     2015
_journal_volume     71
_journal_issue     12
_journal_page_first     o995
_journal_page_last     o996
_journal_paper_category     HO
_journal_paper_doi     10.1107/S2056989015022343
_journal_coeditor_code     HB7548
_publ_contact_author
;
Muhammad Nawaz Tahir
University of Sargodha
Department of Physics
Sargodha
Pakistan
;
_publ_contact_author_email     'dmntahir_uos@yahoo.com'
_publ_contact_author_fax     '0092 48 32 22 121'
_publ_contact_author_phone     '0092 48 92 30 914'
_publ_section_title
;
Crystal structure of
4-{[(2,4-dihydroxybenzylidene)amino]methyl}cyclohexanecarboxylic acid
;
loop_
    _publ_author_name
    _publ_author_footnote
    _publ_author_address
    'Muhammad Danish' .
;
Department of Chemistry
Institute of Natural Sciences
University of Gujrat
Gujrat 50700
Pakistan
;
    'Saba Akbar' .
;
Department of Chemistry
Institute of Natural Sciences
University of Gujrat
Gujrat 50700
Pakistan
;
    'Tahir, Muhammad Nawaz' .
;
Department of physics
University of Sargodha
Sargodha
Punjab
Pakistan
;
    'Rabia Ayub Butt' .
;
Department of Chemistry
Institute of Natural Sciences
University of Gujrat
Gujrat 50700
Pakistan
;
    'Muhammad Ashfaq' .
;
Department of Chemistry
Institute of Natural Sciences
University of Gujrat
Gujrat 50700
Pakistan
;
data_I
_database_code_depnum_ccdc_archive 'CCDC 1438286'
_audit_creation_method     'SHELXL-2014/7'
_chemical_name_systematic
;
4-{[(2,4-Dihydroxybenzylidene)amino]methyl}cyclohexanecarboxylic acid
;
_chemical_name_common     ?
_chemical_formula_moiety     'C15 H19 N O4'
_chemical_formula_sum     'C15 H19 N O4'
_chemical_formula_iupac     'C15 H19 N O4'
_chemical_formula_weight     277.31
_shelx_space_group_comment
;
The symmetry employed for this shelxl refinement is uniquely defined
by the following loop, which should always be used as a source of
symmetry information in preference to the above space-group names.
They are only intended as comments.
;
_space_group_crystal_system     monoclinic
_space_group_name_H-M_alt     'P 21/c'
_space_group_name_Hall     '-P 2ybc'
loop_
    _space_group_symop_operation_xyz
    'x, y, z'
    '-x, y+1/2, -z+1/2'
    '-x, -y, -z'
    'x, -y-1/2, z-1/2'
_cell_length_a     6.2399(17)
_cell_length_b     10.222(2)
_cell_length_c     22.251(6)
_cell_angle_alpha     90
_cell_angle_beta     90.232(8)
_cell_angle_gamma     90
_cell_volume     1419.2(6)
_cell_formula_units_Z     4
_cell_measurement_reflns_used     1222
_cell_measurement_theta_min     2.706
_cell_measurement_theta_max     25.250
_cell_measurement_temperature     296(2)
_exptl_crystal_description     plate
_exptl_crystal_colour     'light orange'
_exptl_crystal_size_max     0.33
_exptl_crystal_size_mid     0.27
_exptl_crystal_size_min     0.14
_exptl_crystal_density_diffrn     1.298
_exptl_crystal_density_meas     ?
_exptl_crystal_density_method     'not measured'
_exptl_crystal_F_000     592
_exptl_absorpt_coefficient_mu     0.094
_exptl_absorpt_correction_type     multi-scan
_exptl_absorpt_process_details
;
(SADABS; Bruker, 2005)
;
_exptl_absorpt_correction_T_min     0.970
_exptl_absorpt_correction_T_max     0.988
_exptl_special_details
;
;
_diffrn_ambient_temperature     296(2)
_diffrn_radiation_type     MoK\a
_diffrn_radiation_wavelength     0.71073
_diffrn_radiation_source     'fine-focus sealed tube'
_diffrn_radiation_monochromator     graphite
_diffrn_measurement_device_type     'Bruker Kappa APEXII CCD'
_diffrn_measurement_method     \w
_diffrn_detector_area_resol_mean     7.80
_diffrn_reflns_number     10670
_diffrn_reflns_av_R_equivalents     0.0952
_diffrn_reflns_theta_min     2.706
_diffrn_reflns_theta_max     25.250
_diffrn_reflns_theta_full     25.250
_diffrn_measured_fraction_theta_max     0.999
_diffrn_measured_fraction_theta_full     0.999
_diffrn_reflns_limit_h_min     -7
_diffrn_reflns_limit_h_max     7
_diffrn_reflns_limit_k_min     -12
_diffrn_reflns_limit_k_max     8
_diffrn_reflns_limit_l_min     -27
_diffrn_reflns_limit_l_max     27
_diffrn_standards_number     0
_diffrn_standards_interval_count     ?
_diffrn_standards_interval_time     ?
_diffrn_standards_decay_%     ?
_refine_special_details
;
Refinement of <i>F</i>^2^ against ALL reflections. The weighted <i>R</i>-factor
<i>wR</i> and goodness of fit <i>S</i> are based on <i>F</i>^2^, conventional
<i>R</i>-factors <i>R</i> are based on <i>F</i>, with <i>F</i> set to zero for
negative <i>F</i>^2^. The threshold expression of <i>F</i>^2^ >
\s(<i>F</i>^2^) is used only for calculating <i>R</i>-factors(gt) <i>etc</i>.
and is not relevant to the choice of reflections for refinement.
<i>R</i>-factors based on <i>F</i>^2^ are statistically about twice as large
as those based on <i>F</i>, and <i>R</i>- factors based on ALL data will be
even larger.
;
_reflns_number_total     2580
_reflns_number_gt     1222
_reflns_threshold_expression     I>2\s(I)
_refine_ls_structure_factor_coef     Fsqd
_refine_ls_matrix_type     full
_refine_ls_R_factor_all     0.1700
_refine_ls_R_factor_gt     0.0768
_refine_ls_wR_factor_gt     0.1695
_refine_ls_wR_factor_ref     0.2144
_refine_ls_goodness_of_fit_ref     1.013
_refine_ls_restrained_S_all     1.013
_refine_ls_number_reflns     2580
_refine_ls_number_parameters     186
_refine_ls_number_restraints     0
_refine_ls_hydrogen_treatment     mixed
_refine_ls_weighting_scheme     calc
_refine_ls_weighting_details
                      'w=1/[\s^2^(Fo^2^)+(0.0891P)^2^] where P=(Fo^2^+2Fc^2^)/3'
_atom_sites_solution_hydrogens     geom
_atom_sites_solution_primary     direct
_atom_sites_solution_secondary     difmap
_refine_ls_shift/su_max     0.000
_refine_ls_shift/su_mean     0.000
_refine_diff_density_max     0.350
_refine_diff_density_min     -0.259
loop_
    _atom_type_symbol
    _atom_type_description
    _atom_type_scat_dispersion_real
    _atom_type_scat_dispersion_imag
    _atom_type_scat_source
    'C' 'C' 0.0033 0.0016
                         'International Tables Vol C Tables 4.2.6.8 and 6.1.1.4'
    'H' 'H' 0.0000 0.0000
                         'International Tables Vol C Tables 4.2.6.8 and 6.1.1.4'
    'N' 'N' 0.0061 0.0033
                         'International Tables Vol C Tables 4.2.6.8 and 6.1.1.4'
    'O' 'O' 0.0106 0.0060
                         'International Tables Vol C Tables 4.2.6.8 and 6.1.1.4'
_computing_data_collection
;
APEX2 (Bruker, 2007)
;
_computing_cell_refinement
;
SAINT (Bruker, 2007)
;
_computing_data_reduction
;
SAINT (Bruker, 2007)
;
_computing_structure_solution
;
SHELXS97 (Sheldrick, 2008)
;
_computing_structure_refinement
;
SHELXL-2014/6  (Sheldrick, 2015)
;
_computing_molecular_graphics
;
ORTEP-3 for Windows (Farrugia, 2012) and PLATON (Spek, 2009)
;
_computing_publication_material
;
WinGX (Farrugia, 2012) and PLATON (Spek, 2009)
;
loop_
    _atom_site_type_symbol
    _atom_site_label
    _atom_site_fract_x
    _atom_site_fract_y
    _atom_site_fract_z
    _atom_site_U_iso_or_equiv
    _atom_site_adp_type
    _atom_site_calc_flag
    _atom_site_occupancy
    _atom_site_disorder_assembly
    _atom_site_disorder_group
    O O1 0.0521(6) 0.7966(3) -0.09932(14) 0.0576(10) Uani d 1 . .
    H H1 0.082(8) 0.840(5) -0.132(2) 0.086 Uiso d 1 . .
    O O2 -0.2047(6) 0.9366(3) -0.07558(15) 0.0717(11) Uani d 1 . .
    O O3 0.0919(5) 0.5993(3) 0.30231(12) 0.0465(8) Uani d 1 . .
    H H3 0.0041 0.6040 0.2749 0.070 Uiso calc 1 . .
    O O4 0.7509(5) 0.3799(3) 0.33996(14) 0.0549(9) Uani d 1 . .
    H H4 0.7673 0.4399 0.3640 0.082 Uiso calc 1 . .
    N N1 -0.1192(6) 0.5339(3) 0.20228(15) 0.0426(10) Uani d 1 . .
    C C1 -0.1074(8) 0.8366(4) -0.06681(19) 0.0441(11) Uani d 1 . .
    C C2 -0.1625(7) 0.7441(4) -0.01567(18) 0.0430(11) Uani d 1 . .
    H H2 -0.1976 0.6593 -0.0337 0.052 Uiso calc 1 . .
    C C3 -0.3547(7) 0.7867(5) 0.0196(2) 0.0604(14) Uani d 1 . .
    H H3A -0.4763 0.7979 -0.0072 0.072 Uiso calc 1 . .
    H H3B -0.3256 0.8700 0.0389 0.072 Uiso calc 1 . .
    C C4 -0.4078(7) 0.6832(5) 0.06750(19) 0.0563(13) Uani d 1 . .
    H H4A -0.5306 0.7123 0.0905 0.068 Uiso calc 1 . .
    H H4B -0.4464 0.6020 0.0477 0.068 Uiso calc 1 . .
    C C5 -0.2214(6) 0.6584(4) 0.10995(18) 0.0425(11) Uani d 1 . .
    H H5 -0.1913 0.7394 0.1320 0.051 Uiso calc 1 . .
    C C6 -0.0247(7) 0.6216(4) 0.07511(18) 0.0498(12) Uani d 1 . .
    H H6A -0.0470 0.5367 0.0566 0.060 Uiso calc 1 . .
    H H6B 0.0958 0.6142 0.1026 0.060 Uiso calc 1 . .
    C C7 0.0299(7) 0.7226(4) 0.02570(18) 0.0470(12) Uani d 1 . .
    H H7A 0.0706 0.8049 0.0442 0.056 Uiso calc 1 . .
    H H7B 0.1505 0.6913 0.0024 0.056 Uiso calc 1 . .
    C C8 -0.2828(7) 0.5528(4) 0.15533(18) 0.0454(12) Uani d 1 . .
    H H8A -0.4172 0.5768 0.1741 0.054 Uiso calc 1 . .
    H H8B -0.3048 0.4708 0.1343 0.054 Uiso calc 1 . .
    C C9 0.0253(7) 0.4422(4) 0.19944(18) 0.0418(11) Uani d 1 . .
    H H9 0.0123 0.3825 0.1681 0.050 Uiso calc 1 . .
    C C10 0.1980(7) 0.4246(4) 0.23882(18) 0.0377(11) Uani d 1 . .
    C C11 0.2338(7) 0.5082(3) 0.28987(19) 0.0388(11) Uani d 1 . .
    C C12 0.4181(7) 0.4917(4) 0.32423(18) 0.0407(11) Uani d 1 . .
    H H12 0.4411 0.5447 0.3576 0.049 Uiso calc 1 . .
    C C13 0.5676(8) 0.3976(4) 0.30947(19) 0.0419(11) Uani d 1 . .
    C C14 0.5317(8) 0.3123(4) 0.26061(19) 0.0460(12) Uani d 1 . .
    H H14 0.6298 0.2467 0.2516 0.055 Uiso calc 1 . .
    C C15 0.3522(7) 0.3274(4) 0.2270(2) 0.0466(12) Uani d 1 . .
    H H15 0.3296 0.2712 0.1947 0.056 Uiso calc 1 . .
loop_
    _atom_site_aniso_label
    _atom_site_aniso_U_11
    _atom_site_aniso_U_22
    _atom_site_aniso_U_33
    _atom_site_aniso_U_12
    _atom_site_aniso_U_13
    _atom_site_aniso_U_23
    O1 0.077(3) 0.055(2) 0.041(2) 0.0053(17) 0.0165(19) 0.0106(15)
    O2 0.078(3) 0.070(2) 0.068(2) 0.026(2) 0.014(2) 0.0257(19)
    O3 0.054(2) 0.0480(18) 0.0371(18) 0.0076(16) -0.0024(15) -0.0005(14)
    O4 0.052(2) 0.053(2) 0.059(2) 0.0024(16) -0.0121(18) -0.0066(16)
    N1 0.042(2) 0.049(2) 0.037(2) -0.0004(18) 0.0041(19) 0.0091(17)
    C1 0.051(3) 0.045(3) 0.036(3) -0.005(2) -0.002(2) 0.001(2)
    C2 0.044(3) 0.050(3) 0.036(2) -0.001(2) -0.003(2) 0.006(2)
    C3 0.049(3) 0.081(3) 0.051(3) 0.021(3) 0.004(3) 0.011(3)
    C4 0.031(3) 0.091(4) 0.046(3) 0.004(3) 0.006(2) 0.013(3)
    C5 0.039(3) 0.051(3) 0.038(3) 0.004(2) 0.001(2) 0.000(2)
    C6 0.045(3) 0.064(3) 0.040(3) 0.005(2) 0.002(2) 0.012(2)
    C7 0.038(3) 0.063(3) 0.040(3) -0.004(2) -0.002(2) 0.009(2)
    C8 0.041(3) 0.054(3) 0.042(3) 0.000(2) 0.005(2) 0.005(2)
    C9 0.049(3) 0.044(3) 0.032(3) -0.010(2) 0.003(2) -0.001(2)
    C10 0.044(3) 0.035(2) 0.035(2) -0.003(2) 0.003(2) -0.0015(19)
    C11 0.053(3) 0.027(2) 0.037(3) -0.001(2) 0.012(2) 0.0063(19)
    C12 0.053(3) 0.034(2) 0.035(3) -0.005(2) -0.005(2) -0.0015(19)
    C13 0.049(3) 0.034(2) 0.043(3) -0.006(2) 0.000(2) 0.003(2)
    C14 0.054(3) 0.032(2) 0.052(3) 0.002(2) 0.010(3) -0.006(2)
    C15 0.056(3) 0.036(2) 0.047(3) -0.005(2) 0.003(3) -0.010(2)
_geom_special_details
;
 All esds (except the esd in the dihedral angle between two l.s. planes)
 are estimated using the full covariance matrix.  The cell esds are taken
 into account individually in the estimation of esds in distances, angles
 and torsion angles; correlations between esds in cell parameters are only
 used when they are defined by crystal symmetry.  An approximate (isotropic)
 treatment of cell esds is used for estimating esds involving l.s. planes.
;
loop_
    _geom_bond_atom_site_label_1
    _geom_bond_atom_site_label_2
    _geom_bond_site_symmetry_2
    _geom_bond_distance
    _geom_bond_publ_flag
    O1 C1 . 1.299(5) ?
    O1 H1 . 0.88(5) ?
    O2 C1 . 1.205(5) ?
    O3 C11 . 1.316(4) ?
    O3 H3 . 0.8200 ?
    O4 C13 . 1.340(5) ?
    O4 H4 . 0.8200 ?
    N1 C9 . 1.303(5) ?
    N1 C8 . 1.470(5) ?
    C1 C2 . 1.520(5) ?
    C2 C3 . 1.501(5) ?
    C2 C7 . 1.526(6) ?
    C2 H2 . 0.9800 ?
    C3 C4 . 1.538(6) ?
    C3 H3A . 0.9700 ?
    C3 H3B . 0.9700 ?
    C4 C5 . 1.517(6) ?
    C4 H4A . 0.9700 ?
    C4 H4B . 0.9700 ?
    C5 C6 . 1.502(5) ?
    C5 C8 . 1.528(5) ?
    C5 H5 . 0.9800 ?
    C6 C7 . 1.547(5) ?
    C6 H6A . 0.9700 ?
    C6 H6B . 0.9700 ?
    C7 H7A . 0.9700 ?
    C7 H7B . 0.9700 ?
    C8 H8A . 0.9700 ?
    C8 H8B . 0.9700 ?
    C9 C10 . 1.398(6) ?
    C9 H9 . 0.9300 ?
    C10 C15 . 1.409(5) ?
    C10 C11 . 1.438(5) ?
    C11 C12 . 1.388(6) ?
    C12 C13 . 1.381(5) ?
    C12 H12 . 0.9300 ?
    C13 C14 . 1.411(5) ?
    C14 C15 . 1.353(6) ?
    C14 H14 . 0.9300 ?
    C15 H15 . 0.9300 ?
loop_
    _geom_angle_atom_site_label_1
    _geom_angle_atom_site_label_2
    _geom_angle_atom_site_label_3
    _geom_angle_site_symmetry_1
    _geom_angle_site_symmetry_3
    _geom_angle
    _geom_angle_publ_flag
    C1 O1 H1 . . 118(3) ?
    C11 O3 H3 . . 109.5 ?
    C13 O4 H4 . . 109.5 ?
    C9 N1 C8 . . 122.6(4) ?
    O2 C1 O1 . . 124.3(4) ?
    O2 C1 C2 . . 122.3(4) ?
    O1 C1 C2 . . 113.4(4) ?
    C3 C2 C1 . . 113.2(4) ?
    C3 C2 C7 . . 110.8(4) ?
    C1 C2 C7 . . 111.2(3) ?
    C3 C2 H2 . . 107.1 ?
    C1 C2 H2 . . 107.1 ?
    C7 C2 H2 . . 107.1 ?
    C2 C3 C4 . . 109.7(4) ?
    C2 C3 H3A . . 109.7 ?
    C4 C3 H3A . . 109.7 ?
    C2 C3 H3B . . 109.7 ?
    C4 C3 H3B . . 109.7 ?
    H3A C3 H3B . . 108.2 ?
    C5 C4 C3 . . 112.3(4) ?
    C5 C4 H4A . . 109.1 ?
    C3 C4 H4A . . 109.1 ?
    C5 C4 H4B . . 109.1 ?
    C3 C4 H4B . . 109.1 ?
    H4A C4 H4B . . 107.9 ?
    C6 C5 C4 . . 110.3(3) ?
    C6 C5 C8 . . 111.8(3) ?
    C4 C5 C8 . . 109.6(3) ?
    C6 C5 H5 . . 108.3 ?
    C4 C5 H5 . . 108.3 ?
    C8 C5 H5 . . 108.3 ?
    C5 C6 C7 . . 112.5(3) ?
    C5 C6 H6A . . 109.1 ?
    C7 C6 H6A . . 109.1 ?
    C5 C6 H6B . . 109.1 ?
    C7 C6 H6B . . 109.1 ?
    H6A C6 H6B . . 107.8 ?
    C2 C7 C6 . . 110.5(3) ?
    C2 C7 H7A . . 109.6 ?
    C6 C7 H7A . . 109.6 ?
    C2 C7 H7B . . 109.6 ?
    C6 C7 H7B . . 109.6 ?
    H7A C7 H7B . . 108.1 ?
    N1 C8 C5 . . 112.8(3) ?
    N1 C8 H8A . . 109.0 ?
    C5 C8 H8A . . 109.0 ?
    N1 C8 H8B . . 109.0 ?
    C5 C8 H8B . . 109.0 ?
    H8A C8 H8B . . 107.8 ?
    N1 C9 C10 . . 126.5(4) ?
    N1 C9 H9 . . 116.8 ?
    C10 C9 H9 . . 116.8 ?
    C9 C10 C15 . . 119.9(4) ?
    C9 C10 C11 . . 122.4(4) ?
    C15 C10 C11 . . 117.5(4) ?
    O3 C11 C12 . . 121.8(4) ?
    O3 C11 C10 . . 119.0(4) ?
    C12 C11 C10 . . 119.3(4) ?
    C13 C12 C11 . . 120.8(4) ?
    C13 C12 H12 . . 119.6 ?
    C11 C12 H12 . . 119.6 ?
    O4 C13 C12 . . 123.4(4) ?
    O4 C13 C14 . . 116.1(4) ?
    C12 C13 C14 . . 120.6(4) ?
    C15 C14 C13 . . 118.9(4) ?
    C15 C14 H14 . . 120.5 ?
    C13 C14 H14 . . 120.5 ?
    C14 C15 C10 . . 122.8(4) ?
    C14 C15 H15 . . 118.6 ?
    C10 C15 H15 . . 118.6 ?
loop_
    _geom_torsion_atom_site_label_1
    _geom_torsion_atom_site_label_2
    _geom_torsion_atom_site_label_3
    _geom_torsion_atom_site_label_4
    _geom_torsion_site_symmetry_1
    _geom_torsion_site_symmetry_2
    _geom_torsion_site_symmetry_3
    _geom_torsion_site_symmetry_4
    _geom_torsion
    _geom_torsion_publ_flag
    O2 C1 C2 C3 . . . . 3.2(6) ?
    O1 C1 C2 C3 . . . . -176.7(4) ?
    O2 C1 C2 C7 . . . . -122.3(5) ?
    O1 C1 C2 C7 . . . . 57.8(5) ?
    C1 C2 C3 C4 . . . . 176.2(4) ?
    C7 C2 C3 C4 . . . . -58.1(5) ?
    C2 C3 C4 C5 . . . . 57.8(5) ?
    C3 C4 C5 C6 . . . . -55.2(5) ?
    C3 C4 C5 C8 . . . . -178.7(3) ?
    C4 C5 C6 C7 . . . . 53.5(5) ?
    C8 C5 C6 C7 . . . . 175.7(4) ?
    C3 C2 C7 C6 . . . . 56.7(5) ?
    C1 C2 C7 C6 . . . . -176.5(4) ?
    C5 C6 C7 C2 . . . . -54.6(5) ?
    C9 N1 C8 C5 . . . . -96.8(5) ?
    C6 C5 C8 N1 . . . . 63.9(5) ?
    C4 C5 C8 N1 . . . . -173.5(3) ?
    C8 N1 C9 C10 . . . . 173.6(4) ?
    N1 C9 C10 C15 . . . . -174.5(4) ?
    N1 C9 C10 C11 . . . . 1.4(6) ?
    C9 C10 C11 O3 . . . . 4.4(6) ?
    C15 C10 C11 O3 . . . . -179.5(3) ?
    C9 C10 C11 C12 . . . . -174.8(4) ?
    C15 C10 C11 C12 . . . . 1.3(5) ?
    O3 C11 C12 C13 . . . . -178.3(3) ?
    C10 C11 C12 C13 . . . . 0.8(6) ?
    C11 C12 C13 O4 . . . . 178.0(4) ?
    C11 C12 C13 C14 . . . . -2.8(6) ?
    O4 C13 C14 C15 . . . . -178.2(4) ?
    C12 C13 C14 C15 . . . . 2.5(6) ?
    C13 C14 C15 C10 . . . . -0.3(6) ?
    C9 C10 C15 C14 . . . . 174.6(4) ?
    C11 C10 C15 C14 . . . . -1.5(6) ?
loop_
    _geom_hbond_atom_site_label_D
    _geom_hbond_atom_site_label_H
    _geom_hbond_atom_site_label_A
    _geom_hbond_site_symmetry_A
    _geom_hbond_distance_DH
    _geom_hbond_distance_HA
    _geom_hbond_distance_DA
    _geom_hbond_angle_DHA
    O1 H1 O3 4_575 0.88(5) 1.58(5) 2.447(4) 168(5)
    O3 H3 N1 . 0.82 1.92 2.667(4) 150
    O4 H4 O2 4_676 0.82 1.85 2.669(4) 174
    C9 H9 O1 3_565 0.93 2.42 3.338(5) 170
    C14 H14 O3 2_645 0.93 2.60 3.499(5) 164
    C5 H5 Cg2 2_555 0.98 2.97 3.772(5) 140
_shelx_hkl_file
;
   1   0   0  329.98   17.11
  -1   0   0  316.58   16.94
  -2   0   0    4.44    1.19
   2   0   0    3.95    1.29
   2   0   0    3.19    1.09
  -2   0   0    4.65    1.40
   3   0   0    1.30    1.08
  -3   0   0    1.46    1.06
   3   0   0    3.36    1.55
  -4   0   0    5.77    1.85
   4   0   0    7.13    2.09
   4   0   0    5.27    2.04
   5   0   0   17.71    3.79
   5   0   0   20.84    3.88
   6   0   0    5.33    2.43
   7   0   0   -0.21    2.02
   8   0   0    2.21    3.27
   0   1   0   -0.16    0.13
   0   1   0   -0.07    0.10
   0  -1   0   -0.04    0.09
   0  -1   0   -0.08    0.07
   0  -1   0   -0.13    0.18
   1   1   0  291.05   15.37
  -1   1   0  295.43   15.08
   1   1   0  285.14   15.25
  -1   1   0  285.20   15.18
  -1  -1   0  281.62   15.28
   1  -1   0  287.60   15.09
   2   1   0   15.11    2.28
   2   1   0   18.64    2.40
  -2   1   0   18.36    2.42
  -2   1   0   20.77    2.40
  -2  -1   0   14.37    2.12
   2  -1   0   18.42    2.32
  -2  -1   0   24.55    2.89
  -3   1   0   11.59    2.21
   3   1   0   14.12    2.39
   3   1   0    9.54    2.23
   3  -1   0    5.65    1.59
  -3  -1   0    7.63    1.86
   4   1   0   14.12    2.99
   4   1   0   22.10    3.58
  -4   1   0   12.37    2.62
  -4  -1   0   14.67    2.81
   4  -1   0   15.69    3.11
   5   1   0   33.50    4.94
   5  -1   0   22.98    4.17
   5  -1   0   10.10    2.92
  -5  -1   0   32.56    4.49
   6   1   0    3.27    2.41
   6  -1   0    5.74    2.61
   7   1   0   -1.19    1.82
   7  -1   0    1.14    2.16
   8   1   0   -1.51    2.66
   8  -1   0   -3.72    2.40
   0   2   0   -0.04    0.17
   0   2   0    0.35    0.29
   0  -2   0   -0.13    0.23
   0  -2   0    0.18    0.23
   0  -2   0   -0.23    0.35
   1   2   0    3.54    0.88
   1   2   0    4.40    1.08
  -1   2   0    4.69    0.84
  -1   2   0    5.06    0.72
   1  -2   0    3.91    0.76
   1  -2   0    4.30    0.84
  -1  -2   0    2.34    0.82
  -1  -2   0    4.26    1.08
  -2   2   0   87.16    5.54
  -2   2   0   83.64    5.58
   2   2   0   87.88    5.90
   2   2   0   90.53    6.02
   2  -2   0   94.72    5.79
   2  -2   0   88.13    5.64
  -2  -2   0   95.26    6.18
  -2  -2   0   91.11    5.96
  -3   2   0   27.13    3.17
   3   2   0   17.15    2.98
   3   2   0   24.33    3.33
  -3  -2   0   17.58    2.92
   3  -2   0   26.72    3.29
   3  -2   0   29.41    3.53
   4   2   0    5.84    2.12
  -4   2   0    7.04    1.92
   4   2   0    7.58    2.32
  -4  -2   0    9.42    2.29
   4  -2   0    7.97    2.19
   4  -2   0    6.76    2.15
   5   2   0    1.26    1.88
   5  -2   0   -0.94    1.37
   5  -2   0    1.91    1.76
  -5  -2   0    0.25    1.27
   6   2   0   -0.31    1.87
   6  -2   0    1.52    1.97
   7   2   0    0.30    2.33
   7  -2   0    7.23    3.28
   8   2   0    2.52    3.56
   8  -2   0    2.54    3.25
   0   3   0    0.66    0.41
   0  -3   0    0.25    0.36
   0  -3   0    0.21    0.49
   0  -3   0   -0.22    0.27
  -1   3   0    2.58    0.69
   1   3   0    2.85    0.84
   1   3   0    3.19    0.97
   1  -3   0    3.79    0.70
  -1  -3   0    2.30    0.87
   1  -3   0    2.47    0.63
  -1  -3   0    2.54    1.00
   1  -3   0    3.05    0.72
   2   3   0   38.72    4.03
  -2   3   0   38.85    3.01
   2   3   0   42.37    3.43
  -2  -3   0   43.66    4.06
  -2  -3   0   35.63    4.00
   2  -3   0   35.28    2.90
   2  -3   0   34.59    3.00
   3   3   0    1.42    1.23
   3  -3   0    2.71    1.41
  -3  -3   0    4.01    1.51
   3  -3   0    2.49    1.26
   4   3   0    4.97    2.00
   4  -3   0    3.55    1.66
  -4  -3   0    1.46    1.39
   4  -3   0    4.14    1.74
   5   3   0    7.04    2.64
   5  -3   0    3.08    1.97
   5  -3   0    5.06    2.36
  -5  -3   0   11.48    3.11
   6   3   0    6.51    2.81
   6  -3   0    1.85    1.88
   7   3   0   13.42    4.05
   7  -3   0    3.49    2.59
   0   4   0    3.04    0.71
   0  -4   0    2.51    0.64
   0  -4   0    3.53    0.67
   0  -4   0    3.01    0.77
   1   4   0    3.35    1.11
  -1   4   0    3.04    0.70
  -1  -4   0    3.54    1.18
  -1  -4   0    3.28    1.04
  -2   4   0    1.73    0.86
   2   4   0    2.15    1.24
   2  -4   0    1.74    0.92
   2  -4   0    1.35    0.83
  -2  -4   0   -0.76    0.73
   2  -4   0    0.09    0.47
  -2  -4   0    2.30    1.31
   3   4   0    1.17    1.25
  -3  -4   0    0.72    1.10
   3  -4   0   -0.18    1.00
   3  -4   0   -0.21    0.92
   3  -4   0    0.02    0.94
   4   4   0    3.79    1.91
  -4  -4   0    8.59    2.46
   4  -4   0    4.32    1.87
   4  -4   0    7.65    1.94
   5   4   0   -0.14    1.40
   5  -4   0   -0.59    1.37
   5  -4   0    0.86    1.49
  -5  -4   0   -0.44    1.37
   6   4   0   -0.12    2.05
   6  -4   0    6.30    2.51
   7   4   0    3.92    3.16
   7  -4   0   -0.75    2.22
   0   5   0    0.14    0.50
   0  -5   0    0.47    0.47
   0  -5   0   -0.92    0.41
   0  -5   0    0.14    0.55
   1   5   0   49.63    3.50
  -1  -5   0   46.51    3.63
  -1  -5   0   44.84    3.53
  -1  -5   0   40.49    3.34
   2   5   0   18.70    2.82
   2  -5   0   17.70    2.03
  -2  -5   0   14.33    2.41
   2  -5   0   15.71    1.89
   2  -5   0   17.76    2.03
  -2  -5   0   16.19    2.67
   3   5   0    2.63    1.47
   3  -5   0    8.86    1.77
  -3  -5   0    2.44    1.39
   3  -5   0    1.78    1.24
   3  -5   0    1.87    1.11
   4   5   0    6.23    2.29
   4  -5   0   -0.05    1.27
   4  -5   0    7.25    1.99
   4  -5   0    8.08    2.26
  -4  -5   0    2.83    1.68
   5   5   0    1.50    1.97
   5  -5   0   -0.30    1.44
  -5  -5   0    0.89    1.53
   5  -5   0    1.99    1.60
   6   5   0    5.06    2.67
   6  -5   0    4.99    2.55
   7   5   0   -1.22    2.54
   7  -5   0    4.73    2.83
   0   6   0    0.74    0.58
   0  -6   0    0.25    0.47
   0  -6   0   -0.61    0.52
   0  -6   0   -0.25    0.50
   1   6   0   35.94    3.51
  -1  -6   0   33.70    3.50
  -1  -6   0   31.91    3.32
   1  -6   0   31.72    2.17
  -1  -6   0   32.54    3.31
   2   6   0    2.01    1.03
  -2  -6   0    0.08    0.97
   2  -6   0    0.28    0.65
  -2  -6   0   -0.83    0.74
   3   6   0    0.37    1.10
   3  -6   0    0.27    0.87
   3  -6   0   -0.99    0.89
  -3  -6   0   -1.42    0.89
   3  -6   0    0.00    0.52
   4   6   0    3.88    2.11
   4  -6   0    3.35    1.47
   4  -6   0    0.30    1.13
  -4  -6   0    1.62    1.60
   5   6   0    1.26    1.86
   5  -6   0   -0.54    1.28
  -5  -6   0    0.32    1.49
   5  -6   0    1.04    1.53
   6   6   0   -1.13    1.95
   6  -6   0    2.91    2.28
   7   6   0    2.96    3.06
   7  -6   0    3.13    2.74
   0   7   0    0.42    0.53
   0  -7   0   -0.27    0.47
   1   7   0   38.50    3.87
  -1  -7   0   41.06    3.46
  -1  -7   0   36.54    3.76
   1  -7   0   39.94    2.64
  -1  -7   0   50.49    4.36
   2   7   0   -0.03    0.98
  -2  -7   0   -0.05    1.06
   2  -7   0    0.14    0.65
  -2  -7   0    0.04    0.99
  -2  -7   0    2.30    1.46
   3   7   0    6.53    2.21
   3  -7   0    5.54    1.35
   3  -7   0    5.66    1.37
   3  -7   0    4.93    1.38
  -3  -7   0    3.54    1.81
   4   7   0    0.25    1.47
  -4  -7   0    0.79    1.37
   4  -7   0    0.20    1.14
   4  -7   0    2.58    1.44
   5   7   0   -0.71    1.74
  -5  -7   0    0.11    1.64
   5  -7   0   -0.20    1.28
   5  -7   0   -0.33    1.53
   6   7   0    0.30    1.99
   6  -7   0    2.04    2.32
   0   8   0    4.87    0.98
   0  -8   0    3.66    1.06
   1   8   0    0.87    0.85
   1  -8   0    0.15    0.46
  -1  -8   0   -0.83    1.03
  -1  -8   0    0.62    0.73
  -1  -8   0    0.64    0.96
   2   8   0    0.26    1.07
   2  -8   0    2.79    0.77
  -2  -8   0    0.23    1.15
   2  -8   0    1.55    0.81
  -2  -8   0   -0.24    1.40
   3   8   0    0.12    1.04
  -3  -8   0   -0.50    1.20
   3  -8   0   -0.26    0.86
  -3  -8   0    0.42    1.64
   4   8   0   -2.41    1.24
  -4  -8   0    1.01    1.73
   4  -8   0   -0.07    1.14
  -4  -8   0    1.88    2.06
   4  -8   0   -0.45    1.07
   5   8   0    1.76    2.22
   5  -8   0    0.54    1.38
   5  -8   0    0.04    1.51
  -5  -8   0    1.46    2.01
  -5  -8   0    1.75    2.43
   6  -8   0    2.54    2.01
  -6  -8   0    4.85    3.03
   0  -9   0   -0.55    0.67
  -1  -9   0    0.24    0.97
  -1  -9   0    0.90    1.15
  -2  -9   0    3.33    1.68
  -2  -9   0    6.82    2.29
   3  -9   0   10.37    1.74
  -3  -9   0   10.41    3.02
  -3  -9   0   19.73    3.54
  -4  -9   0    0.43    1.96
  -4  -9   0    2.21    1.91
   4  -9   0    1.03    1.20
   5  -9   0    4.27    1.56
  -5  -9   0    3.67    2.40
  -5  -9   0    4.61    2.93
   0 -10   0    5.24    1.36
  -1 -10   0    4.72    1.60
  -1 -10   0    4.46    1.59
  -2 -10   0    6.78    2.01
  -2 -10   0    7.17    2.32
  -3 -10   0    0.68    2.05
  -3 -10   0    2.46    1.79
  -4 -10   0    2.24    2.59
   4 -10   0   -1.56    1.00
  -4 -10   0    1.11    1.76
   5 -10   0   -0.76    1.02
  -5 -10   0    1.58    2.60
  -5 -10   0    3.54    2.43
   0 -11   0    2.45    1.10
  -1 -11   0   11.86    2.33
  -2 -11   0    1.37    1.99
  -2 -11   0    3.18    1.83
  -3 -11   0    1.92    2.13
  -3 -11   0   -0.52    1.61
  -4 -11   0   -1.46    1.49
   4 -11   0    1.21    0.88
  -4 -11   0   -1.45    2.33
   0 -12   0    1.16    0.86
  -1 -12   0   -0.31    1.07
  -2 -12   0    1.19    1.40
  -3 -12   0   -1.22    1.43
  -1 -13   0   -2.03    0.90
   8   0   1    3.47    3.44
   7   0   1    1.65    2.09
   6   0   1    4.17    2.33
   5   0   1   -0.09    1.44
   5   0   1   -2.22    1.02
   4   0   1   -1.31    1.10
  -4   0  -1   -0.68    0.84
   4   0   1   -0.83    1.10
  -3   0  -1   -0.36    0.70
   3   0   1    0.24    1.10
   3   0   1   -0.22    0.98
   2   0   1    0.31    0.91
  -2   0  -1    0.99    0.83
  -2   0  -1    0.25    0.88
   2   0   1    0.54    0.85
  -1   0  -1    0.24    0.56
   1   0   1    0.54    0.51
   1   0   1    0.06    0.54
  -1   0  -1    0.42    0.47
   0   0   1    0.06    0.08
   0   0  -1    0.06    0.06
   0   0  -1    0.06    0.05
   0   0   1   -0.06    0.07
   0   0   1    0.00    0.02
   0   0  -1   -0.16    0.09
   1   0  -1    0.12    0.51
  -1   0   1    0.15    0.48
  -1   0   1    0.22    0.44
   1   0  -1   -0.03    0.29
   2   0  -1   -0.51    0.70
  -2   0   1   -0.09    0.73
  -2   0   1   -0.88    0.83
   2   0  -1   -0.60    0.49
   3   0  -1    0.92    1.21
  -3   0   1   -0.07    0.80
   3   0  -1    0.26    0.76
   4   0  -1   -0.39    1.07
   4   0  -1    0.98    1.17
  -4   0   1   -0.95    0.80
   5   0  -1    0.92    1.48
   5   0  -1   -0.78    1.15
   6   0  -1   -2.04    1.27
   7   0  -1    1.83    2.59
   8   0  -1    0.67    3.05
   8   1   1   -1.22    2.35
   8  -1   1    3.34    2.82
   7   1   1   -1.00    2.24
   7  -1   1    2.93    2.48
   6   1   1    0.23    1.95
   6  -1   1    1.38    2.13
   5   1   1    3.03    2.00
   5  -1   1   -0.43    1.12
   5  -1   1    1.76    1.79
  -5  -1  -1    3.03    1.60
   4   1   1   -0.45    1.07
  -4   1  -1    0.21    0.99
   4   1   1    1.07    1.41
   4  -1   1    0.44    1.31
   4  -1   1    0.16    0.86
  -4  -1  -1   -0.16    0.78
  -3   1  -1   -0.44    0.78
   3   1   1    0.53    1.07
   3   1   1    1.47    1.25
   3  -1   1   -0.79    0.59
   3  -1   1   -0.41    1.02
  -3  -1  -1    2.08    1.22
  -2   1  -1   17.21    2.30
  -2   1  -1   13.49    1.92
   2   1   1   11.34    2.09
   2   1   1   13.61    2.15
   2  -1   1   12.58    2.04
  -2  -1  -1   16.36    2.20
  -2  -1  -1   16.57    2.43
  -1   1  -1   40.62    2.60
   1   1   1   36.22    2.64
   1   1   1   34.39    2.67
  -1   1  -1   36.91    2.48
  -1  -1  -1   35.48    2.74
   1  -1   1   38.69    2.60
   1   1  -1   -0.60    0.43
   1   1  -1    0.21    0.56
  -1   1   1    0.36    0.44
  -1   1   1    1.77    0.61
   1  -1  -1   -0.34    0.36
  -1  -1   1    0.49    0.46
  -1  -1   1    0.53    0.62
   1  -1  -1    0.25    0.55
  -2   1   1   43.71    3.75
   2   1  -1   36.46    3.46
  -2   1   1   36.21    2.85
   2   1  -1   32.73    3.42
   2  -1  -1   30.71    3.15
  -2  -1   1   42.57    3.98
  -2  -1   1   31.16    3.24
   2  -1  -1   28.29    2.97
  -3   1   1   56.33    4.39
   3   1  -1   51.89    5.40
   3   1  -1   58.48    4.69
   3  -1  -1   49.25    4.30
  -3  -1   1   60.52    4.68
   3  -1  -1   55.22    4.56
  -4   1   1    5.00    1.75
   4   1  -1    5.25    1.88
   4   1  -1    3.80    1.80
  -4  -1   1    2.85    1.56
   4  -1  -1    1.70    1.34
   4  -1  -1    4.48    1.88
   5   1  -1    0.04    1.46
   5  -1  -1   -1.28    1.06
  -5  -1   1   -0.08    1.05
   5  -1  -1    1.37    1.59
   6   1  -1   18.01    4.29
   6  -1  -1   21.91    4.66
   7   1  -1    1.58    2.27
   7  -1  -1    0.77    2.32
   8   1  -1    1.09    3.02
   8  -1  -1    1.63    3.21
   8   2   1    2.92    3.00
   8  -2   1    0.13    2.64
   7   2   1   -0.47    2.09
   7  -2   1    6.86    2.87
   6   2   1    6.40    2.79
   6  -2   1    3.06    2.30
   5   2   1   30.54    5.02
  -5  -2  -1   39.08    5.26
   5  -2   1   26.59    4.36
   5  -2   1   33.24    5.09
   4   2   1   11.03    2.95
   4   2   1   14.36    2.97
  -4   2  -1   15.58    2.68
  -4  -2  -1   15.11    3.04
   4  -2   1   10.62    2.50
   4  -2   1   11.43    2.64
   3   2   1    5.36    1.77
   3   2   1    4.74    1.78
  -3   2  -1    6.45    1.65
   3  -2   1    5.33    1.81
  -3  -2  -1    4.07    1.53
   3  -2   1    3.75    1.53
   2   2   1   18.17    2.43
   2   2   1   12.62    2.23
  -2   2  -1   18.00    2.09
  -2   2  -1   19.15    2.32
  -2  -2  -1   16.84    2.36
   2  -2   1   15.79    2.07
  -2  -2  -1   13.03    2.29
   2  -2   1   13.63    2.06
   1   2   1   86.50    5.19
  -1   2  -1   92.23    5.01
   1   2   1   84.71    5.23
   1  -2   1   81.55    4.99
   1  -2   1   83.69    4.98
  -1  -2  -1   91.99    5.33
  -1  -2  -1   84.63    5.21
   0   2  -1    0.31    0.47
   0   2  -1    0.69    0.40
   0   2  -1   -0.08    0.26
   0   2   1    0.59    0.26
   0  -2   1   -0.01    0.11
   0  -2   1   -0.30    0.44
   0  -2  -1   -0.32    0.21
   0  -2   1   -0.31    0.22
   0  -2  -1   -0.52    0.26
  -1   2   1  529.38   26.75
   1   2  -1  516.18   27.23
   1   2  -1  520.30   27.36
  -1   2   1  514.44   26.94
   1  -2  -1  529.27   26.72
  -1  -2   1  521.33   27.19
   1  -2  -1  523.96   27.02
  -1  -2   1  522.16   27.43
  -2   2   1    2.69    0.96
   2   2  -1    1.04    1.05
   2   2  -1    1.81    1.03
  -2   2   1    2.81    1.06
   2  -2  -1    2.84    1.10
   2  -2  -1    0.31    0.80
  -2  -2   1    2.60    1.17
  -2  -2   1    1.65    1.17
   3   2  -1   -0.49    0.95
  -3   2   1    2.38    1.16
   3   2  -1    1.19    1.16
   3  -2  -1    0.13    0.97
  -3  -2   1    0.65    0.98
   3  -2  -1   -0.63    0.95
   4   2  -1    9.21    2.48
   4   2  -1   11.33    2.71
  -4   2   1   13.92    2.59
   4  -2  -1   10.62    2.55
   4  -2  -1   10.61    2.44
  -4  -2   1   10.76    2.48
   5   2  -1    1.23    1.68
   5  -2  -1    0.08    1.40
  -5  -2   1    0.47    1.21
   5  -2  -1    3.31    1.93
   6   2  -1    1.20    2.07
   6  -2  -1   -1.18    1.43
   7   2  -1    3.09    2.92
   7  -2  -1    3.42    2.76
   8   2  -1    0.99    3.09
   8  -2  -1    9.49    4.37
   7   3   1   -0.03    2.20
   7  -3   1    1.57    2.38
   6   3   1    1.97    2.16
   6  -3   1    1.93    2.12
   5   3   1   81.15    8.72
   5  -3   1   68.03    7.61
  -5  -3  -1   95.17    8.97
   5  -3   1   82.54    7.93
   4   3   1   17.23    3.41
   4  -3   1   14.06    2.95
  -4  -3  -1   15.09    2.98
   4  -3   1   22.97    3.46
   3   3   1   19.46    3.22
   3  -3   1   22.51    2.88
   3  -3   1   21.13    3.09
  -3  -3  -1   16.06    2.76
  -2   3  -1   27.43    2.84
   2   3   1   23.87    3.11
   2  -3   1   28.58    3.08
  -2  -3  -1   25.61    3.08
  -2  -3  -1   25.95    3.17
   2  -3   1   24.92    2.74
   2  -3   1   25.72    2.73
  -1   3  -1    2.97    0.83
   1   3   1    2.59    0.83
   1   3   1    2.65    0.93
  -1   3  -1    0.83    0.67
   1  -3   1    2.91    0.86
  -1  -3  -1    1.79    0.85
   1  -3   1    2.67    0.71
  -1  -3  -1    0.90    0.85
   0   3   1    0.02    0.31
   0   3  -1    0.24    0.50
   0   3  -1   -0.33    0.54
   0  -3   1    0.61    0.57
   0  -3  -1   -0.29    0.30
   0  -3   1    0.02    0.18
   0  -3  -1   -0.11    0.37
   0  -3  -1    0.89    0.51
   0  -3   1    0.13    0.37
   1   3  -1   61.59    4.09
  -1   3   1   65.51    3.63
   1   3  -1   67.50    4.33
  -1  -3   1   64.94    4.24
   1  -3  -1   64.96    3.64
  -1  -3   1   67.33    4.34
   1  -3  -1   60.77    3.66
  -2   3   1   15.45    1.93
   2   3  -1   16.50    2.31
   2   3  -1    8.58    1.89
   2  -3  -1   13.36    1.80
  -2  -3   1   14.72    2.47
   2  -3  -1   11.62    1.74
  -2  -3   1   15.26    2.30
   3   3  -1    3.32    1.38
   3   3  -1    1.41    1.23
  -3  -3   1    0.03    0.99
   3  -3  -1    0.92    0.99
   3  -3  -1   -0.26    1.03
   4   3  -1   58.14    6.45
   4  -3  -1   56.15    5.87
   4  -3  -1   58.81    5.02
  -4  -3   1   56.76    6.09
   5   3  -1   -0.82    1.40
  -5  -3   1    0.62    1.42
   5  -3  -1   -0.85    1.27
   5  -3  -1    0.86    1.45
   6   3  -1   -1.35    1.66
   6  -3  -1    2.55    2.04
   7   3  -1    1.03    2.55
   7  -3  -1   -0.97    2.10
   7   4   1   -0.46    2.18
   7  -4   1    1.76    2.31
   6   4   1    6.63    2.78
   6  -4   1    1.10    1.80
   5   4   1    9.20    2.73
   5  -4   1    9.25    2.67
  -5  -4  -1    8.94    2.93
   5  -4   1    7.54    2.60
   4   4   1   34.50    4.86
   4  -4   1   36.34    4.31
   4  -4   1   22.74    3.56
  -4  -4  -1   27.31    4.11
   4  -4   1   37.58    4.95
   3   4   1    4.03    1.67
  -3  -4  -1    7.56    2.14
   3  -4   1    7.03    1.77
   3  -4   1    5.86    1.65
   3  -4   1    7.41    1.90
   2   4   1    2.59    1.22
  -2  -4  -1    2.27    1.19
   2  -4   1    2.88    1.07
   2  -4   1    4.02    1.13
  -2  -4  -1    4.19    1.45
   2  -4   1   -0.68    0.61
  -1   4  -1   14.89    1.65
   1   4   1   12.57    1.81
  -1   4  -1   18.27    1.69
   1  -4   1   13.89    1.58
   1  -4   1   14.85    1.55
  -1  -4  -1   14.74    1.93
  -1  -4  -1   13.83    1.97
   0   4  -1    9.44    1.31
   0   4  -1   11.87    1.52
   0   4   1    8.28    0.98
   0  -4   1    9.50    1.18
   0  -4  -1    9.28    1.04
   0  -4   1   10.30    1.30
   0  -4  -1    8.34    0.98
   0  -4  -1    9.15    0.99
   1   4  -1   36.46    3.08
  -1  -4   1   37.91    3.74
  -1  -4   1   42.08    3.10
  -1  -4   1   41.69    3.23
   2   4  -1    8.84    2.00
  -2   4   1    9.61    1.48
  -2  -4   1    5.37    1.68
  -2  -4   1    3.34    1.31
   2  -4  -1    6.55    1.25
   2  -4  -1    8.63    1.38
   3   4  -1    0.96    1.29
   3  -4  -1    0.06    0.88
   3  -4  -1    0.36    0.97
  -3  -4   1    2.08    1.36
   4   4  -1   -0.57    1.13
   4  -4  -1    1.18    1.20
  -4  -4   1    1.11    1.41
   4  -4  -1    0.58    1.33
   5   4  -1   16.79    3.98
  -5  -4   1   23.35    4.37
   5  -4  -1   13.45    3.00
   5  -4  -1   17.23    3.44
   6   4  -1   -0.04    1.96
   6  -4  -1    2.60    2.09
   7   4  -1    0.62    2.21
   7  -4  -1    1.55    2.33
   7   5   1    1.33    2.64
   7  -5   1   -1.16    2.01
   6   5   1    1.51    2.13
   6  -5   1   -0.05    1.81
   5   5   1    1.93    1.82
   5  -5   1    1.48    1.84
   5  -5   1   -0.09    1.38
  -5  -5  -1    0.12    1.65
   4   5   1    0.45    1.43
   4  -5   1    1.49    1.50
   4  -5   1    2.49    1.55
   4  -5   1    2.52    1.73
  -4  -5  -1    3.18    1.66
   3   5   1   -0.35    0.98
  -3  -5  -1    0.27    1.07
   3  -5   1   -0.35    0.80
   3  -5   1    0.56    1.01
   3  -5   1    0.18    1.03
   2   5   1   11.70    2.20
  -2  -5  -1   15.44    2.53
   2  -5   1   11.52    1.72
   2  -5   1   12.80    1.82
  -2  -5  -1   10.41    2.16
  -1   5  -1   36.66    2.36
  -1   5  -1   30.19    2.29
   1   5   1   32.87    2.75
   1  -5   1   31.47    2.29
  -1  -5  -1   31.82    3.13
  -1  -5  -1   32.82    3.16
   1  -5   1   29.50    2.21
   0   5  -1   -0.32    0.53
   0   5   1   -0.19    0.42
   0  -5  -1    0.56    0.50
   0  -5   1    0.34    0.46
   0  -5   1    0.01    0.41
   0  -5   1    0.27    0.63
   0  -5  -1    0.12    0.43
   1   5  -1    4.67    1.32
  -1  -5   1    4.60    1.34
  -1  -5   1    6.51    1.56
  -1  -5   1    5.11    1.26
   2   5  -1  101.92    7.05
  -2   5   1  101.25    6.00
  -2  -5   1  115.07    7.33
  -2  -5   1  112.51    7.11
   2  -5  -1  101.99    6.11
   2  -5  -1   99.86    5.99
   2  -5  -1  102.82    5.94
   3   5  -1   24.46    3.77
   3  -5  -1   15.80    2.54
   3  -5  -1   21.34    2.68
   3  -5  -1   23.28    2.75
  -3  -5   1   22.83    3.45
   4   5  -1    3.68    2.03
   4  -5  -1    2.29    1.69
  -4  -5   1    0.39    1.25
   4  -5  -1    0.00    1.15
   4  -5  -1    1.16    1.25
   5   5  -1    7.21    2.98
  -5  -5   1    1.65    1.71
   5  -5  -1    5.37    2.04
   5  -5  -1    4.64    2.08
   6   5  -1   -1.77    1.95
   6  -5  -1    0.46    1.71
   7   5  -1   -0.55    2.33
   7  -5  -1    1.55    2.43
   7   6   1    0.98    2.69
   7  -6   1    1.24    2.50
   6   6   1    0.92    2.29
   6  -6   1    3.43    2.09
   5   6   1    0.48    1.87
  -5  -6  -1    2.81    1.80
   5  -6   1   -0.13    1.44
   5  -6   1   -0.18    1.40
   4   6   1   -0.37    1.23
   4  -6   1   -0.58    0.87
   4  -6   1    0.57    1.28
  -4  -6  -1    2.70    1.64
   3   6   1    3.56    1.56
   3  -6   1    3.27    1.27
  -3  -6  -1    2.96    1.59
   3  -6   1    2.36    1.07
   3  -6   1   -0.50    0.69
   2   6   1   26.85    3.47
   2  -6   1   22.83    2.31
  -2  -6  -1   28.19    3.59
   2  -6   1   23.36    2.36
   2  -6   1   22.21    2.49
  -2  -6  -1   27.00    3.49
   1   6   1    4.42    1.22
  -1   6  -1    9.02    1.28
  -1   6  -1    6.40    1.05
  -1  -6  -1    5.04    1.31
   1  -6   1    5.48    0.95
  -1  -6  -1    4.03    1.26
  -1  -6  -1    6.40    1.56
   0   6  -1    8.83    1.43
   0   6   1    9.54    1.22
   0  -6  -1   12.07    1.42
   0  -6   1   11.77    1.50
   0  -6   1   10.75    1.48
   0  -6   1    9.48    1.40
   1   6  -1    3.29    1.08
  -1  -6   1    2.14    1.05
  -1  -6   1    1.57    1.25
  -1  -6   1    4.28    1.21
   2   6  -1   11.52    2.28
   2  -6  -1    9.91    1.41
  -2  -6   1   11.42    2.20
  -2  -6   1   11.49    2.40
  -2  -6   1   10.48    2.46
   3   6  -1    1.35    1.35
   3  -6  -1    0.40    0.89
  -3  -6   1    0.95    1.12
   3  -6  -1    1.28    0.95
   3  -6  -1    1.21    0.89
   4   6  -1    0.86    1.67
   4  -6  -1    0.44    1.16
  -4  -6   1    0.99    1.43
   4  -6  -1    0.94    1.20
   5   6  -1   -0.71    1.62
   5  -6  -1    1.98    1.65
   5  -6  -1    1.65    1.46
  -5  -6   1   -0.19    1.55
   6   6  -1    9.06    3.52
   6  -6  -1    4.85    2.48
   7   6  -1   -0.42    2.98
   7  -6  -1   -1.55    2.17
   6   7   1    3.40    2.71
   6  -7   1   -1.46    1.69
   5   7   1    2.33    2.27
   5  -7   1   -1.38    1.18
   5  -7   1   -1.01    1.33
  -5  -7  -1   -2.37    1.22
   4   7   1    5.95    2.52
  -4  -7  -1    6.70    2.35
   4  -7   1    2.79    1.52
   4  -7   1    5.32    1.81
   3   7   1    0.82    1.33
  -3  -7  -1    1.59    1.46
   3  -7   1    0.90    1.03
   3  -7   1   -0.09    0.84
   3  -7   1   -0.23    0.84
   2   7   1    8.66    2.11
  -2  -7  -1   12.69    2.58
  -2  -7  -1   14.84    2.77
  -2  -7  -1   15.45    2.55
   2  -7   1    9.49    1.60
   1   7   1   -0.14    0.66
  -1  -7  -1    0.06    0.76
   1  -7   1    0.78    0.47
  -1  -7  -1    1.42    1.16
  -1  -7  -1   -0.14    0.60
   0   7  -1    0.55    0.57
   0  -7   1    0.78    0.68
   0  -7   1    0.12    0.71
   0  -7  -1    0.08    0.59
   0  -7   1   -0.54    0.68
   1   7  -1   -0.03    0.78
  -1  -7   1    1.24    0.91
  -1  -7   1   -0.38    1.03
  -1  -7   1    0.67    0.87
   2   7  -1   16.12    2.97
  -2  -7   1   14.90    2.75
  -2  -7   1   19.90    3.21
  -2  -7   1   21.24    3.35
   2  -7  -1   20.05    1.91
   3   7  -1   -1.14    1.05
  -3  -7   1   -1.78    1.39
   3  -7  -1   -0.65    0.81
  -3  -7   1   -0.53    1.08
   4   7  -1    1.50    1.81
   4  -7  -1    2.44    1.28
  -4  -7   1    0.38    1.51
   4  -7  -1    0.35    1.28
   5   7  -1    1.05    2.09
   5  -7  -1    0.01    1.43
  -5  -7   1   -0.66    1.68
   5  -7  -1    0.16    1.56
   6   7  -1    1.67    2.81
   6  -7  -1   -0.19    1.84
   6  -8   1    3.81    2.33
   5   8   1    1.10    2.10
  -5  -8  -1    2.85    2.22
   5  -8   1    0.98    1.57
   5  -8   1   -0.77    1.26
   4   8   1   -0.23    1.66
   4  -8   1   -0.15    1.14
  -4  -8  -1    3.12    2.06
   4  -8   1   -0.54    1.03
   3   8   1    0.19    1.17
   3  -8   1   -0.72    0.84
  -3  -8  -1    0.88    1.71
  -3  -8  -1    1.25    1.42
   2   8   1    1.36    1.22
   2  -8   1   -0.20    0.72
  -2  -8  -1    3.65    1.68
   2  -8   1    0.27    0.55
  -2  -8  -1   -0.69    1.31
   1   8   1    0.62    0.83
  -1  -8  -1    3.12    1.36
  -1  -8  -1    2.66    1.14
  -1  -8  -1    1.74    0.81
   1  -8   1    0.22    0.55
   0   8  -1    3.52    0.97
   0  -8   1    2.09    0.94
   0  -8  -1    3.58    0.93
   0  -8   1    2.60    0.89
   1   8  -1    1.19    0.94
  -1  -8   1    0.10    0.81
  -1  -8   1   -0.12    0.90
  -1  -8   1    0.50    1.21
   2   8  -1   20.16    3.37
  -2  -8   1   21.90    3.52
  -2  -8   1   18.96    3.29
   3   8  -1   17.30    3.48
  -3  -8   1   22.01    3.97
   3  -8  -1   19.03    2.37
  -3  -8   1   25.06    4.16
   4   8  -1    0.20    1.67
  -4  -8   1   -0.09    1.86
  -4  -8   1   -0.56    1.51
   4  -8  -1    0.80    1.09
   4  -8  -1    1.14    1.05
   5   8  -1    2.31    2.17
   5  -8  -1    0.37    1.30
   5  -8  -1    0.81    1.41
  -5  -8   1    0.71    2.09
  -5  -8   1   -0.80    1.53
  -6  -8   1   -0.21    2.94
   5  -9   1   -0.95    1.22
  -5  -9  -1    1.77    2.57
  -5  -9  -1    2.37    2.08
  -4  -9  -1   -0.29    1.39
  -4  -9  -1    3.10    2.44
   4  -9   1    0.08    1.06
   3  -9   1    0.37    0.83
  -3  -9  -1   -1.38    1.56
  -3  -9  -1    0.58    1.56
   2  -9   1    0.23    0.75
  -2  -9  -1   -0.60    1.44
  -2  -9  -1   -0.16    1.09
   2  -9   1    0.40    0.54
   1  -9   1    1.87    0.70
  -1  -9  -1    1.40    1.17
  -1  -9  -1    0.81    1.03
   0  -9  -1    1.81    0.94
   0  -9   1    1.40    0.90
  -1  -9   1   11.76    2.20
  -1  -9   1   13.36    2.38
  -2  -9   1   11.05    2.58
  -2  -9   1    8.40    2.54
  -3  -9   1   -1.11    1.25
   3  -9  -1    0.22    0.77
  -3  -9   1    0.76    1.95
  -4  -9   1    0.49    1.79
   4  -9  -1    2.18    1.21
  -4  -9   1    1.28    2.02
  -5  -9   1    4.76    2.91
  -5  -9   1   -1.11    1.56
   5  -9  -1    2.61    1.56
  -5 -10  -1   -2.97    2.21
   5 -10   1    3.34    1.62
  -5 -10  -1   -2.02    1.57
  -4 -10  -1    1.74    2.24
  -4 -10  -1    0.38    1.49
   4 -10   1   -2.88    0.94
  -3 -10  -1   -0.63    1.38
   3 -10   1   -0.91    0.77
  -3 -10  -1    1.96    2.23
   3 -10   1    0.13    0.69
  -2 -10  -1   -0.52    1.50
  -2 -10  -1   -0.43    1.21
  -1 -10  -1    1.77    1.15
   1 -10   1    0.14    0.66
   0 -10  -1    5.71    1.23
   0 -10   1    2.95    1.11
  -1 -10   1    1.74    1.36
  -1 -10   1    2.90    1.41
  -2 -10   1    7.92    2.26
  -2 -10   1    2.14    1.53
  -3 -10   1    0.29    1.82
  -3 -10   1   -0.03    1.37
  -4 -10   1    2.29    2.45
  -4 -10   1    2.57    1.91
   4 -10  -1   -0.78    0.97
   5 -10  -1    0.55    1.27
  -5 -10   1   -0.69    2.36
  -5 -10   1   -1.13    1.90
  -4 -11  -1   -1.03    1.36
   4 -11   1    2.68    1.25
  -4 -11  -1    0.79    2.73
   4 -11   1    1.44    1.00
  -3 -11  -1    2.24    2.26
  -3 -11  -1    0.42    1.48
  -2 -11  -1    3.81    1.69
  -2 -11  -1    1.89    1.85
  -1 -11  -1    8.81    2.07
   1 -11   1   12.38    1.65
   0 -11   1    0.99    1.05
   0 -11  -1    1.61    0.86
  -1 -11   1    2.01    1.36
  -2 -11   1    1.49    1.73
  -2 -11   1    1.02    1.56
  -3 -11   1   -1.34    1.31
  -3 -11   1    0.99    2.09
  -4 -11   1   -0.72    2.27
  -4 -11   1   -1.57    1.53
  -3 -12  -1    1.43    1.65
  -2 -12  -1    3.40    1.69
  -1 -12  -1    4.56    1.67
   0 -12   1   -0.43    0.95
  -1 -12   1   10.89    2.45
  -2 -12   1   -0.33    1.29
  -3 -12   1    2.97    2.56
  -3 -12   1    0.69    1.75
  -1 -13  -1    1.80    1.17
   0 -13   1    1.31    0.96
  -1 -13   1    2.75    1.52
   8   0   2   -0.70    2.66
   7   0   2    0.05    1.88
   6   0   2    8.68    2.96
   5   0   2    7.70    2.72
  -4   0  -2    3.02    1.54
   4   0   2   -0.83    1.21
   4   0   2    2.46    1.69
  -3   0  -2  113.78    7.85
   3   0   2  129.10    8.25
   3   0   2  118.63    8.01
   2   0   2    3.37    1.25
  -2   0  -2    0.98    0.91
  -2   0  -2    2.40    1.23
   2   0   2    2.03    1.00
  -1   0  -2  183.69   11.95
  -1   0  -2  234.25   11.97
   1   0   2  245.00   12.14
   1   0   2  229.15   12.00
  -1   0   2   16.51    1.80
   1   0  -2   16.55    1.78
  -1   0   2   17.85    1.55
   2   0  -2   12.77    1.97
   2   0  -2    8.69    1.53
  -2   0   2    8.86    1.72
  -2   0   2    9.71    1.65
   3   0  -2   18.75    2.70
   3   0  -2   15.21    2.65
  -3   0   2   19.69    2.75
  -4   0   2   25.43    3.58
   4   0  -2   22.48    3.43
   4   0  -2   19.36    3.45
   5   0  -2    1.51    1.55
   5   0  -2    2.71    1.79
   6   0  -2    2.95    2.30
   7   0  -2   -0.21    1.99
   8   0  -2    1.86    2.97
   8   1   2   -0.33    2.69
   8  -1   2    4.79    3.38
   7   1   2    0.30    2.08
   7  -1   2    1.46    2.39
   6   1   2    1.28    1.99
   6  -1   2    2.10    1.97
   5   1   2   12.84    3.47
  -5  -1  -2    5.48    2.15
   5  -1   2   13.44    3.31
  -4   1  -2   61.01    6.08
   4   1   2   65.93    6.95
   4   1   2   57.80    6.16
  -4  -1  -2   72.29    6.87
   4  -1   2   63.31    6.61
  -3   1  -2   10.19    2.01
   3   1   2   10.13    2.18
   3   1   2    8.15    2.21
  -3  -1  -2   15.39    2.67
   3  -1   2    9.46    2.31
  -2   1  -2   13.63    2.02
   2   1   2   10.43    1.89
   2   1   2   14.17    2.23
  -2   1  -2   12.74    2.14
  -2  -1  -2   14.53    2.10
   2  -1   2    8.96    1.92
  -2  -1  -2   12.32    2.14
  -1   1  -2  531.63   27.85
  -1   1  -2  544.28   27.58
  -1   1  -2  538.59   27.86
   1   1   2  548.42   27.97
   1   1   2  545.81   27.70
  -1  -1  -2  533.11   27.67
   1  -1   2  547.52   27.60
   1  -1   2  544.04   27.79
  -1  -1  -2  471.92   27.93
   0   1  -2   19.84    1.52
  -1   1   2    5.88    0.87
   1   1  -2    5.44    1.12
  -1   1   2    5.74    0.94
   1   1  -2    7.51    1.08
  -1  -1   2    5.46    1.00
  -1  -1   2    3.94    1.04
   1  -1  -2    6.18    1.02
   1  -1  -2    5.74    0.91
  -2   1   2   41.17    3.33
  -2   1   2   41.64    3.25
   2   1  -2   48.47    3.57
   2   1  -2   34.09    3.74
   2  -1  -2   41.37    3.25
  -2  -1   2   48.36    4.29
  -2  -1   2   41.15    3.37
   2  -1  -2   43.30    3.38
   3   1  -2   10.02    2.10
  -3   1   2    8.93    1.82
   3   1  -2    7.66    2.02
   3  -1  -2    9.00    1.94
   3  -1  -2    7.80    1.89
  -3  -1   2    7.54    1.91
  -4   1   2   -0.19    1.03
   4   1  -2    0.44    1.37
   4   1  -2    0.78    1.24
   4  -1  -2    2.54    1.44
   4  -1  -2   -1.11    0.83
  -4  -1   2    2.10    1.40
   5  -1  -2    7.26    2.28
   5  -1  -2    4.60    2.23
   6   1  -2    2.64    2.31
   6  -1  -2    3.97    2.31
   7   1  -2    1.59    2.53
   7  -1  -2    1.66    2.44
   8   1  -2   -0.68    2.61
   8  -1  -2    2.74    3.41
   7   2   2    3.17    2.49
   7  -2   2    3.05    2.67
   6   2   2    1.93    2.14
   6  -2   2    5.25    2.60
   5   2   2    8.99    2.95
   5  -2   2    6.50    2.53
  -5  -2  -2    7.92    2.56
   5  -2   2    6.28    2.32
   4   2   2    2.40    1.75
   4   2   2    5.39    2.09
  -4   2  -2    8.48    2.09
   4  -2   2    6.05    2.12
   4  -2   2    6.57    2.06
  -4  -2  -2   11.19    2.64
   3   2   2    1.37    1.38
  -3   2  -2    3.47    1.23
   3   2   2    2.89    1.46
   3  -2   2    2.94    1.29
  -3  -2  -2    2.49    1.25
   3  -2   2    2.41    1.43
   2   2   2   14.64    2.19
   2   2   2   12.45    2.25
  -2   2  -2   13.48    2.06
  -2   2  -2   15.35    2.01
   2  -2   2   15.99    2.32
  -2  -2  -2   13.03    2.07
  -2  -2  -2   14.47    2.37
   2  -2   2   16.22    2.52
   2  -2   2   19.92    2.38
  -1   2  -2  101.75    5.72
   1   2   2  101.95    5.84
   1   2   2  102.11    5.92
  -1   2  -2   92.99    5.81
   1  -2   2  101.50    5.69
  -1  -2  -2   97.64    5.81
   1  -2   2   80.04    5.68
  -1  -2  -2  106.12    5.87
   1  -2   2   95.80    5.70
   0   2   2  949.66   47.48
   0   2  -2  946.18   47.81
   0   2   2  948.68   47.57
   0   2  -2  937.55   48.26
   0   2  -2  920.60   47.83
   0  -2   2  929.93   47.76
   0  -2  -2  937.83   48.08
   1   2  -2  252.25   13.79
  -1   2   2  259.90   13.27
   1   2  -2  260.74   13.79
  -1   2   2  256.49   13.31
   1  -2  -2  253.91   13.40
   1  -2  -2  254.62   13.26
  -1  -2   2  235.66   13.84
  -1  -2   2  250.53   13.80
  -1  -2   2  259.25   13.84
   2   2  -2    1.28    1.10
  -2   2   2    1.59    0.98
   2   2  -2    0.17    0.86
  -2   2   2    0.93    0.74
  -2  -2   2    1.11    0.95
   2  -2  -2   -0.35    0.73
   2  -2  -2   -0.50    0.66
  -2  -2   2    2.52    1.05
   3   2  -2    0.70    1.04
  -3   2   2    0.03    0.78
   3   2  -2    1.83    1.26
   3  -2  -2    0.98    1.06
   3  -2  -2    1.27    1.12
  -3  -2   2    0.83    1.03
  -4   2   2    2.53    1.26
   4   2  -2   -1.08    0.72
   4   2  -2    3.08    1.54
   4  -2  -2    0.04    1.13
  -4  -2   2   -0.20    0.94
   4  -2  -2   -0.84    0.97
   5   2  -2    0.46    1.74
   5  -2  -2    0.35    1.59
  -5  -2   2    2.19    1.57
   5  -2  -2    2.75    1.89
   6   2  -2    6.89    3.12
   6  -2  -2   14.47    3.92
   7   2  -2   -2.69    1.72
   7  -2  -2    0.02    2.22
   8   2  -2    1.61    3.11
   8  -2  -2   -2.99    2.56
   7   3   2    3.19    3.01
   7  -3   2    2.78    2.22
   6   3   2    2.71    2.27
   6  -3   2    0.16    1.85
   5   3   2   19.12    4.35
   5  -3   2   18.54    3.58
  -5  -3  -2   11.54    3.05
   5  -3   2   22.45    4.15
   4   3   2   -0.14    1.39
   4  -3   2    1.46    1.46
   4  -3   2    1.23    1.53
  -4  -3  -2    1.50    1.33
   3   3   2    0.35    1.01
   3  -3   2   -0.30    0.91
   3  -3   2    1.09    1.16
   3  -3   2   -0.10    1.15
  -3  -3  -2    0.81    1.04
   2   3   2    8.27    1.85
   2  -3   2   10.10    1.68
  -2  -3  -2    5.92    1.66
  -2  -3  -2    6.99    1.60
   2  -3   2    4.30    1.40
   2  -3   2    5.64    1.55
   1   3   2    1.71    0.91
  -1   3  -2    1.12    0.73
  -1   3  -2    0.65    0.76
  -1  -3  -2   -0.48    0.71
   1  -3   2    0.40    0.48
   1  -3   2    1.10    0.82
  -1  -3  -2    0.75    0.78
   0   3  -2   24.89    2.10
   0   3   2   25.97    1.61
   0   3  -2   22.20    1.96
   0  -3   2   27.03    1.88
   0  -3  -2   23.35    1.57
   0  -3   2   24.66    2.02
   0  -3  -2   23.07    1.61
  -1   3   2   17.44    1.33
   1   3  -2   18.77    2.27
   1   3  -2   15.17    1.81
   1  -3  -2   17.46    1.29
  -1  -3   2   14.21    1.87
  -1  -3   2   14.91    2.22
  -1  -3   2   18.91    2.29
   2   3  -2   -1.41    0.78
  -2   3   2    0.57    0.80
   2   3  -2   -0.66    0.73
   2  -3  -2   -0.30    0.66
  -2  -3   2   -0.86    0.68
   2  -3  -2   -0.13    0.70
  -2  -3   2   -0.71    0.84
   3   3  -2   12.35    2.43
   3   3  -2    9.44    2.35
   3  -3  -2    9.45    1.96
   3  -3  -2    9.19    1.82
  -3  -3   2    9.37    2.22
   4   3  -2   18.60    3.68
   4  -3  -2   19.17    3.16
   4  -3  -2   15.65    2.96
  -4  -3   2   15.73    3.10
   5   3  -2    2.78    2.09
  -5  -3   2    7.89    2.49
   5  -3  -2    8.46    2.47
   5  -3  -2   10.87    2.83
   6   3  -2    1.52    2.28
   6  -3  -2    2.45    2.10
   7   3  -2    3.38    3.13
   7  -3  -2    0.00    2.29
   7   4   2    3.52    3.06
   7  -4   2    2.87    2.69
   6   4   2    1.11    1.96
   6  -4   2    2.49    2.30
   5   4   2    2.55    2.09
   5  -4   2    2.42    1.98
   5  -4   2    0.22    1.70
  -5  -4  -2    1.30    1.59
   4   4   2    7.29    2.33
   4  -4   2    6.68    2.09
   4  -4   2    5.60    2.36
   4  -4   2    7.56    2.35
  -4  -4  -2    5.04    2.02
   3   4   2    3.30    1.57
   3  -4   2    2.86    1.38
   3  -4   2    0.48    1.01
  -3  -4  -2    2.84    1.42
   3  -4   2    1.35    1.25
   2   4   2    1.84    1.18
   2  -4   2    4.42    1.28
   2  -4   2    3.57    1.22
  -2  -4  -2    4.44    1.37
  -2  -4  -2    0.95    1.13
   2  -4   2    4.04    1.20
  -1   4  -2   78.52    4.79
   1   4   2   72.73    4.99
  -1   4  -2   79.16    4.97
   1  -4   2   78.55    4.81
  -1  -4  -2   81.81    5.12
  -1  -4  -2   87.49    5.14
   0   4  -2   24.61    2.44
   0   4  -2   27.64    2.50
   0   4   2   20.49    1.53
   0  -4   2   21.38    1.86
   0  -4   2   26.19    2.36
   0  -4  -2   22.54    1.63
   1   4  -2   28.54    3.11
  -1  -4   2   29.83    3.07
  -1  -4   2   27.58    2.82
  -1  -4   2   29.89    3.21
   2   4  -2   15.13    2.63
  -2   4   2   19.27    2.13
  -2  -4   2   20.56    3.00
   2  -4  -2   16.11    1.89
   2  -4  -2   16.54    1.99
  -2  -4   2   18.23    2.64
   3   4  -2   -0.59    1.05
   3  -4  -2    0.43    0.94
  -3  -4   2    0.74    1.10
   3  -4  -2    0.66    0.90
   4   4  -2   -1.00    1.18
   4  -4  -2   -0.33    1.03
   4  -4  -2   -0.48    0.94
  -4  -4   2   -2.52    0.90
   5   4  -2    0.37    1.70
   5  -4  -2   -0.44    1.32
  -5  -4   2    0.57    1.63
   5  -4  -2   -0.34    1.46
   6   4  -2    1.93    2.35
   6  -4  -2    2.70    2.48
   7   4  -2   -1.30    2.23
   7  -4  -2    2.05    2.80
   7   5   2    2.26    2.74
   7  -5   2    4.85    2.61
   6   5   2    2.24    2.17
   6  -5   2   -1.67    1.83
   5   5   2    2.16    1.83
  -5  -5  -2    1.81    1.75
   5  -5   2    0.12    1.56
   5  -5   2    1.27    1.73
   4   5   2    4.79    1.98
   4  -5   2    6.09    2.20
   4  -5   2    3.81    1.67
   4  -5   2    5.19    1.93
  -4  -5  -2    6.50    2.14
   3   5   2    5.38    1.97
   3  -5   2    9.81    2.15
   3  -5   2    8.12    2.03
  -3  -5  -2    4.25    1.73
   3  -5   2    7.42    1.77
   2   5   2   17.80    2.73
  -2  -5  -2   23.19    3.14
  -2  -5  -2   19.34    2.80
   2  -5   2   17.33    2.28
   2  -5   2   23.73    2.59
  -1   5  -2    0.74    0.63
   1   5   2    0.73    0.68
  -1   5  -2   -0.52    0.51
  -1  -5  -2   -0.57    0.66
   1  -5   2    0.31    0.52
   1  -5   2    0.06    0.66
  -1  -5  -2    0.62    0.79
   0   5  -2   21.17    2.27
   0   5  -2   20.74    2.37
   0  -5   2   14.45    1.76
   0  -5  -2   16.59    1.57
   0  -5   2   17.16    2.05
   1   5  -2   11.03    1.94
  -1  -5   2    9.86    1.80
  -1  -5   2    6.19    1.40
  -1  -5   2    6.79    1.77
   2   5  -2    1.90    1.10
  -2   5   2    1.80    0.72
   2  -5  -2    0.66    0.61
  -2  -5   2   -0.15    0.83
   2  -5  -2    0.06    0.62
  -2  -5   2    1.56    1.35
   2  -5  -2   -0.74    0.67
  -2  -5   2   -1.20    0.82
   3   5  -2    1.70    1.35
   3  -5  -2    0.28    0.76
   3  -5  -2    2.79    1.22
  -3  -5   2    1.83    1.35
   3  -5  -2    1.70    1.05
   4   5  -2   10.78    3.14
  -4  -5   2   18.33    3.53
   4  -5  -2   20.42    3.19
   4  -5  -2   19.78    2.92
   5   5  -2   32.89    5.60
   5  -5  -2   40.57    5.02
   5  -5  -2   27.18    4.10
  -5  -5   2   24.30    4.60
   6   5  -2   -0.57    1.97
   6  -5  -2   -0.49    1.88
   7   5  -2    0.33    2.50
   7  -5  -2    2.80    2.78
   7   6   2    3.50    3.11
   7  -6   2    1.51    2.21
   6   6   2    2.61    2.38
   6  -6   2    0.30    1.89
   5   6   2   -0.36    1.55
   5  -6   2    2.61    1.92
  -5  -6  -2    0.79    1.69
   5  -6   2    1.01    1.59
   4   6   2    9.27    2.81
  -4  -6  -2   10.24    2.85
   4  -6   2   14.16    2.76
   4  -6   2   12.33    2.56
   3   6   2    0.83    1.15
   3  -6   2    3.13    1.22
  -3  -6  -2    1.61    1.30
   3  -6   2   -0.11    1.04
   3  -6   2   -1.46    0.82
   2   6   2   -0.48    0.81
  -2  -6  -2    1.58    1.13
  -2  -6  -2   -0.25    0.95
   2  -6   2    0.97    0.63
   2  -6   2    0.09    0.66
   2  -6   2   -0.28    0.78
  -1   6  -2   63.22    3.94
   1   6   2   54.54    4.05
  -1  -6  -2   56.66    4.14
   1  -6   2   59.06    3.77
   1  -6   2   53.90    3.65
   1  -6   2   55.10    3.65
   0   6  -2    0.34    0.61
   0  -6   2   -0.16    0.48
   0  -6  -2    0.33    0.50
   0  -6   2    0.09    0.72
   0  -6   2    0.27    0.45
   1   6  -2    0.38    0.74
  -1  -6   2    0.22    0.85
  -1  -6   2    0.99    1.12
  -1  -6   2    0.09    0.65
   2   6  -2    5.52    1.79
   2  -6  -2    7.47    1.15
  -2  -6   2   10.85    2.27
  -2  -6   2   14.72    2.72
  -2  -6   2    6.76    2.14
   3   6  -2    2.88    1.49
   3  -6  -2    3.84    1.21
  -3  -6   2    1.19    1.65
   3  -6  -2    4.28    1.35
   3  -6  -2    2.12    1.01
  -3  -6   2    2.15    1.52
   4   6  -2    9.76    3.04
   4  -6  -2   11.40    2.42
   4  -6  -2    8.67    1.99
  -4  -6   2   10.79    2.89
   5   6  -2   13.42    3.74
  -5  -6   2    9.20    3.01
   5  -6  -2    3.27    1.83
   5  -6  -2    6.21    2.23
   6   6  -2    8.46    3.39
   6  -6  -2    1.45    2.17
   7   6  -2   -0.09    2.88
   7  -6  -2    0.57    2.01
   6   7   2    0.15    2.30
   6  -7   2    1.81    1.85
   5   7   2    1.23    1.88
   5  -7   2    4.55    2.08
  -5  -7  -2    0.74    1.69
   5  -7   2   -1.45    1.36
   4   7   2   -0.95    1.29
   4  -7   2   -1.62    1.15
   4  -7   2   -0.36    1.08
  -4  -7  -2    1.04    1.35
   3   7   2   -0.30    1.19
  -3  -7  -2    1.59    1.38
   3  -7   2    1.27    1.13
   3  -7   2   -0.04    1.02
   2   7   2   -0.61    0.82
   2  -7   2    0.34    0.78
  -2  -7  -2    1.08    1.17
   2  -7   2    0.43    0.77
  -2  -7  -2   -0.17    1.10
   2  -7   2    1.53    0.77
  -1   7  -2    5.94    1.28
   1   7   2    9.21    1.63
   1  -7   2    5.06    1.05
   1  -7   2    6.02    1.06
  -1  -7  -2    9.56    1.86
  -1  -7  -2    7.15    1.56
   0   7  -2    5.32    1.16
   0  -7   2    2.27    0.98
   0  -7   2    1.72    0.82
   0  -7  -2    3.17    0.83
   0  -7   2    2.70    0.89
   1   7  -2   18.52    2.71
  -1  -7   2   18.40    2.59
  -1  -7   2   20.78    2.91
  -1  -7   2   21.88    2.84
   2   7  -2    2.61    1.57
  -2  -7   2    7.48    2.22
  -2  -7   2    5.59    2.06
  -2  -7   2    4.66    1.71
   3   7  -2   12.60    2.99
   3  -7  -2    7.30    1.55
  -3  -7   2    8.94    2.74
  -3  -7   2   10.83    2.67
   4   7  -2    4.09    2.14
   4  -7  -2    5.25    1.64
  -4  -7   2    3.96    2.15
   4  -7  -2    2.81    1.31
  -4  -7   2    2.57    2.38
   5   7  -2    1.53    2.01
  -5  -7   2   -0.83    1.63
   5  -7  -2   -0.50    1.18
  -5  -7   2    0.38    2.01
   5  -7  -2   -0.77    1.28
   6   7  -2    3.30    2.63
   6  -7  -2    0.62    1.75
  -6  -7   2    0.80    2.50
   6  -8   2    6.70    2.70
   5  -8   2   -1.33    1.32
  -5  -8  -2    0.21    1.63
   5  -8   2    0.07    1.55
   4   8   2   -0.69    1.51
  -4  -8  -2    0.14    1.40
   4  -8   2    0.92    1.24
   4  -8   2    1.77    1.32
   3   8   2    1.15    1.49
  -3  -8  -2    2.42    1.47
   3  -8   2    2.09    1.05
   3  -8   2    1.67    1.15
   2   8   2    6.81    1.83
  -2  -8  -2    7.17    2.25
  -2  -8  -2    5.89    1.84
   2  -8   2    9.23    1.53
   2  -8   2   12.69    1.79
  -1   8  -2    0.16    0.70
   1   8   2   -0.55    0.68
   1  -8   2   -0.12    0.51
  -1  -8  -2    1.02    1.10
  -1  -8  -2    1.02    0.74
  -1  -8  -2    0.65    0.83
   0   8  -2   -0.09    0.63
   0  -8   2   -0.79    0.73
   0  -8   2    0.00    0.88
   0  -8  -2    0.00    0.60
   0  -8   2    1.29    0.78
   1   8  -2    1.68    1.05
  -1  -8   2    2.05    1.32
  -1  -8   2    2.27    1.16
  -1  -8   2    3.37    1.39
   2   8  -2   -0.08    1.02
  -2  -8   2    1.26    1.19
  -2  -8   2    0.02    1.43
   3   8  -2   -0.49    1.36
   3  -8  -2    1.31    0.88
  -3  -8   2    2.40    1.74
  -3  -8   2    2.94    2.14
   4   8  -2    1.80    1.94
  -4  -8   2    0.85    1.57
  -4  -8   2   -0.15    2.04
   4  -8  -2    2.41    1.21
   5   8  -2    1.50    2.15
  -5  -8   2    1.08    2.18
   5  -8  -2    1.22    1.30
  -5  -8   2   -1.14    1.60
   5  -8  -2    1.43    1.51
  -6  -8   2    3.62    3.00
  -5  -9  -2    1.67    1.98
   5  -9   2   -1.67    1.21
   4  -9   2    1.10    1.34
  -4  -9  -2    1.10    2.20
  -4  -9  -2    1.09    1.64
  -3  -9  -2    2.56    1.76
  -3  -9  -2    5.04    2.32
   3  -9   2    5.36    1.57
   2  -9   2    2.06    0.84
  -2  -9  -2   -1.19    1.44
   2  -9   2    0.85    0.82
  -2  -9  -2    0.56    1.20
  -1  -9  -2    2.50    1.23
   1  -9   2    0.91    0.80
  -1  -9  -2    2.05    1.22
   0  -9   2    9.11    1.77
   0  -9  -2    7.46    1.33
  -1  -9   2   18.36    2.79
  -1  -9   2   14.70    2.61
  -2  -9   2    1.39    1.74
  -2  -9   2    2.35    1.57
  -3  -9   2    5.50    2.33
  -3  -9   2    1.70    2.04
  -4  -9   2    4.61    2.34
  -4  -9   2    0.11    2.01
   4  -9  -2    0.87    0.91
   5  -9  -2    2.43    1.46
  -5  -9   2    2.64    2.12
  -5  -9   2   -1.29    2.21
  -5 -10  -2    0.75    2.66
   5 -10   2   -0.03    1.52
  -5 -10  -2   -0.03    1.74
  -4 -10  -2    0.40    1.55
   4 -10   2    1.92    1.29
  -4 -10  -2    6.63    2.57
   3 -10   2   18.99    2.47
   3 -10   2   16.36    2.32
  -3 -10  -2   19.38    3.54
  -3 -10  -2   14.58    3.53
  -2 -10  -2    2.77    1.81
   2 -10   2    0.61    0.90
   2 -10   2    1.09    0.74
  -2 -10  -2    2.67    1.55
  -1 -10  -2    2.42    1.18
   1 -10   2   -0.12    0.75
   0 -10   2    6.82    1.61
   0 -10  -2    7.92    1.33
  -1 -10   2    1.29    1.21
  -1 -10   2    1.56    1.27
  -2 -10   2    2.22    1.89
  -2 -10   2    1.80    1.64
  -3 -10   2   -0.64    1.78
  -3 -10   2   -2.18    1.14
  -4 -10   2    1.87    2.46
  -4 -10   2    3.80    2.48
   4 -10  -2   -0.07    0.82
  -5 -10   2    2.21    2.86
   5 -10  -2    0.97    1.19
  -5 -10   2   -2.35    1.48
  -4 -11  -2    5.39    2.30
  -4 -11  -2   -0.35    2.40
   4 -11   2   -0.14    0.84
   4 -11   2    0.60    1.10
   3 -11   2    0.72    0.72
  -3 -11  -2   -0.13    1.36
  -3 -11  -2    1.03    2.03
  -2 -11  -2    0.47    1.29
  -2 -11  -2    3.41    1.98
  -1 -11  -2    1.04    0.95
   1 -11   2    1.44    0.87
   0 -11   2    4.56    1.50
  -1 -11   2    1.25    1.30
  -2 -11   2   -0.03    1.68
  -2 -11   2   -0.87    1.31
  -3 -11   2   -1.19    1.37
  -3 -11   2    4.15    2.53
  -4 -11   2    1.87    1.91
  -4 -11   2    2.25    2.49
  -3 -12  -2    0.73    1.68
  -2 -12  -2    0.67    1.40
  -1 -12  -2    1.13    1.07
   0 -12   2    4.37    1.58
  -1 -12   2   -0.77    1.29
  -2 -12   2   -0.07    1.47
  -3 -12   2    0.22    1.73
  -3 -12   2    0.76    2.19
  -1 -13  -2    2.28    1.12
   0 -13   2   -0.36    0.97
  -1 -13   2    1.69    1.52
   8   0   3    3.79    3.22
   7   0   3    1.62    2.28
   6   0   3    1.68    2.24
   5   0   3    0.44    1.56
  -4   0  -3    1.16    1.36
   4   0   3   -0.18    1.23
   4   0   3    0.31    1.44
  -3   0  -3   -0.23    0.78
   3   0   3   -1.08    0.87
   3   0   3    0.05    1.27
   2   0   3   -0.37    0.83
  -2   0  -3   -0.04    0.75
  -2   0  -3   -0.91    0.85
   2   0   3   -1.06    0.88
  -1   0  -3   -0.48    0.64
  -1   0  -3    0.63    0.72
  -1   0  -3   -0.27    0.45
   1   0   3    0.51    0.72
   1   0   3    0.41    0.62
   1   0   3    0.43    0.74
   0   0   3   -0.08    0.21
   0   0  -3   -0.22    0.17
   0   0  -3   -0.10    0.43
   0   0   3    0.46    0.40
   0   0   3    0.25    0.41
   0   0  -3    0.01    0.40
   1   0  -3    0.10    0.22
  -1   0   3   -0.14    0.64
  -1   0   3    0.14    0.50
   1   0  -3   -0.17    0.55
  -1   0   3    0.61    0.47
   2   0  -3   -0.08    0.40
  -2   0   3    0.94    0.89
   2   0  -3   -0.73    0.77
  -2   0   3   -0.47    0.64
   3   0  -3    0.18    0.98
  -3   0   3    0.65    1.02
   3   0  -3   -0.35    0.53
   4   0  -3   -0.24    0.88
  -4   0   3   -0.65    0.88
   4   0  -3   -0.90    0.98
   5   0  -3   -0.18    1.09
   5   0  -3    1.94    1.80
   6   0  -3    0.38    1.91
   7   0  -3   -0.47    2.05
   8   0  -3   -1.90    2.40
   8   1   3    0.97    3.00
   8  -1   3    3.35    3.16
   7   1   3    1.26    2.23
   7  -1   3    1.67    2.49
   6   1   3    1.81    2.28
   6  -1   3    2.66    2.25
   5   1   3    9.79    3.11
  -5  -1  -3   13.90    3.01
   5  -1   3   11.93    3.44
   4   1   3    0.14    1.41
   4   1   3   -0.99    1.24
  -4   1  -3    0.83    1.04
   4  -1   3    0.54    1.43
  -4  -1  -3   -0.41    0.97
   4  -1   3    0.38    0.69
   3   1   3   60.68    5.08
   3   1   3   60.95    5.17
  -3   1  -3   67.98    4.98
   3  -1   3   51.37    5.49
  -3  -1  -3   60.14    4.94
  -2   1  -3   49.61    4.03
   2   1   3   51.00    4.11
   2   1   3   56.71    4.33
  -2   1  -3   54.00    4.00
   2  -1   3   50.89    4.13
  -2  -1  -3   54.00    4.23
   2  -1   3   58.05    4.49
  -2  -1  -3   59.61    4.24
   1   1   3  133.32    7.41
  -1   1  -3  117.88    7.47
   1   1   3  124.14    7.60
   1   1   3  123.53    7.40
  -1   1  -3  132.65    7.35
  -1  -1  -3  128.74    7.38
   1  -1   3  125.48    7.53
   1  -1   3  126.30    7.30
  -1  -1  -3  132.21    7.38
   0   1  -3   32.74    2.32
   0   1  -3   31.53    2.30
   0   1  -3   29.62    2.16
   0   1   3   34.58    2.15
   0   1   3   36.70    2.07
   0  -1   3   28.89    2.34
   0  -1   3   30.68    2.28
   0  -1  -3   33.14    2.26
  -1   1   3  657.66   35.58
   1   1  -3  693.22   35.84
  -1   1   3  692.74   35.36
  -1   1   3  682.14   35.27
   1   1  -3  701.85   35.64
  -1  -1   3  703.21   35.84
   1  -1  -3  704.96   35.35
   1  -1  -3  667.80   35.60
  -1  -1   3  692.36   35.56
  -1  -1   3  685.51   35.65
  -2   1   3    3.76    1.13
  -2   1   3    6.00    1.30
   2   1  -3    2.34    1.05
   2   1  -3    3.11    1.36
  -2  -1   3    6.29    1.54
   2  -1  -3    2.53    1.07
   2  -1  -3    5.83    1.48
  -2  -1   3    2.93    1.11
  -3   1   3    8.44    1.82
   3   1  -3    6.69    1.81
   3   1  -3    4.79    1.82
   3  -1  -3    2.89    1.23
   3  -1  -3    1.48    1.30
  -3  -1   3    3.87    1.47
   4   1  -3    8.63    2.63
   4   1  -3    6.45    2.15
  -4   1   3    4.71    1.62
  -4  -1   3    4.05    1.70
   4  -1  -3   10.14    2.35
   4  -1  -3   11.93    2.64
   5   1  -3    0.56    1.63
   5  -1  -3    2.12    1.67
   5  -1  -3   -1.25    1.17
   6   1  -3   29.63    5.53
   6  -1  -3   28.81    5.36
   7   1  -3    2.72    2.92
   7  -1  -3   -0.19    2.69
   8   1  -3    1.55    3.22
   8  -1  -3   -0.32    2.72
   7   2   3    1.28    2.27
   7  -2   3   -1.06    1.92
   6   2   3    2.88    2.26
   6  -2   3   -1.23    1.65
   5   2   3   47.71    6.54
   5  -2   3   44.36    5.96
   5  -2   3   37.21    5.32
  -5  -2  -3   45.03    5.81
  -4   2  -3   33.86    4.08
   4   2   3   18.97    3.66
   4   2   3   34.14    4.52
   4  -2   3   19.59    3.66
  -4  -2  -3   31.18    4.35
   4  -2   3   30.28    4.26
  -3   2  -3    0.98    0.97
   3   2   3   -0.09    1.13
   3   2   3    0.06    1.06
   3  -2   3    1.98    1.39
  -3  -2  -3    1.43    1.34
   3  -2   3    1.95    1.27
   3  -2   3    1.96    1.45
   2   2   3   44.53    4.41
   2   2   3   48.06    3.80
  -2   2  -3   44.83    3.43
  -2  -2  -3   43.32    3.73
   2  -2   3   42.11    3.65
   2  -2   3   45.32    3.57
  -2  -2  -3   44.41    4.30
   2  -2   3   46.02    3.80
  -1   2  -3  524.39   26.13
   1   2   3  509.41   26.38
   1   2   3  482.19   26.12
  -1   2  -3  488.23   26.32
   1  -2   3  486.17   26.34
  -1  -2  -3  510.97   26.45
   1  -2   3  518.94   26.10
   1  -2   3  493.59   26.24
  -1  -2  -3  491.29   26.10
   0   2  -3  954.86   48.81
   0   2   3  975.32   49.00
   0   2   3  964.29   48.95
   0   2   3 1000.00   48.58
   0   2  -3  932.40   48.86
   0   2   3  901.50   48.44
   0   2  -3  945.78   49.26
   0  -2   3  951.33   48.87
   0  -2  -3  962.96   49.06
   0  -2   3  930.78   48.77
   0  -2   3  952.00   49.29
   0  -2  -3  991.42   48.61
  -1   2   3  352.97   18.18
  -1   2   3  353.42   18.11
   1   2  -3  332.20   18.66
   1   2  -3  356.79   18.66
  -1   2   3  350.15   18.13
   1  -2  -3  348.89   18.12
  -1  -2   3  352.23   18.68
  -1  -2   3  342.27   18.64
   1  -2  -3  346.93   18.25
  -1  -2   3  344.44   18.73
  -2   2   3    0.14    0.62
   2   2  -3   -0.25    0.88
   2   2  -3   -0.36    0.74
  -2   2   3   -1.03    0.64
  -2  -2   3    0.24    0.82
   2  -2  -3   -0.52    0.78
   2  -2  -3    0.61    0.70
  -2  -2   3    1.40    0.87
  -3   2   3    4.17    1.28
   3   2  -3    4.99    1.66
   3   2  -3    1.82    1.40
  -3  -2   3    2.81    1.29
   3  -2  -3    3.23    1.46
   3  -2  -3    4.19    1.41
   4   2  -3    1.02    1.39
   4   2  -3    3.19    1.78
  -4  -2   3    2.79    1.58
   4  -2  -3   -0.07    1.20
   4  -2  -3   -0.74    0.89
   5   2  -3    3.11    2.14
   5  -2  -3    3.80    2.08
   6   2  -3    0.53    2.07
   6  -2  -3    1.00    2.13
   7   2  -3    1.36    2.50
   7  -2  -3    3.82    2.83
   7   3   3    2.74    2.38
   7  -3   3   -0.92    2.23
   6   3   3    0.46    1.98
   6  -3   3    0.61    1.96
   5   3   3   10.46    3.17
   5  -3   3    7.71    2.64
  -5  -3  -3   14.53    3.43
   5  -3   3   15.77    3.49
   4   3   3    4.05    2.03
   4  -3   3    9.88    2.65
  -4  -3  -3    7.52    2.28
   4  -3   3    6.31    1.97
   3   3   3    1.94    1.40
   3  -3   3    5.33    1.79
  -3  -3  -3    2.22    1.36
   3  -3   3    4.52    1.58
   3  -3   3    5.64    1.87
   2   3   3    0.82    1.17
  -2  -3  -3    0.91    1.06
   2  -3   3    1.34    0.97
  -2  -3  -3    1.55    1.06
   2  -3   3    4.34    1.50
   2  -3   3    2.38    1.28
   1   3   3  111.45    6.61
  -1   3  -3  108.90    6.54
  -1   3  -3  103.45    6.64
   1  -3   3  109.77    6.47
   1  -3   3  114.24    6.62
  -1  -3  -3  115.45    6.61
  -1  -3  -3  107.61    6.60
   0   3  -3   31.35    2.69
   0   3   3   22.22    1.72
   0   3  -3   31.93    2.76
   0   3   3   20.98    1.63
   0  -3  -3   22.77    1.61
   0  -3   3   21.30    1.87
   0  -3   3   21.17    2.29
   0  -3   3   27.90    2.48
   0  -3  -3   22.38    1.63
  -1   3   3   41.70    2.63
   1   3  -3   45.88    3.48
   1   3  -3   44.13    3.17
  -1   3   3   42.85    2.62
   1  -3  -3   44.29    2.61
  -1  -3   3   43.80    3.22
  -1  -3   3   42.42    3.48
   1  -3  -3   44.25    2.64
  -1  -3   3   41.13    3.57
  -2   3   3    3.10    1.07
   2   3  -3    4.93    1.43
   2   3  -3    4.87    1.54
  -2  -3   3    3.39    1.52
   2  -3  -3    3.81    1.12
  -2  -3   3    3.94    1.27
   2  -3  -3    4.90    1.16
  -2  -3   3    5.13    1.51
   3   3  -3    9.31    2.08
   3   3  -3    6.23    2.11
   3  -3  -3    6.58    1.59
  -3  -3   3    8.30    2.08
   3  -3  -3    9.14    2.08
   4   3  -3    0.54    1.35
   4   3  -3    0.50    1.54
  -4  -3   3    0.81    1.31
   4  -3  -3   -0.11    1.14
   4  -3  -3    1.00    1.34
   5   3  -3    0.09    1.48
   5  -3  -3    3.57    1.97
  -5  -3   3    0.30    1.27
   5  -3  -3    0.59    1.34
   6   3  -3    4.19    2.81
   6  -3  -3    0.77    2.09
   7   3  -3   12.12    4.35
   7  -3  -3    9.25    3.85
   7   4   3    1.27    2.49
   7  -4   3    0.27    2.36
   6   4   3   -2.64    1.33
   6  -4   3   -0.26    1.85
   5   4   3   17.41    3.89
  -5  -4  -3   15.36    3.62
   5  -4   3    9.74    2.77
   5  -4   3    9.48    2.94
   4   4   3    3.06    1.71
   4  -4   3    4.14    1.73
   4  -4   3    3.55    1.87
  -4  -4  -3    3.88    1.84
   3   4   3    1.71    1.39
   3  -4   3    1.74    1.31
   3  -4   3    4.79    1.68
   3  -4   3    3.03    1.48
  -3  -4  -3    1.74    1.24
   2   4   3   20.12    2.86
  -2  -4  -3   19.39    2.73
   2  -4   3   12.44    2.12
  -2  -4  -3   15.98    2.39
   2  -4   3   23.26    2.73
   2  -4   3   19.41    2.46
  -1   4  -3   14.55    2.05
  -1   4  -3   21.97    2.28
   1   4   3   20.57    2.31
  -1  -4  -3   15.64    2.06
   1  -4   3   19.09    2.11
  -1  -4  -3   18.50    2.26
   0   4   3   84.11    4.68
   0   4  -3   75.79    5.24
   0   4   3   88.31    4.83
   0   4  -3   87.67    5.39
   0  -4  -3   84.76    4.79
   0  -4   3   80.23    5.22
   0  -4   3   82.88    5.14
   0  -4  -3   84.73    4.62
   0  -4   3   89.93    5.32
   1   4  -3   10.49    1.92
  -1  -4   3   17.42    2.49
  -1  -4   3   14.60    1.98
  -1  -4   3   14.36    2.18
   2   4  -3  118.24    7.67
  -2   4   3  109.13    6.61
  -2  -4   3  118.15    7.83
   2  -4  -3  111.11    6.57
  -2  -4   3  116.46    7.62
  -2  -4   3  117.69    7.52
   2  -4  -3  109.32    6.63
   3   4  -3    2.26    1.33
   3  -4  -3    2.26    1.12
   3  -4  -3    1.33    1.11
  -3  -4   3    3.91    1.56
   4   4  -3    6.77    2.53
   4  -4  -3    8.87    2.07
  -4  -4   3    6.62    2.25
   4  -4  -3   15.19    2.88
   5   4  -3    3.62    2.16
  -5  -4   3    1.22    1.71
   5  -4  -3    3.36    1.88
   5  -4  -3   -0.75    1.20
   6   4  -3   15.10    4.15
   6  -4  -3    7.60    3.11
   7   4  -3    5.49    3.68
   7  -4  -3    1.73    2.60
   7   5   3   -1.45    1.90
   7  -5   3    1.02    2.47
   6   5   3    1.22    2.23
   6  -5   3    3.11    2.02
   5   5   3   -1.08    1.49
   5  -5   3    0.60    1.57
  -5  -5  -3   -0.51    1.50
   5  -5   3   -2.04    1.23
   4   5   3    2.25    1.59
   4  -5   3    1.97    1.69
   4  -5   3    0.23    1.14
  -4  -5  -3    0.20    1.28
   3   5   3   -0.47    1.04
   3  -5   3    2.12    1.19
  -3  -5  -3    1.87    1.30
   3  -5   3   -0.03    0.93
   3  -5   3    2.93    1.51
   2   5   3   19.12    2.78
   2  -5   3   13.69    2.22
  -2  -5  -3   18.42    2.76
   2  -5   3   17.28    2.25
   2  -5   3   17.05    2.36
  -2  -5  -3   15.37    2.43
  -1   5  -3    3.74    1.13
   1   5   3    1.11    0.78
   1  -5   3    0.22    0.45
  -1  -5  -3    1.04    0.87
   1  -5   3    3.43    1.08
  -1  -5  -3    0.71    0.74
   0   5  -3   11.75    1.82
   0  -5   3   15.29    1.89
   0  -5   3   13.07    1.71
   0  -5  -3   12.62    1.29
   0  -5   3    9.69    1.65
   1   5  -3    2.86    1.14
  -1  -5   3    2.38    1.03
  -1  -5   3    3.30    1.15
  -1  -5   3    3.53    1.47
  -2   5   3   65.76    3.99
   2   5  -3   61.70    5.12
  -2   5   3   63.88    3.91
  -2  -5   3   58.40    4.93
  -2  -5   3   69.83    5.26
  -2  -5   3   59.60    5.20
   2  -5  -3   64.59    4.05
   3   5  -3    3.78    1.81
  -3  -5   3    3.81    2.01
   3  -5  -3    4.56    1.34
   3  -5  -3    3.12    1.24
  -3  -5   3    2.42    1.43
   4   5  -3   19.43    3.99
   4  -5  -3   10.07    2.51
  -4  -5   3   14.73    3.13
   4  -5  -3   13.96    2.50
   5   5  -3   20.90    4.67
  -5  -5   3   10.32    3.04
   5  -5  -3   15.45    3.10
   5  -5  -3   10.88    3.00
   6   5  -3    2.74    2.46
   6  -5  -3    1.21    2.16
   7   5  -3    0.76    2.49
   7  -5  -3   10.26    3.45
   7   6   3    3.11    2.70
   7  -6   3    5.30    2.81
   6   6   3    1.84    2.43
   6  -6   3    1.65    2.14
   5   6   3   -0.21    1.70
   5  -6   3    1.84    1.70
   5  -6   3    2.29    1.85
  -5  -6  -3    0.38    1.88
   4   6   3    8.78    2.68
   4  -6   3   11.17    2.66
  -4  -6  -3    8.84    2.58
   4  -6   3    6.40    2.04
   3   6   3    2.23    1.46
   3  -6   3    0.49    1.04
  -3  -6  -3    0.58    1.21
   3  -6   3    2.75    1.21
   3  -6   3    2.64    1.34
   2   6   3    6.13    1.65
   2  -6   3    5.30    1.48
  -2  -6  -3    6.77    1.85
  -2  -6  -3    6.88    1.74
   2  -6   3   10.19    1.75
  -1   6  -3    3.07    1.01
   1   6   3    2.95    1.05
   1  -6   3    3.72    0.98
   1  -6   3    0.59    0.49
  -1  -6  -3    4.18    1.14
   1  -6   3    3.86    1.10
  -1  -6  -3    1.10    0.63
   0   6  -3   39.77    3.58
   0  -6   3   31.58    3.11
   0  -6  -3   33.03    2.32
   0  -6   3   32.34    2.77
   1   6  -3    1.32    0.98
  -1  -6   3   -0.82    0.55
  -1  -6   3    0.79    1.03
  -1  -6   3   -0.11    0.82
   2   6  -3    1.67    1.31
   2  -6  -3    1.57    0.60
  -2  -6   3    1.42    1.57
  -2  -6   3   -0.28    0.86
  -2  -6   3    0.30    1.06
   3   6  -3    2.07    1.53
   3  -6  -3    0.42    0.89
  -3  -6   3    2.49    1.59
  -3  -6   3   -1.12    1.31
   3  -6  -3    0.56    0.87
   3  -6  -3    2.93    1.19
   4   6  -3   -0.82    1.38
  -4  -6   3    3.07    1.99
   4  -6  -3    1.97    1.28
   4  -6  -3    1.91    1.29
  -4  -6   3   -0.12    1.72
   5   6  -3   -1.17    1.53
   5  -6  -3   -0.73    1.13
  -5  -6   3    0.22    1.97
   5  -6  -3    1.68    1.44
  -5  -6   3   -1.74    1.55
   6   6  -3   -1.22    2.02
   6  -6  -3    2.04    1.83
  -6  -6   3    0.54    2.18
   7   6  -3    2.21    3.65
   7  -6  -3    3.55    2.42
  -7  -6   3   -0.15    2.68
   6   7   3   -0.77    2.00
   6  -7   3   -0.66    1.96
   5   7   3    6.80    2.74
   5  -7   3    1.86    1.89
  -5  -7  -3    0.26    1.70
   5  -7   3    3.37    1.88
   4   7   3    4.80    2.09
   4  -7   3    6.38    2.00
  -4  -7  -3    5.72    2.25
   4  -7   3    3.48    1.72
   3   7   3    6.54    2.13
   3  -7   3    7.18    1.86
   3  -7   3    6.59    1.74
  -3  -7  -3    5.76    1.96
   2   7   3    9.26    2.05
   2  -7   3    8.96    1.71
  -2  -7  -3   14.15    2.54
  -2  -7  -3    9.74    2.16
   2  -7   3   13.00    1.94
   2  -7   3   11.42    1.79
  -1   7  -3    6.95    1.45
   1   7   3    5.79    1.32
  -1  -7  -3    5.14    1.37
   1  -7   3    4.40    1.23
  -1  -7  -3    3.42    1.43
   1  -7   3    5.10    1.21
   1  -7   3    4.87    1.13
   0   7  -3   12.87    1.93
   0  -7  -3    8.19    1.18
   0  -7   3    8.20    1.63
   0  -7   3    9.78    1.67
   1   7  -3   12.09    2.30
  -1  -7   3   11.53    2.22
  -1  -7   3    9.41    1.91
  -1  -7   3    7.24    1.79
   2   7  -3    4.16    1.58
  -2  -7   3    3.69    1.56
  -2  -7   3    2.52    1.66
  -2  -7   3    3.93    1.79
   3   7  -3    0.78    1.35
   3  -7  -3    1.44    0.92
  -3  -7   3    1.47    1.44
  -3  -7   3    0.72    1.57
  -4  -7   3    2.19    2.18
   4  -7  -3   -0.67    1.09
   4  -7  -3   -0.51    0.88
  -4  -7   3    2.90    1.78
   5   7  -3   -1.76    1.43
   5  -7  -3    0.35    1.35
  -5  -7   3    1.94    2.08
   5  -7  -3   -0.93    1.19
  -5  -7   3    2.44    2.23
   6   7  -3   -1.68    2.15
  -6  -7   3    2.61    2.76
   6  -7  -3    0.71    1.82
   6  -8   3    2.06    2.08
   5  -8   3    0.78    1.55
   5  -8   3    4.24    2.14
  -5  -8  -3    2.06    2.11
   4   8   3    4.25    1.95
  -4  -8  -3    1.11    1.48
   4  -8   3    0.47    1.40
   4  -8   3    2.33    1.48
   3   8   3    2.78    1.73
   3  -8   3    3.40    1.51
   3  -8   3    3.92    1.46
  -3  -8  -3    3.36    1.74
   2   8   3    1.20    0.98
   2  -8   3    0.16    0.80
  -2  -8  -3   -0.79    1.23
   2  -8   3    0.68    1.02
   2  -8   3   -0.39    0.54
  -2  -8  -3    0.56    1.08
   1   8   3    0.53    0.80
  -1   8  -3    1.20    0.74
  -1  -8  -3    1.69    0.88
  -1  -8  -3    0.10    0.74
  -1  -8  -3    0.60    1.08
   1  -8   3    0.53    0.62
   1  -8   3    0.31    0.78
   1  -8   3    0.63    0.91
   0   8  -3    0.21    0.73
   0  -8   3   -0.38    0.49
   0  -8  -3    0.70    0.61
   0  -8   3   -0.09    0.65
   0  -8   3    0.23    0.91
   1   8  -3   -1.09    0.75
  -1  -8   3   -0.24    0.85
  -1  -8   3    0.37    1.29
  -1  -8   3    1.27    1.22
   2   8  -3    6.14    1.92
  -2  -8   3    2.04    1.41
  -2  -8   3    4.29    2.09
   3   8  -3    7.66    2.41
   3  -8  -3    8.05    1.43
  -3  -8   3    4.83    2.38
  -3  -8   3    6.00    2.09
   4   8  -3   -0.88    1.49
  -4  -8   3   -0.09    1.99
   4  -8  -3    0.67    1.09
  -4  -8   3    2.78    1.80
   5   8  -3    0.68    2.23
   5  -8  -3    0.71    1.38
  -5  -8   3    0.57    1.96
  -5  -8   3    1.40    2.25
  -6  -8   3   -1.83    2.43
  -5  -9  -3    5.36    2.49
   5  -9   3   -0.25    1.52
  -4  -9  -3    3.58    1.97
   4  -9   3    2.67    1.48
  -3  -9  -3   -2.23    1.01
  -3  -9  -3   -1.38    1.65
   3  -9   3    0.04    0.99
  -2  -9  -3   -0.35    0.90
  -2  -9  -3    0.48    1.54
   2  -9   3    0.03    0.73
   2  -9   3    0.52    0.64
   1  -9   3    0.49    0.72
  -1  -9  -3    1.33    1.13
  -1  -9  -3    0.26    0.81
   0  -9   3   50.31    4.07
   0  -9   3   48.24    3.80
   0  -9  -3   52.23    3.45
  -1  -9   3   14.04    2.59
  -1  -9   3   15.48    2.64
  -2  -9   3   -0.32    1.12
  -2  -9   3   -0.21    1.47
  -3  -9   3    0.01    1.96
  -3  -9   3   -0.10    1.43
  -4  -9   3    2.86    2.19
   4  -9  -3    0.45    0.87
  -4  -9   3   -1.48    1.83
   5  -9  -3    0.31    1.25
  -5  -9   3   -3.01    1.89
  -5 -10  -3   -1.50    2.41
  -5 -10  -3   -1.00    1.88
   5 -10   3    1.15    1.61
  -4 -10  -3    2.33    2.39
   4 -10   3    1.00    1.26
  -4 -10  -3    0.29    1.83
  -3 -10  -3    0.48    1.17
   3 -10   3    0.83    1.00
  -3 -10  -3    3.55    2.49
   3 -10   3    0.79    1.16
   2 -10   3    2.33    1.12
   2 -10   3    4.98    1.29
  -2 -10  -3    3.51    1.58
  -2 -10  -3    3.17    1.95
   1 -10   3    1.33    0.99
  -1 -10  -3    1.63    1.10
   0 -10   3   10.93    2.07
  -1 -10   3   -1.72    0.90
  -1 -10   3   -1.07    1.17
  -2 -10   3    2.82    1.93
  -2 -10   3    2.99    1.65
  -3 -10   3    2.57    2.34
  -3 -10   3    4.26    2.11
  -4 -10   3    0.07    1.85
  -4 -10   3   -0.69    1.95
  -5 -10   3    1.06    2.69
   5 -10  -3    0.12    1.06
   4 -11   3   -0.97    1.16
  -4 -11  -3    4.89    2.59
  -4 -11  -3    0.74    2.50
   4 -11   3    0.44    0.95
  -3 -11  -3    3.76    2.15
   3 -11   3    0.09    1.00
   3 -11   3   -0.41    0.75
  -3 -11  -3   -0.01    1.48
  -2 -11  -3    0.37    1.26
   2 -11   3    1.09    0.95
   2 -11   3    0.80    0.80
  -1 -11  -3    1.47    1.07
   1 -11   3    1.74    1.03
   0 -11   3    4.52    1.54
  -1 -11   3    3.80    1.77
  -1 -11   3    3.88    1.76
  -2 -11   3   -0.45    1.79
  -2 -11   3   -0.19    1.51
  -3 -11   3    0.39    1.47
  -3 -11   3    2.68    2.37
  -4 -11   3    0.18    2.02
  -4 -11   3    0.11    2.47
  -3 -12  -3    3.20    2.24
   3 -12   3    1.24    0.87
  -2 -12  -3    2.88    1.54
  -1 -12  -3    1.71    1.05
   1 -12   3    1.86    1.04
   0 -12   3   -0.45    1.07
  -1 -12   3    7.09    2.20
  -2 -12   3    2.32    1.90
  -3 -12   3   -0.49    2.03
  -3 -12   3    0.33    1.87
  -1 -13  -3    1.79    1.12
   0 -13   3    2.45    1.42
  -1 -13   3    1.04    1.51
   8   0   4    1.60    3.18
   7   0   4    3.97    2.95
   6   0   4   40.29    6.51
   5   0   4    6.68    2.68
  -4   0  -4   32.56    4.32
   4   0   4   25.25    4.14
   4   0   4   20.29    3.60
   3   0   4    5.04    1.91
  -3   0  -4   10.25    2.17
   3   0   4   13.89    2.52
  -2   0  -4  157.51   10.20
  -2   0  -4  188.00   10.41
   2   0   4  169.04   10.36
   2   0   4  185.00   10.48
  -1   0  -4  141.52    8.05
  -1   0  -4  135.17    7.99
   1   0   4  139.28    7.99
   1   0   4  142.51    8.05
  -1   0  -4  131.78    8.23
   0   0   4   79.17    5.08
   0   0  -4   93.81    5.34
   0   0  -4   88.56    5.18
   0   0   4   93.94    5.31
   0   0   4   88.93    5.18
   1   0  -4   19.83    2.24
  -1   0   4   19.89    2.31
   1   0  -4   13.95    1.92
  -1   0   4   17.24    1.79
  -1   0   4   19.22    2.11
  -2   0   4  500.32   26.25
  -2   0   4  493.68   26.09
   2   0  -4  476.42   26.15
  -3   0   4    7.61    1.80
   3   0  -4    7.49    2.06
   4   0  -4   28.40    4.35
  -4   0   4   27.63    3.74
   5   0  -4    3.62    2.17
   6   0  -4    3.34    2.50
   7   0  -4    2.00    2.61
   8   0  -4    2.35    3.37
   8   1   4    6.17    3.42
   8  -1   4   -0.19    2.56
   7   1   4    0.34    2.06
   7  -1   4   -1.07    2.26
   6   1   4    1.08    1.96
   6  -1   4    0.82    2.11
   5   1   4   29.57    5.05
   5  -1   4   31.06    5.16
   4   1   4    8.24    2.51
   4   1   4    4.28    2.13
  -4   1  -4    8.00    2.03
   4  -1   4    1.26    0.97
  -4  -1  -4    2.86    1.57
   4  -1   4    2.40    1.90
   3   1   4   48.76    5.17
   3   1   4   42.12    4.68
  -3   1  -4   47.62    4.87
  -3  -1  -4   49.14    5.09
   3  -1   4   40.76    4.79
  -2   1  -4   48.26    3.68
   2   1   4   51.58    3.91
   2   1   4   47.81    3.90
  -2  -1  -4   39.58    3.62
   2  -1   4   43.01    4.27
  -2  -1  -4   44.68    3.85
   2  -1   4   49.53    4.10
  -1   1  -4   61.62    3.91
   1   1   4   52.98    3.69
   1   1   4   54.29    3.91
   1   1   4   50.13    3.65
  -1   1  -4   48.04    3.83
   1  -1   4   56.04    3.76
  -1  -1  -4   51.41    3.71
  -1  -1  -4   51.64    3.66
   1  -1   4   55.73    3.92
   0   1   4    8.69    1.27
   0   1  -4    6.05    1.19
   0   1  -4    7.69    1.33
   0   1   4    9.29    1.29
   0   1  -4    8.39    1.19
   0   1   4    9.45    1.09
   0  -1  -4    8.52    1.20
   0  -1   4    3.19    0.85
   0  -1   4    6.23    1.29
   0  -1  -4    7.86    1.31
   0  -1   4    8.44    1.31
   1   1  -4   53.04    3.84
  -1   1   4   53.73    3.49
   1   1  -4   50.01    3.51
   1   1  -4   53.31    3.75
  -1   1   4   51.58    3.54
  -1   1   4   51.18    3.30
   1  -1  -4   50.28    3.32
   1  -1  -4   49.88    3.51
  -1  -1   4   53.21    3.55
  -1  -1   4   55.55    3.88
  -1  -1   4   52.62    3.74
   1  -1  -4   51.09    3.53
  -2   1   4   36.49    3.51
   2   1  -4   34.56    3.81
  -2   1   4   32.17    2.79
   2   1  -4   43.38    3.86
   2  -1  -4   30.90    3.12
  -2  -1   4   28.38    3.16
   2  -1  -4   37.41    3.10
  -2  -1   4   40.36    3.88
  -2  -1   4   34.14    3.82
  -3   1   4   67.83    5.19
   3   1  -4   77.93    5.65
   3   1  -4   67.26    5.69
   3  -1  -4   79.82    5.51
   3  -1  -4   70.48    5.63
  -3  -1   4   73.17    5.48
  -4   1   4    1.20    1.10
   4   1  -4   -0.09    1.27
   4   1  -4   -0.92    1.06
  -4  -1   4    2.03    1.35
   4  -1  -4    0.21    1.06
   4  -1  -4    1.29    1.55
   5   1  -4    0.05    1.65
   5  -1  -4   -1.14    1.24
   5  -1  -4    1.67    2.06
   6   1  -4    5.96    3.14
   6  -1  -4    2.07    2.18
   7   1  -4   -2.55    1.95
   7  -1  -4    1.37    2.58
   8   1  -4   -2.34    2.30
   8  -1  -4   -0.61    2.76
   7   2   4    2.63    2.76
   7  -2   4   -2.56    1.76
   6   2   4    2.76    2.42
   6  -2   4    1.53    2.27
   5   2   4   -0.78    1.64
  -5  -2  -4    1.56    1.31
   5  -2   4   -0.98    1.36
   5  -2   4   -0.68    1.82
  -4   2  -4    5.97    1.66
   4   2   4   10.86    2.65
   4   2   4   10.16    2.82
  -4  -2  -4   10.73    2.62
   4  -2   4    8.22    2.26
   4  -2   4    8.88    2.58
   3   2   4   17.46    3.11
   3   2   4   14.44    2.71
  -3   2  -4   14.24    2.39
  -3  -2  -4   10.45    2.35
   3  -2   4   20.08    3.44
   3  -2   4   12.75    2.57
   3  -2   4   16.39    2.94
   2   2   4    5.73    1.74
  -2   2  -4   15.45    2.10
   2   2   4   14.24    2.29
  -2  -2  -4   14.08    2.32
  -2  -2  -4   11.06    2.02
   2  -2   4    7.99    1.85
   2  -2   4   11.75    1.97
   2  -2   4   17.94    2.70
   1   2   4   20.67    2.42
  -1   2  -4   23.34    2.55
   1   2   4   25.77    2.53
   1   2   4   24.64    2.82
  -1   2  -4   25.89    2.87
   1  -2   4   21.57    2.60
  -1  -2  -4   25.06    2.53
  -1  -2  -4   21.01    2.38
   1  -2   4   22.80    2.49
   0   2   4   69.39    3.99
   0   2  -4   65.27    4.45
   0   2   4   69.47    4.20
   0   2   4   73.38    4.07
   0   2   4   67.64    4.08
   0   2  -4   72.71    4.47
   0   2  -4   67.58    4.28
   0  -2   4   64.43    4.36
   0  -2   4   67.42    4.47
   0  -2  -4   67.90    4.27
   0  -2   4   74.40    4.34
  -1   2   4  615.84   32.64
   1   2  -4  644.78   33.34
   1   2  -4  651.22   33.30
   1   2  -4  624.29   33.33
  -1   2   4  637.25   32.90
  -1   2   4  626.35   32.66
   1  -2  -4  646.35   32.73
  -1  -2   4  626.54   33.30
   1  -2  -4  636.14   32.97
  -1  -2   4  644.74   33.26
  -1  -2   4  641.42   33.42
  -2   2   4   12.15    1.83
   2   2  -4   11.74    2.19
  -2   2   4   13.72    1.75
   2   2  -4   10.06    1.89
  -2  -2   4    8.03    1.83
  -2  -2   4    7.03    1.67
   2  -2  -4    9.00    1.56
   2  -2  -4   10.04    1.76
  -2  -2   4   11.14    2.31
  -3   2   4    1.13    0.96
   3   2  -4    0.64    1.03
   3   2  -4    1.06    1.27
  -3  -2   4    0.68    1.03
   3  -2  -4    0.39    1.21
   3  -2  -4    1.31    0.99
   4   2  -4   -0.69    1.16
   4   2  -4    2.44    1.55
   4  -2  -4   -0.31    1.28
   4  -2  -4   -0.60    0.84
  -4  -2   4   -1.36    0.84
   5   2  -4    0.38    1.56
   5  -2  -4    2.64    1.97
   5  -2  -4    1.99    1.71
   6   2  -4    3.66    2.68
   6  -2  -4    6.70    2.96
   7   2  -4    2.61    2.79
   7  -2  -4    7.55    3.59
   7   3   4    2.30    2.65
   7  -3   4    2.38    2.63
   6   3   4    1.94    2.24
   6  -3   4    0.44    1.85
   5   3   4   -1.44    1.63
  -5  -3  -4    6.08    2.40
   5  -3   4    7.39    2.62
   5  -3   4    6.99    2.84
   4   3   4   -0.29    1.35
   4  -3   4    1.50    1.44
  -4  -3  -4    0.95    1.30
   4  -3   4    0.72    1.73
   3   3   4   16.42    3.10
  -3   3  -4   24.16    3.09
   3  -3   4   13.39    2.84
  -3  -3  -4   18.84    3.13
   3  -3   4   12.74    2.60
   3  -3   4   13.28    2.52
   2   3   4   66.09    5.03
  -2  -3  -4   66.16    5.02
   2  -3   4   64.06    4.82
   2  -3   4   64.36    4.98
  -2  -3  -4   70.62    5.11
   2  -3   4   66.63    4.75
  -1   3  -4  175.21    9.78
   1   3   4  173.97    9.69
  -1   3  -4  172.72    9.93
  -1  -3  -4  173.40    9.69
  -1  -3  -4  166.44    9.74
   1  -3   4  166.09    9.81
   1  -3   4  166.13    9.64
   0   3   4   15.48    1.52
   0   3  -4   15.10    2.09
   0   3   4   17.60    1.77
   0   3  -4   19.42    2.24
   0   3   4   13.57    1.12
   0  -3  -4   16.21    1.52
   0  -3   4   16.87    1.85
   0  -3   4   20.15    2.31
   0  -3   4   15.56    2.08
   1   3  -4  123.53    7.76
   1   3  -4  114.19    7.56
   1   3  -4  116.34    7.34
  -1   3   4  126.95    6.79
  -1   3   4  121.63    6.76
  -1  -3   4  129.11    7.51
   1  -3  -4  127.59    6.82
  -1  -3   4  131.18    7.65
   1  -3  -4  126.93    6.82
  -1  -3   4  118.70    7.69
   2   3  -4   88.84    6.37
  -2   3   4   89.51    5.67
  -2   3   4   91.76    5.60
   2   3  -4   86.88    6.01
  -2  -3   4   85.16    6.06
   2  -3  -4   96.24    5.72
  -2  -3   4   76.25    6.28
  -2  -3   4   96.79    6.40
   2  -3  -4   92.26    5.60
   3   3  -4   -0.09    0.95
   3   3  -4    2.54    1.60
   3  -3  -4   -0.32    0.90
   3  -3  -4    0.86    0.97
  -3  -3   4    0.62    1.03
   4   3  -4    0.78    1.37
   4   3  -4    4.87    2.11
   4  -3  -4    1.62    1.68
   4  -3  -4    0.01    1.08
  -4  -3   4    1.18    1.28
   5   3  -4    1.57    1.74
   5  -3  -4   -1.24    1.09
   5  -3  -4    3.12    2.16
   6   3  -4    1.99    2.50
   6  -3  -4    3.49    2.42
   7   3  -4    0.51    2.07
   7  -3  -4   -1.87    1.87
   7   4   4    0.50    2.12
   7  -4   4   -0.73    2.18
   6   4   4    1.61    2.22
   6  -4   4   -0.70    1.70
   5   4   4   -0.17    1.55
   5  -4   4   -0.23    1.53
  -5  -4  -4    0.30    1.51
   5  -4   4    1.33    1.97
   4   4   4   20.81    3.91
   4  -4   4   39.06    4.64
  -4  -4  -4   34.53    4.83
   4  -4   4   20.19    3.72
   3   4   4    1.95    1.49
   3  -4   4    0.54    1.27
   3  -4   4    0.72    1.07
  -3  -4  -4   -1.32    0.75
   3  -4   4   -0.13    1.14
   2   4   4    0.41    1.01
  -2   4  -4    1.62    1.14
   2  -4   4    2.48    1.15
  -2  -4  -4   -0.38    0.96
  -2  -4  -4    0.89    0.95
   2  -4   4    0.00    1.01
   2  -4   4    0.88    0.77
  -1   4  -4   30.25    3.21
   1   4   4   24.11    2.75
   1  -4   4   31.71    3.10
  -1  -4  -4   25.25    2.75
  -1  -4  -4   27.06    2.84
   1  -4   4   33.83    2.68
   0   4  -4   61.04    4.16
   0   4   4   64.37    3.64
   0   4   4   56.27    3.46
   0   4  -4   51.44    4.01
   0  -4   4   52.49    3.83
   0  -4  -4   56.81    3.39
   0  -4   4   62.58    4.10
   0  -4   4   61.40    4.16
   0  -4  -4   55.28    3.50
   1   4  -4  130.93    8.39
  -1  -4   4  131.76    8.22
   1  -4  -4  137.68    7.33
  -1  -4   4  140.70    8.51
  -1  -4   4  142.00    8.46
  -2   4   4   53.29    3.61
   2   4  -4   44.41    4.92
  -2   4   4   52.26    3.58
  -2  -4   4   54.53    4.51
  -2  -4   4   57.82    4.39
  -2  -4   4   58.26    5.70
   2  -4  -4   50.05    3.50
   2  -4  -4   48.69    3.50
   3   4  -4    3.61    1.72
   3  -4  -4    7.29    1.64
   3  -4  -4    5.82    1.48
  -3  -4   4    6.48    2.40
  -3  -4   4   10.32    2.33
   4   4  -4    1.30    1.77
  -4  -4   4    3.40    1.78
   4  -4  -4    2.68    1.50
   4  -4  -4    1.42    1.25
   5   4  -4   16.89    4.15
   5  -4  -4   15.86    3.15
   5  -4  -4   22.49    3.89
  -5  -4   4   22.10    4.10
   6   4  -4    0.74    2.06
   6  -4  -4   -1.60    1.62
   7   4  -4    0.34    2.78
   7  -4  -4   -0.18    2.01
   7   5   4    1.59    2.78
   7  -5   4    2.36    2.58
   6   5   4   -3.34    1.59
   6  -5   4    0.13    1.97
   5   5   4   -0.53    1.66
   5  -5   4   -0.15    1.48
   5  -5   4    2.73    2.05
  -5  -5  -4    1.88    1.75
   4   5   4   10.98    2.96
   4  -5   4   15.23    2.91
   4  -5   4   15.13    3.21
  -4  -5  -4   11.69    2.88
   3   5   4   -0.06    1.03
   3  -5   4    1.03    0.98
   3  -5   4   -0.22    1.04
   3  -5   4   -0.89    1.00
  -3  -5  -4   -0.07    0.95
   2   5   4    2.19    1.16
  -2   5  -4   -0.18    0.84
  -2  -5  -4    0.60    0.81
   2  -5   4    0.20    0.76
   2  -5   4    1.66    1.23
   2  -5   4    1.53    0.96
  -2  -5  -4    1.58    1.17
   1   5   4    1.38    0.81
  -1   5  -4    0.98    0.82
   1  -5   4    0.70    0.65
   1  -5   4    0.32    0.78
  -1  -5  -4    0.04    0.71
  -1  -5  -4   -1.42    0.58
   1  -5   4    0.58    0.72
   0   5  -4    9.46    1.75
   0   5   4   13.41    1.47
   0   5   4   10.92    1.21
   0  -5  -4   10.42    1.27
   0  -5   4   16.04    2.19
   0  -5   4   12.31    1.81
   0  -5   4   14.41    2.03
   1   5  -4   12.31    2.23
  -1  -5   4    8.31    1.62
  -1  -5   4    9.89    1.99
  -1  -5   4    7.99    1.83
   2   5  -4   50.94    5.23
  -2   5   4   46.01    3.00
  -2   5   4   43.70    2.97
   2  -5  -4   42.59    3.02
  -2  -5   4   47.66    4.93
  -2  -5   4   39.95    4.41
  -2  -5   4   45.95    5.15
   3   5  -4    9.31    2.44
  -3  -5   4   10.95    2.73
   3  -5  -4    8.41    1.78
   3  -5  -4   11.14    1.85
  -3  -5   4    9.97    2.43
   4   5  -4    0.95    1.56
  -4  -5   4    0.07    1.40
   4  -5  -4    2.42    1.54
   4  -5  -4    2.28    1.41
  -4  -5   4    2.55    2.02
   5   5  -4   -0.23    1.66
   5  -5  -4   -2.21    0.87
  -5  -5   4    0.15    1.80
   5  -5  -4   -0.68    1.40
   6   5  -4    1.76    2.58
  -6  -5   4    1.21    2.34
   6  -5  -4   -0.34    1.50
   7   5  -4    4.97    3.45
   7  -5  -4   -0.42    2.04
  -7  -5   4    0.06    2.42
   7   6   4    0.48    2.40
   7  -6   4   -0.92    2.20
   6   6   4   -0.28    1.99
   6  -6   4   -0.85    1.86
   5   6   4    8.77    2.98
  -5  -6  -4    5.62    2.69
   5  -6   4    7.15    2.60
   5  -6   4    5.68    2.38
   4   6   4    5.62    2.29
  -4  -6  -4    0.16    1.41
   4  -6   4    3.86    1.81
   4  -6   4    0.84    1.68
   3   6   4    0.72    1.11
   3  -6   4    0.19    0.94
   3  -6   4    0.60    1.32
   3  -6   4   -0.04    1.02
  -3  -6  -4    0.83    1.24
  -2   6  -4    0.89    1.14
   2   6   4    0.76    0.92
  -2  -6  -4   -0.44    0.91
   2  -6   4    0.92    0.82
  -2  -6  -4    0.27    0.98
   2  -6   4   -0.56    0.55
   2  -6   4   -0.20    0.87
  -1   6  -4   15.95    2.33
   1   6   4   17.34    2.21
   1  -6   4   18.05    2.24
   1  -6   4   15.80    2.10
  -1  -6  -4   16.34    2.20
   0   6  -4    6.62    1.47
   0  -6   4    3.48    1.24
   0  -6  -4    3.98    0.85
   0  -6   4    5.96    1.39
   0  -6   4    4.20    1.14
   1   6  -4   19.80    2.96
  -1  -6   4   19.97    2.87
  -1  -6   4   20.19    2.74
  -1  -6   4   20.16    2.94
   2   6  -4    0.75    1.04
  -2  -6   4    1.29    1.35
  -2  -6   4    1.30    1.06
   2  -6  -4    0.78    0.53
  -2  -6   4    0.17    1.10
   3   6  -4    2.83    1.90
  -3   6   4    4.41    1.31
   3  -6  -4    4.46    1.26
  -3  -6   4    1.23    1.33
   3  -6  -4    4.04    1.24
   3  -6  -4    4.01    1.30
  -3  -6   4    8.87    2.68
   4   6  -4    0.21    1.56
  -4  -6   4   -0.69    1.58
   4  -6  -4    0.20    1.08
  -4  -6   4    0.49    1.57
   4  -6  -4   -0.82    1.12
   5   6  -4    1.99    2.33
  -5  -6   4   -0.54    1.78
   5  -6  -4   -0.08    1.29
   5  -6  -4   -0.38    1.17
  -5  -6   4    4.80    2.10
   6   6  -4    3.26    2.67
   6  -6  -4    0.62    1.68
  -6  -6   4   -0.77    2.18
   7   6  -4    3.31    3.27
   7  -6  -4    1.00    2.36
  -7  -6   4   -2.97    2.06
   6   7   4   -0.04    2.29
   6  -7   4   -1.92    1.69
   5   7   4    8.38    3.08
   5  -7   4    7.35    2.52
   5  -7   4   11.98    3.00
  -5  -7  -4   12.08    3.43
   4   7   4    4.03    1.78
   4  -7   4    1.09    1.81
   4  -7   4    1.44    1.40
  -4  -7  -4    1.41    1.65
   3   7   4    4.72    1.85
   3  -7   4    0.82    1.18
  -3  -7  -4    2.11    1.55
   3  -7   4    0.72    1.42
   2   7   4    4.80    1.57
   2  -7   4    2.33    1.32
  -2  -7  -4    5.33    1.60
  -2  -7  -4    2.54    1.35
   2  -7   4    3.62    1.19
   2  -7   4    0.19    0.66
   1   7   4   17.14    2.26
  -1   7  -4   16.78    2.45
  -1  -7  -4   16.57    2.28
   1  -7   4   15.17    2.14
   1  -7   4   17.18    2.20
   0   7  -4    5.50    1.42
   0  -7   4    5.11    1.43
   0  -7   4    4.46    1.20
   0  -7   4    5.11    1.38
   0  -7  -4    2.99    0.76
   1   7  -4   58.25    4.63
  -1  -7   4   49.68    4.37
  -1  -7   4   59.77    4.55
  -1  -7   4   53.26    4.56
   2   7  -4    9.65    2.32
  -2  -7   4    8.73    2.52
  -2  -7   4    9.25    2.33
  -2  -7   4    8.00    2.09
   3   7  -4   10.86    2.85
  -3  -7   4   11.30    2.66
  -3  -7   4    5.10    2.58
   3  -7  -4   10.86    1.73
   4   7  -4   16.20    3.65
  -4  -7   4   12.92    3.35
   4  -7  -4   15.48    2.43
  -4  -7   4   17.71    4.23
   5   7  -4    3.93    2.78
  -5  -7   4   -2.49    1.85
   5  -7  -4    3.78    1.76
   5  -7  -4    2.69    1.72
   6   7  -4   -1.01    2.30
  -6  -7   4    2.23    2.67
   6  -7  -4   -1.76    1.59
   6  -8   4    2.77    2.13
  -5  -8  -4   -0.06    1.66
   5  -8   4    0.58    1.51
   5  -8   4    0.27    1.89
  -4  -8  -4   -0.66    1.42
   4  -8   4    0.13    1.15
   4  -8   4    1.06    1.49
   3   8   4    2.20    1.56
  -3  -8  -4    5.22    1.97
   3  -8   4    7.18    1.99
   3  -8   4    7.26    1.86
   2   8   4   -0.62    0.94
   2  -8   4    0.41    1.12
   2  -8   4    0.27    0.60
   2  -8   4    0.75    0.80
  -2  -8  -4    0.63    1.08
   1   8   4    4.74    1.20
  -1   8  -4    2.92    1.17
   1  -8   4    3.38    1.31
   1  -8   4    3.98    1.22
   1  -8   4    2.25    0.97
  -1  -8  -4    0.45    0.88
  -1  -8  -4    4.00    1.19
  -1  -8  -4    5.09    1.52
   0   8  -4    1.19    0.90
   0  -8  -4    1.62    0.71
   0  -8   4    2.05    0.97
   0  -8   4    0.49    1.06
   0  -8   4    1.63    0.84
   1   8  -4    3.45    1.56
  -1  -8   4    8.26    1.98
  -1  -8   4    8.86    2.08
   2   8  -4    3.52    1.67
  -2  -8   4    0.55    1.54
  -2  -8   4    2.86    1.47
   3   8  -4    8.80    2.53
   3  -8  -4    3.89    1.04
  -3  -8   4    6.45    2.59
  -3  -8   4    4.86    1.95
   4   8  -4   -2.29    1.23
  -4  -8   4    2.19    2.10
  -4  -8   4    0.65    1.66
   4  -8  -4   -0.21    0.94
   5   8  -4   -1.45    1.71
   5  -8  -4    1.17    1.31
  -5  -8   4   -0.69    2.18
   6   8  -4    0.55    2.76
  -6  -8   4    0.95    2.73
   5  -9   4    3.50    1.91
  -5  -9  -4    4.63    2.37
  -4  -9  -4   10.10    2.88
   4  -9   4    4.81    1.81
   4  -9   4    3.36    1.50
   3  -9   4    1.89    1.39
   3  -9   4    1.11    1.12
  -3  -9  -4    0.39    1.24
   2  -9   4    0.49    0.74
  -2  -9  -4   -0.78    1.39
  -2  -9  -4   -0.19    0.93
   2  -9   4   -1.20    0.66
   1  -9   4   -0.04    0.70
   1  -9   4    1.32    0.96
  -1  -9  -4    1.00    0.96
   0  -9   4    2.47    1.18
   0  -9   4    3.58    1.44
   0  -9  -4    2.24    0.78
  -1  -9   4    1.81    1.17
  -1  -9   4    2.18    1.57
  -2  -9   4   -0.74    1.12
  -2  -9   4    1.87    1.79
  -3  -9   4    1.93    1.89
  -3  -9   4    1.05    1.55
  -4  -9   4    3.44    2.50
  -4  -9   4   -0.36    1.70
   4  -9  -4    1.79    1.04
   5  -9  -4   -0.89    1.07
  -5  -9   4   -3.82    1.98
  -5 -10  -4    1.31    2.61
   5 -10   4    1.28    1.57
  -5 -10  -4    6.39    2.82
   4 -10   4    2.05    1.52
  -4 -10  -4    0.58    1.68
  -4 -10  -4   -3.23    1.69
  -3 -10  -4   -4.16    1.46
   3 -10   4    1.92    1.12
   3 -10   4    1.60    1.17
  -3 -10  -4    0.52    1.24
  -2 -10  -4   -0.95    1.49
   2 -10   4    1.51    0.96
   2 -10   4    1.13    0.99
  -2 -10  -4    3.51    1.62
   1 -10   4    0.28    0.78
  -1 -10  -4   -0.03    0.85
   0 -10   4    2.29    1.18
   0 -10   4    2.86    1.25
  -1 -10   4    3.18    1.57
  -1 -10   4    3.59    1.59
  -2 -10   4    2.29    1.56
  -2 -10   4    1.53    1.97
  -3 -10   4    5.13    2.31
  -3 -10   4   -2.14    1.68
  -4 -10   4    1.60    2.31
  -4 -10   4    6.00    2.47
  -5 -10   4    2.52    2.93
   5 -10  -4    0.74    1.15
   4 -11   4    2.96    1.63
  -4 -11  -4   -0.80    2.15
  -4 -11  -4    5.38    2.32
   4 -11   4    4.67    1.67
   3 -11   4    0.39    1.14
   3 -11   4    0.11    0.85
  -3 -11  -4    4.17    1.98
  -3 -11  -4    3.38    2.34
  -2 -11  -4    1.08    1.17
   2 -11   4    1.15    0.86
   2 -11   4    1.97    0.99
   1 -11   4    2.82    1.23
  -1 -11  -4    2.08    1.07
   0 -11   4    1.00    1.13
  -1 -11   4    0.69    1.54
  -1 -11   4    1.68    1.58
  -2 -11   4   -1.09    1.48
  -2 -11   4    1.65    1.99
  -3 -11   4    1.70    2.45
  -3 -11   4   -0.81    1.48
  -4 -11   4    2.00    2.68
  -4 -11   4    5.15    2.55
  -3 -12  -4    2.34    1.52
   3 -12   4    0.55    0.97
   3 -12   4    0.33    0.85
   2 -12   4    1.12    0.96
   2 -12   4    0.85    0.98
  -2 -12  -4    0.98    1.27
  -1 -12  -4    1.32    0.97
   1 -12   4   -0.24    0.93
   0 -12   4    0.83    1.19
  -1 -12   4    0.02    1.40
  -2 -12   4    2.35    1.86
  -3 -12   4    1.12    1.97
  -3 -12   4    1.07    2.05
   1 -13   4   -0.24    0.82
   1 -13   4   -1.63    0.84
  -1 -13  -4    0.67    0.83
   0 -13   4   -0.83    1.09
  -1 -13   4    1.38    1.49
   7   0   5    0.72    2.56
   6   0   5   -0.65    1.73
   5   0   5   -0.31    1.91
   4   0   5   -0.83    1.29
   4   0   5   -0.21    1.20
  -4   0  -5    1.39    1.23
   3   0   5   -0.60    1.01
  -3   0  -5   -0.66    0.76
   3   0   5    0.28    1.11
  -2   0  -5    0.16    0.72
   2   0   5    0.70    1.08
   2   0   5    0.18    0.87
   2   0   5    0.53    1.08
  -1   0  -5   -0.20    0.89
  -1   0  -5   -0.20    0.84
   1   0   5    0.69    0.70
   1   0   5    0.14    0.87
  -1   0  -5   -0.48    0.50
   1   0   5    0.09    0.82
   0   0   5   -0.04    0.44
   0   0  -5   -0.72    0.60
   0   0   5    1.33    0.77
   0   0  -5   -0.10    0.65
   0   0   5    0.48    0.68
  -1   0   5    0.46    0.54
  -1   0   5    0.03    0.66
   1   0  -5   -0.55    0.66
   1   0  -5   -0.36    0.78
   1   0  -5   -0.14    0.17
  -1   0   5    0.05    0.79
   2   0  -5    0.55    0.84
   2   0  -5    0.52    0.41
  -2   0   5    1.44    1.21
  -2   0   5   -0.08    0.69
   3   0  -5    0.11    0.51
  -3   0   5   -0.36    0.82
   3   0  -5    1.23    1.32
  -4   0   5    0.40    0.95
   4   0  -5   -0.22    0.69
   4   0  -5   -0.74    1.20
   5   0  -5    0.63    1.76
   6   0  -5    1.47    2.03
   7   0  -5    0.82    2.47
   7   1   5    4.05    2.86
   7  -1   5    3.92    2.89
   6   1   5    1.65    1.99
   6  -1   5    6.57    3.01
   5   1   5    0.52    1.83
   5  -1   5    1.88    2.00
   4   1   5   10.72    2.88
   4   1   5    5.89    2.34
  -4   1  -5    9.82    2.29
  -4  -1  -5    6.33    1.98
   4  -1   5    7.07    1.98
   4  -1   5    9.09    2.59
  -3   1  -5   94.18    6.65
   3   1   5   84.15    6.83
   3   1   5  100.18    6.92
   3  -1   5   86.57    6.80
  -3  -1  -5  105.01    7.00
   2   1   5    1.26    1.12
   2   1   5    3.18    1.38
  -2   1  -5    3.60    1.22
   2  -1   5    0.50    0.72
   2  -1   5    2.59    1.44
  -2  -1  -5    4.83    1.56
  -2  -1  -5    0.93    0.94
   2  -1   5    2.93    1.40
   1   1   5    7.14    1.39
   1   1   5   10.54    1.94
  -1   1  -5    7.76    1.57
  -1   1  -5    7.68    1.75
   1   1   5    8.63    1.60
   1  -1   5    7.35    1.53
  -1  -1  -5    4.75    1.43
   1  -1   5    7.17    1.33
  -1  -1  -5    8.57    1.60
   1  -1   5    9.91    1.86
  -1  -1  -5    8.01    1.43
   0   1   5    8.24    1.38
   0   1  -5    9.75    1.63
   0   1   5   11.77    1.64
   0   1  -5   11.14    1.66
   0   1   5   12.61    1.39
   0  -1   5    8.53    1.51
   0  -1  -5   10.75    1.65
   0  -1   5   15.22    1.99
   0  -1  -5    9.24    1.41
   0  -1   5   11.33    1.50
   1   1  -5  341.06   18.42
  -1   1   5  344.85   18.20
   1   1  -5  338.34   18.52
  -1   1   5  343.16   18.21
   1   1  -5  335.28   18.55
  -1   1   5  340.36   18.19
  -1  -1   5  344.50   18.52
   1  -1  -5  356.94   18.25
   1  -1  -5  333.58   18.26
   1  -1  -5  344.93   18.23
  -1  -1   5  341.88   18.44
  -1  -1   5  336.96   18.49
  -2   1   5    6.73    1.71
  -2   1   5    5.74    1.34
   2   1  -5    6.94    1.58
   2   1  -5    6.50    1.77
  -2  -1   5    2.36    1.39
  -2  -1   5    6.08    1.42
   2  -1  -5    5.76    1.61
   2  -1  -5    5.62    1.34
  -3   1   5   79.59    5.69
   3   1  -5   90.05    6.06
   3   1  -5   77.56    6.08
  -3  -1   5   65.22    5.58
   3  -1  -5   80.30    5.93
   3  -1  -5   80.28    5.75
   4   1  -5   -0.08    1.21
   4   1  -5    1.88    1.34
  -4   1   5    0.34    0.93
   4  -1  -5   -0.58    0.97
  -4  -1   5   -0.50    1.05
   4  -1  -5    0.52    1.27
   5   1  -5    0.22    1.42
   5  -1  -5    1.03    1.78
   5  -1  -5    0.00    1.35
   6   1  -5    6.61    3.00
   6  -1  -5    6.17    2.76
   7   1  -5    0.62    2.28
   7  -1  -5    0.74    2.46
   7   2   5    0.56    2.30
   7  -2   5    4.28    3.03
   6   2   5    0.45    2.03
   6  -2   5    1.91    2.13
   5   2   5    4.14    2.53
   5  -2   5    2.20    2.11
  -5  -2  -5    2.60    1.88
   4   2   5    5.18    2.14
   4   2   5    3.16    1.73
  -4   2  -5    4.18    1.41
  -4  -2  -5    2.06    1.40
   4  -2   5    2.59    1.90
   4  -2   5    0.67    1.31
   3   2   5    8.14    2.30
  -3   2  -5    7.11    1.76
   3   2   5   11.08    2.43
   3  -2   5    7.39    2.03
  -3  -2  -5    7.10    1.95
   3  -2   5    9.44    2.14
   2   2   5    4.43    1.51
  -2   2  -5    1.30    1.28
   2   2   5    3.95    1.45
  -2  -2  -5    2.68    1.16
   2  -2   5    3.41    1.27
   2  -2   5    2.56    1.50
  -2  -2  -5    5.14    1.50
   2  -2   5    2.96    1.34
   1   2   5    4.31    1.22
  -1   2  -5    4.05    1.35
   1   2   5    4.39    1.17
   1   2   5    4.76    1.31
  -1   2  -5    3.59    1.33
  -1  -2  -5    4.37    1.47
   1  -2   5    3.69    1.25
   1  -2   5    1.09    0.94
  -1  -2  -5    5.51    1.32
   0   2   5   32.60    2.57
   0   2   5   31.89    2.43
   0   2   5   34.96    2.34
   0   2   5   37.07    2.42
   0   2  -5   37.37    3.29
   0   2  -5   32.89    2.81
   0  -2  -5   38.54    2.75
   0  -2   5   34.88    2.61
   0  -2  -5   24.45    2.37
   0  -2   5   31.76    3.17
   0  -2   5   35.47    3.23
  -1   2   5  237.38   12.92
  -1   2   5  244.57   12.99
   1   2  -5  257.94   13.73
  -1   2   5  247.77   13.03
   1   2  -5  250.00   13.43
   1   2  -5  244.86   13.66
  -1  -2   5  222.46   13.49
   1  -2  -5  234.23   13.03
  -1  -2   5  242.90   13.62
  -1  -2   5  243.16   13.45
   1  -2  -5  234.46   12.98
  -2   2   5   39.90    3.77
   2   2  -5   31.65    3.94
  -2   2   5   35.67    2.87
   2   2  -5   31.48    3.45
  -2  -2   5   36.27    4.17
   2  -2  -5   38.00    3.17
  -2  -2   5   39.32    3.92
   2  -2  -5   35.35    2.91
  -3   2   5   17.86    2.54
   3   2  -5   20.48    3.00
   3   2  -5   13.95    2.94
  -3  -2   5   19.69    3.47
   3  -2  -5   15.71    2.47
  -3  -2   5   20.11    2.94
   3  -2  -5   17.54    2.79
   4   2  -5    0.96    1.30
   4   2  -5   -0.77    1.16
   4  -2  -5    1.11    1.53
  -4  -2   5   -0.92    0.97
   4  -2  -5    0.46    1.01
   5   2  -5    2.46    2.12
   5  -2  -5    0.56    1.39
   5  -2  -5    0.67    1.48
   6   2  -5   14.70    4.15
   6  -2  -5   21.23    4.68
   7   2  -5    3.94    2.96
   7  -2  -5    0.57    2.21
   7   3   5    2.75    2.65
   7  -3   5    1.52    2.52
   6   3   5   -0.61    1.79
   6  -3   5    6.63    3.11
   5   3   5   -0.21    1.74
  -5  -3  -5    0.45    1.32
   5  -3   5    0.73    2.01
   5  -3   5   -0.45    1.62
   4   3   5   -1.19    1.21
  -4  -3  -5    0.37    1.09
   4  -3   5   -0.27    1.11
  -3   3  -5   42.66    4.37
   3   3   5   27.80    4.08
   3  -3   5   42.71    5.00
   3  -3   5   23.54    3.54
  -3  -3  -5   22.06    3.44
   3  -3   5   30.70    3.91
  -2   3  -5    9.84    2.12
   2   3   5    5.54    1.78
  -2  -3  -5    8.74    1.92
   2  -3   5    7.89    1.69
  -2  -3  -5    4.93    1.52
   2  -3   5    9.42    2.04
   2  -3   5   10.02    2.02
  -1   3  -5    9.45    1.79
   1   3   5    8.92    1.82
  -1   3  -5   10.29    1.90
   1   3   5    9.33    1.71
   1  -3   5    8.79    1.72
  -1  -3  -5    7.78    1.49
   1  -3   5    9.33    1.86
  -1  -3  -5    8.55    1.59
   0   3   5   13.57    1.30
   0   3   5   16.40    1.82
   0   3  -5   12.63    2.04
   0   3  -5   11.17    1.91
   0   3   5   14.60    1.60
   0  -3   5   12.73    2.06
   0  -3   5    9.61    1.57
   0  -3   5   14.66    2.03
   0  -3  -5   17.55    1.93
   1   3  -5   12.07    2.20
   1   3  -5   14.61    1.99
  -1   3   5   12.86    1.47
  -1   3   5    9.93    1.40
  -1  -3   5   10.41    2.02
   1  -3  -5   12.29    1.51
  -1  -3   5   12.58    1.96
  -1  -3   5   10.53    2.08
   1  -3  -5   11.17    1.33
  -2   3   5    7.05    1.60
   2   3  -5    6.68    1.94
   2   3  -5    6.12    1.61
   2  -3  -5    5.97    1.25
  -2  -3   5    3.75    1.28
   2  -3  -5    6.00    1.44
  -2  -3   5    5.03    1.86
   3   3  -5    0.64    1.03
   3   3  -5   -0.38    1.03
   3  -3  -5   -0.19    0.94
  -3  -3   5    0.20    1.34
   3  -3  -5   -0.33    0.78
  -3  -3   5   -0.33    0.84
   4   3  -5    0.39    1.40
   4   3  -5    0.15    1.50
   4  -3  -5   -1.45    0.79
  -4  -3   5   -0.43    1.37
  -4  -3   5   -1.59    0.84
   4  -3  -5   -0.52    1.06
   5   3  -5    2.41    2.09
   5  -3  -5    0.78    1.51
   5  -3  -5    1.65    1.57
   6   3  -5    1.14    2.06
   6  -3  -5    4.71    2.35
   7   3  -5    7.01    3.38
  -7  -3   5    1.14    2.13
   7  -3  -5   -2.04    1.80
   7   4   5    2.04    2.57
   7  -4   5    1.59    2.64
   6   4   5    1.76    2.01
   6  -4   5   -0.08    2.22
   5   4   5    7.13    2.73
  -5  -4  -5    3.47    1.89
   5  -4   5    9.32    2.78
   5  -4   5    3.23    2.28
   4   4   5   -0.11    1.36
  -4  -4  -5    1.11    1.44
   4  -4   5    1.58    1.36
   4  -4   5    0.16    1.44
   3   4   5   16.11    3.09
   3  -4   5   15.77    2.74
   3  -4   5   14.99    2.92
  -3  -4  -5   15.51    2.95
   3  -4   5   17.11    2.91
  -2   4  -5   55.07    5.18
   2   4   5   49.72    4.93
   2  -4   5   44.31    4.48
   2  -4   5   41.56    3.68
  -2  -4  -5   46.18    4.63
  -2  -4  -5   55.32    5.00
   2  -4   5   48.56    4.78
  -1   4  -5  199.89   11.64
   1   4   5  194.39   11.35
  -1  -4  -5  200.72   11.26
   1  -4   5  205.95   11.60
  -1  -4  -5  209.15   11.48
   1  -4   5  195.93   11.37
   0   4   5    5.23    1.00
   0   4   5    8.96    1.30
   0   4  -5    8.43    1.69
   0  -4   5    4.88    1.39
   0  -4  -5    5.60    0.99
   0  -4   5    5.63    1.21
   0  -4  -5    5.96    0.97
   0  -4   5    6.68    1.62
  -1   4   5   53.99    3.09
  -1   4   5   48.93    3.05
   1   4  -5   51.24    4.19
   1  -4  -5   49.04    3.07
  -1  -4   5   52.02    3.93
  -1  -4   5   47.05    4.01
  -1  -4   5   51.98    4.88
   2   4  -5   45.27    4.88
  -2   4   5   45.40    3.40
  -2  -4   5   53.93    5.46
   2  -4  -5   49.30    3.38
  -2  -4   5   49.80    4.18
   2  -4  -5   47.32    3.44
  -3   4   5    7.75    1.81
   3   4  -5    4.47    1.83
   3  -4  -5    5.28    1.58
  -3  -4   5    7.07    2.44
   3  -4  -5    7.86    1.70
  -3  -4   5    4.69    1.84
   4   4  -5    2.58    1.80
  -4  -4   5    1.69    1.89
   4  -4  -5    2.53    1.33
  -4  -4   5   -0.36    1.08
   4  -4  -5    1.56    1.46
   5   4  -5    8.11    3.10
  -5  -4   5   14.07    3.81
   5  -4  -5    7.44    2.26
   5  -4  -5    8.74    2.63
   6   4  -5   15.18    4.62
  -6  -4   5    6.48    3.07
   6  -4  -5    9.08    3.01
   7   4  -5    2.10    2.92
   7  -4  -5    4.75    2.80
  -7  -4   5    1.91    2.95
   7   5   5    2.89    2.66
   7  -5   5   -0.09    2.40
   6   5   5    4.13    2.78
   6  -5   5    2.69    2.30
   5   5   5    1.10    1.63
  -5  -5  -5    0.83    1.59
   5  -5   5    2.22    1.97
   5  -5   5   -0.26    1.46
   4   5   5   23.40    4.19
  -4  -5  -5   22.46    3.95
   4  -5   5   25.43    4.09
   4  -5   5   27.54    4.09
   3   5   5    1.01    1.26
   3  -5   5    3.24    1.46
   3  -5   5    4.38    1.65
  -3  -5  -5    7.22    2.08
   3  -5   5    4.99    1.88
  -2   5  -5   25.99    3.43
   2   5   5   24.01    3.34
  -2  -5  -5   28.16    3.44
   2  -5   5   26.95    3.25
   2  -5   5   27.55    3.14
   2  -5   5   27.55    3.43
  -2  -5  -5   27.75    3.49
   1   5   5  129.32    8.03
  -1   5  -5  136.36    8.33
   1  -5   5  139.62    8.21
   1  -5   5  137.54    8.34
  -1  -5  -5  141.70    7.99
   1  -5   5  135.12    8.11
  -1  -5  -5  125.19    8.06
   0   5   5   27.43    2.14
   0   5  -5   31.48    3.37
   0   5   5   25.77    2.03
   0  -5   5   24.56    3.05
   0  -5  -5   29.69    2.14
   0  -5   5   31.63    3.13
   0  -5  -5   27.96    1.95
   0  -5   5   30.63    3.20
   1   5  -5   51.84    4.31
  -1  -5   5   54.44    4.33
  -1  -5   5   47.88    4.00
  -1  -5   5   56.01    5.21
   2   5  -5   64.38    6.12
  -2   5   5   52.76    3.58
  -2  -5   5   67.84    6.32
  -2  -5   5   62.66    4.87
   2  -5  -5   56.58    3.61
   3   5  -5    0.16    1.26
  -3   5   5    0.86    1.02
  -3  -5   5    1.38    1.70
  -3  -5   5    2.12    1.37
   3  -5  -5    1.94    1.12
   3  -5  -5    0.95    0.86
   4   5  -5    2.04    1.85
  -4  -5   5   -0.72    1.37
   4  -5  -5    2.68    1.44
   4  -5  -5    3.07    1.58
  -4  -5   5   -0.25    1.24
   5   5  -5   22.64    4.90
  -5  -5   5   14.70    3.87
   5  -5  -5   12.15    3.04
   6   5  -5    2.72    2.60
   6  -5  -5    1.47    1.86
  -6  -5   5    1.11    2.63
   7   5  -5    1.42    2.81
   7  -5  -5   -0.96    2.04
  -7  -5   5    5.20    3.53
   7   6   5    0.84    2.43
   7  -6   5    2.00    2.82
   6   6   5    3.24    2.49
   6  -6   5    0.37    2.11
   5   6   5    0.67    1.83
   5  -6   5    4.69    2.50
  -5  -6  -5   -0.79    1.57
   5  -6   5    4.67    2.08
   4   6   5    0.33    1.40
   4  -6   5    0.56    1.63
   4  -6   5    1.87    1.43
  -4  -6  -5   -0.16    1.31
   3   6   5    5.03    1.84
  -3  -6  -5    5.20    2.06
   3  -6   5    3.24    1.74
   3  -6   5    2.90    1.74
   3  -6   5    5.35    1.69
  -2   6  -5    0.25    1.01
   2   6   5    1.18    1.16
  -2  -6  -5    0.66    1.09
   2  -6   5    0.36    0.94
   2  -6   5   -0.36    1.14
   2  -6   5   -0.51    0.70
  -2  -6  -5    1.24    1.16
  -1   6  -5    2.72    1.18
   1   6   5    1.65    0.92
  -1  -6  -5    1.69    0.90
   1  -6   5    4.73    1.39
   1  -6   5    2.86    0.96
   1  -6   5    0.78    1.06
  -1  -6  -5    2.25    0.86
   0   6  -5   20.64    2.76
   0   6   5   19.82    1.66
   0  -6   5   26.16    3.12
   0  -6  -5   20.19    1.73
   0  -6   5   17.77    2.43
   0  -6   5   22.74    2.82
   1   6  -5    2.18    1.20
  -1  -6   5    3.23    1.26
  -1  -6   5    2.95    1.31
  -1  -6   5    5.38    1.76
   2   6  -5   10.26    2.33
  -2  -6   5    8.92    2.17
   2  -6  -5    9.90    1.25
  -2  -6   5    9.67    2.53
  -3   6   5   17.59    2.33
   3   6  -5   11.52    2.91
  -3  -6   5   20.74    3.44
  -3  -6   5   14.01    3.30
   3  -6  -5   13.78    2.02
   3  -6  -5   12.38    1.99
   4   6  -5   10.22    3.16
  -4  -6   5   11.24    2.97
   4  -6  -5    7.82    2.05
  -4  -6   5    8.20    2.93
   4  -6  -5    7.09    1.79
   5   6  -5    1.98    2.09
   5  -6  -5    0.55    1.45
  -5  -6   5   -0.25    1.57
   5  -6  -5   -0.15    1.19
   6   6  -5    1.66    2.23
  -6  -6   5   -0.02    2.22
   6  -6  -5    1.81    1.99
   7   6  -5   -1.19    2.77
  -7  -6   5    6.38    3.48
   7  -6  -5    2.98    2.55
   6   7   5    3.16    2.31
   6  -7   5    1.49    2.53
   5   7   5   10.58    3.16
   5  -7   5    8.19    2.65
   5  -7   5    9.89    3.04
  -5  -7  -5    7.97    2.95
   4   7   5    8.54    2.59
   4  -7   5    8.50    2.61
   4  -7   5   10.85    2.63
  -4  -7  -5    4.77    2.27
   3   7   5    4.11    1.82
   3  -7   5    1.96    1.59
  -3  -7  -5    0.72    1.45
   3  -7   5    1.05    1.19
  -2   7  -5   -0.19    0.95
   2   7   5    3.13    1.40
   2  -7   5    1.19    0.98
  -2  -7  -5    0.88    1.26
   2  -7   5    0.55    0.77
  -2  -7  -5    0.78    1.11
   2  -7   5    1.10    1.18
  -1   7  -5   10.52    2.06
   1   7   5   10.87    1.73
   1  -7   5    9.43    1.86
   1  -7   5   14.13    2.10
  -1  -7  -5    9.01    1.72
   1  -7   5   10.25    1.96
   0   7  -5   51.62    4.88
   0  -7   5   50.76    4.63
   0  -7   5   53.82    4.03
   0  -7  -5   44.08    3.15
   0  -7   5   49.21    3.96
   1   7  -5   19.63    3.10
  -1  -7   5   14.84    2.52
  -1  -7   5   21.18    3.10
  -1  -7   5   20.61    3.15
   2   7  -5   -0.29    0.97
  -2  -7   5   -1.03    0.82
  -2  -7   5    1.04    1.58
   3   7  -5    1.98    1.62
  -3  -7   5    8.19    2.87
  -3  -7   5    5.12    2.00
   3  -7  -5    4.20    1.15
   4   7  -5   17.81    4.12
   4  -7  -5   17.34    2.63
  -4  -7   5   20.38    4.33
   4  -7  -5   15.40    2.48
  -4  -7   5   19.84    4.01
   5   7  -5    2.97    2.94
   5  -7  -5    2.65    1.59
  -5  -7   5   -2.44    1.77
   5  -7  -5    4.75    1.85
   6   7  -5   -2.03    2.18
  -6  -7   5    2.12    2.75
   6  -7  -5    1.85    1.93
   6  -8   5    2.84    2.39
   5  -8   5    3.72    2.01
  -5  -8  -5    2.78    1.95
   5  -8   5    1.42    2.19
  -4  -8  -5   13.77    3.48
   4  -8   5   10.44    2.52
   4  -8   5   10.13    2.67
   3  -8   5    3.10    1.63
  -3  -8  -5    5.53    2.02
   3  -8   5    5.95    1.82
   2  -8   5    0.71    0.86
   2  -8   5    0.06    0.82
  -2  -8  -5    0.34    1.05
  -1   8  -5    0.26    0.82
   1  -8   5    0.86    1.08
  -1  -8  -5    0.50    0.82
  -1  -8  -5    0.66    0.81
   1  -8   5    1.07    0.77
  -1  -8  -5    0.50    1.04
   0   8  -5   -0.32    0.84
   0  -8   5    0.67    1.07
   0  -8   5    0.41    0.79
   0  -8  -5   -0.44    0.49
   0  -8   5    0.49    1.17
   1   8  -5    1.29    1.25
  -1  -8   5    0.12    0.91
  -1  -8   5   -0.70    1.13
   2   8  -5    1.78    1.55
  -2  -8   5   -0.57    1.47
  -2  -8   5   -0.30    1.02
   3   8  -5    0.45    1.33
   3  -8  -5    0.41    0.73
  -3  -8   5    2.60    1.66
  -3  -8   5    1.72    2.01
   4   8  -5    0.07    1.66
   4  -8  -5    1.01    0.96
  -4  -8   5    2.59    1.84
  -4  -8   5    0.90    2.29
   5   8  -5    4.53    2.82
  -5  -8   5    2.74    2.67
   5  -8  -5    1.16    1.27
   6   8  -5    1.70    2.63
  -6  -8   5    1.59    3.08
   5  -9   5    2.67    1.84
  -5  -9  -5    3.04    2.14
   5  -9   5    1.43    1.96
  -4  -9  -5    2.65    2.14
   4  -9   5    1.08    1.54
   4  -9   5    1.78    1.70
  -3  -9  -5    1.11    1.46
   3  -9   5    1.63    1.34
   3  -9   5    0.03    0.96
  -2  -9  -5    2.26    1.35
   2  -9   5    3.35    1.43
   2  -9   5    1.54    1.05
  -2  -9  -5    3.16    1.85
   2  -9   5    1.84    1.07
  -1  -9  -5    0.79    0.90
   1  -9   5   -0.44    0.66
   1  -9   5    0.94    1.07
  -1  -9  -5    1.78    1.10
   0  -9   5   32.22    3.54
   0  -9   5   26.51    3.44
  -1  -9   5   -0.26    0.83
  -1  -9   5    0.85    1.59
  -2  -9   5    1.00    1.88
  -2  -9   5    2.30    1.56
  -3  -9   5    2.40    1.86
  -3  -9   5   -0.09    1.64
  -4  -9   5    1.32    2.00
   4  -9  -5    0.36    0.86
  -4  -9   5    3.63    2.69
   5  -9  -5   -0.03    1.07
  -5  -9   5   -0.88    2.34
   5 -10   5    1.14    1.76
  -5 -10  -5    5.74    2.36
  -4 -10  -5    5.68    2.35
   4 -10   5    8.93    2.30
  -3 -10  -5    0.99    1.21
   3 -10   5    0.67    1.10
   3 -10   5    2.08    1.38
  -3 -10  -5    0.71    1.99
  -2 -10  -5    2.08    1.18
   2 -10   5    0.17    0.79
   2 -10   5    2.66    1.22
  -2 -10  -5    3.88    1.92
  -1 -10  -5    0.52    0.86
   1 -10   5   -1.06    0.98
   1 -10   5    1.64    0.98
   0 -10   5   12.87    2.30
   0 -10   5    9.99    2.19
  -1 -10   5    0.12    1.31
  -1 -10   5    0.55    1.15
  -2 -10   5    1.05    1.72
  -2 -10   5   -1.19    1.13
  -3 -10   5    0.07    1.58
  -3 -10   5    5.00    2.62
  -4 -10   5    0.06    1.77
  -4 -10   5   -0.77    2.10
  -5 -10   5    1.57    2.93
  -4 -11  -5    5.06    2.18
   4 -11   5    1.39    1.22
  -4 -11  -5    2.69    2.45
   4 -11   5    1.38    1.44
   3 -11   5    1.55    1.18
  -3 -11  -5    3.01    1.73
  -3 -11  -5    3.53    2.37
   3 -11   5    2.10    1.41
   2 -11   5    2.25    1.25
   2 -11   5    0.67    0.97
  -2 -11  -5    3.99    1.54
   1 -11   5    0.65    0.96
  -1 -11  -5    0.23    0.98
   0 -11   5   10.18    2.25
  -1 -11   5   -0.09    1.19
  -1 -11   5   -0.55    1.49
  -2 -11   5   -0.09    1.93
  -2 -11   5   -1.22    1.47
  -3 -11   5    0.71    1.87
  -3 -11   5   -0.63    2.07
  -4 -11   5    1.98    2.21
  -4 -11   5   -0.08    2.17
   3 -12   5    1.40    1.24
  -3 -12  -5    0.80    1.34
   3 -12   5    0.67    0.94
   2 -12   5    3.25    1.25
   2 -12   5    2.60    1.13
  -2 -12  -5    1.00    1.29
  -1 -12  -5    1.32    0.97
   1 -12   5   -1.67    0.85
   0 -12   5   -0.80    1.12
  -1 -12   5   -0.93    1.28
  -2 -12   5   -1.85    1.71
  -2 -12   5    2.95    1.82
  -3 -12   5    0.96    1.91
  -3 -12   5    0.70    2.44
   0 -13   5   -1.72    1.16
   7   0   6    0.78    2.74
   6   0   6    2.56    2.42
   5   0   6   14.78    3.70
   4   0   6   -0.54    1.37
   4   0   6    0.58    1.47
  -4   0  -6    1.97    1.35
  -3   0  -6   20.25    3.06
   3   0   6   21.47    3.48
   3   0   6   24.75    3.59
   2   0   6   23.29    3.18
   2   0   6   29.23    3.42
  -2   0  -6   19.15    2.74
  -1   0  -6   91.22    5.93
   1   0   6   89.84    5.80
   1   0   6   80.52    5.47
   1   0   6   77.72    5.33
  -1   0  -6   81.04    5.57
   0   0   6   12.52    1.87
   0   0  -6    4.93    1.33
   0   0   6    9.03    1.36
   0   0  -6    8.18    1.56
   0   0   6    7.73    1.49
  -1   0   6   11.42    1.97
  -1   0   6   13.44    1.77
   1   0  -6   16.94    2.33
  -1   0   6   14.17    2.07
   1   0  -6   10.82    1.90
  -2   0   6   19.95    2.59
  -2   0   6   16.21    2.68
   2   0  -6   19.62    2.80
   3   0  -6    2.42    1.47
  -3   0   6    3.30    1.37
  -3   0   6   -1.75    1.01
   3   0  -6    0.02    0.56
   4   0  -6    0.52    1.26
  -4   0   6    5.00    1.66
   4   0  -6    0.11    0.82
   5   0  -6    1.71    1.82
   6   0  -6    2.74    1.94
   7   0  -6   19.48    4.95
  -7   0   6   18.31    4.67
   7   1   6   -4.22    1.66
   7  -1   6    0.05    2.40
   6   1   6    5.20    2.69
   6  -1   6    1.41    2.20
   5   1   6    8.18    3.02
   5  -1   6    9.66    3.24
   4   1   6   -1.59    1.16
   4   1   6    1.44    1.66
  -4   1  -6    1.94    1.23
  -4  -1  -6    1.45    1.18
   4  -1   6   -0.55    1.42
   4  -1   6   -0.27    0.97
   3   1   6    6.11    2.01
   3   1   6    5.57    2.04
  -3   1  -6    4.95    1.46
   3  -1   6    6.79    1.93
   3  -1   6   10.40    2.40
  -3  -1  -6    6.85    1.96
  -2   1  -6  155.42    9.94
  -2   1  -6  166.77   10.63
   2   1   6  156.92   10.05
   2   1   6  170.44   10.15
  -2  -1  -6  167.90   10.08
  -2  -1  -6  165.21   10.03
   2  -1   6  175.78   10.14
   2  -1   6  163.47   10.05
   1   1   6    8.84    1.84
  -1   1  -6    7.18    1.73
  -1   1  -6    8.06    1.72
   1   1   6    7.30    1.53
   1   1   6    7.42    1.49
   1  -1   6    6.59    1.53
   1  -1   6    5.47    1.57
  -1  -1  -6    5.18    1.57
  -1  -1  -6    8.83    1.58
   1  -1   6    5.62    1.34
  -1  -1  -6    6.10    1.68
   0   1   6    2.50    0.97
   0   1  -6    2.01    1.06
   0   1   6    1.50    0.64
   0   1   6    1.14    0.82
   0   1  -6    2.99    1.08
   0  -1   6    3.20    0.90
   0  -1   6    1.90    0.95
   0  -1  -6    1.86    0.93
   0  -1  -6    2.24    1.01
   0  -1   6    1.04    0.94
  -1   1   6  108.16    6.56
  -1   1   6  109.94    6.38
   1   1  -6  102.96    6.87
  -1   1   6  105.73    6.57
   1   1  -6  107.82    6.91
   1   1  -6  107.67    6.58
   1  -1  -6  109.82    6.63
  -1  -1   6  110.83    6.91
   1  -1  -6  109.64    6.63
  -1  -1   6   99.63    6.51
  -1  -1   6  115.33    6.95
   1  -1  -6  106.45    6.40
  -2   1   6   83.01    5.78
   2   1  -6   78.56    5.87
  -2   1   6   77.53    5.35
   2   1  -6   79.39    5.59
  -2  -1   6   82.27    5.58
   2  -1  -6   85.05    5.48
   2  -1  -6   82.70    5.70
  -2  -1   6   84.35    6.08
  -3   1   6   41.44    4.91
  -3   1   6   51.28    4.68
   3   1  -6   33.63    4.11
   3   1  -6   50.17    5.50
  -3  -1   6   45.21    5.33
   3  -1  -6   42.23    4.41
  -3  -1   6   47.43    4.76
   3  -1  -6   49.06    5.17
   4   1  -6    5.73    2.13
   4   1  -6    3.54    1.63
  -4   1   6    2.47    1.43
  -4  -1   6    1.96    1.64
  -4  -1   6    5.11    1.85
   4  -1  -6    0.23    1.23
   4  -1  -6    3.45    1.56
   5   1  -6    1.83    1.68
   5  -1  -6   -0.37    1.38
   5  -1  -6    2.25    1.74
   6   1  -6   -0.28    1.74
   6  -1  -6   -1.53    1.45
   7   1  -6    4.29    3.07
   7  -1  -6    2.65    2.55
  -7  -1   6    5.92    2.99
   7   2   6    1.97    2.50
   7  -2   6    3.55    3.05
   6   2   6   16.95    4.42
   6  -2   6   11.14    3.68
   5   2   6    3.43    2.20
   5  -2   6   -0.51    1.55
  -5  -2  -6    0.99    1.42
  -4   2  -6    2.40    1.32
   4   2   6    0.20    1.52
   4  -2   6    1.57    1.40
   4  -2   6   -0.78    1.52
  -4  -2  -6    0.85    1.02
  -3   2  -6   37.67    4.25
   3   2   6   38.95    4.78
   3   2   6   45.99    4.95
  -3  -2  -6   37.89    4.63
   3  -2   6   49.71    5.23
   3  -2   6   34.85    4.34
   2   2   6  299.43   16.84
   2   2   6  283.68   16.69
  -2   2  -6  268.61   17.07
  -2  -2  -6  311.24   16.75
   2  -2   6  311.21   17.22
   2  -2   6  292.95   16.67
  -2  -2  -6  307.65   16.91
   1   2   6    3.45    1.09
   1   2   6    4.89    1.38
  -1   2  -6    4.45    1.45
  -1   2  -6    4.36    1.40
   1   2   6    2.21    1.21
   1  -2   6    4.11    1.48
  -1  -2  -6    4.07    1.50
  -1  -2  -6    5.27    1.29
   1  -2   6    3.58    1.32
  -1  -2  -6    2.43    1.14
   0   2  -6   67.08    4.78
   0   2  -6   66.29    4.70
   0   2   6   67.84    4.18
   0   2   6   69.13    4.50
   0   2   6   66.27    4.33
   0   2   6   66.86    4.26
   0  -2   6   67.08    4.65
   0  -2   6   72.50    4.89
   0  -2   6   69.07    4.52
   0  -2  -6   63.38    4.52
   0  -2  -6   72.86    4.39
  -1   2   6  223.72   12.53
  -1   2   6  236.22   12.66
   1   2  -6  226.24   13.19
  -1   2   6  228.58   12.49
   1   2  -6  220.41   13.20
   1   2  -6  234.32   12.95
  -1  -2   6  227.82   13.17
   1  -2  -6  232.62   12.73
   1  -2  -6  237.04   12.60
   1  -2  -6  221.20   12.59
  -1  -2   6  253.17   13.10
  -1  -2   6  222.30   13.14
  -2   2   6    1.72    1.22
  -2   2   6    2.92    1.01
   2   2  -6    2.72    1.18
   2   2  -6    2.26    1.30
   2  -2  -6    1.59    1.06
  -2  -2   6    2.30    1.50
   2  -2  -6    2.57    1.02
  -2  -2   6    2.94    1.08
  -3   2   6    1.92    1.32
   3   2  -6   -0.48    1.21
   3   2  -6    1.14    1.13
   3  -2  -6    0.36    1.21
  -3  -2   6    1.52    1.01
   3  -2  -6   -0.69    0.76
  -3  -2   6   -1.63    1.02
   4   2  -6    3.74    1.84
   4   2  -6    1.19    1.56
  -4  -2   6   -0.35    0.95
   4  -2  -6    0.47    1.09
   4  -2  -6    0.86    1.45
  -4  -2   6   -0.20    1.24
   5   2  -6    8.39    3.10
  -5  -2   6    8.85    2.87
   5  -2  -6    5.52    2.37
   5  -2  -6    7.70    2.43
   6   2  -6    5.65    3.03
   6  -2  -6    7.57    2.94
  -6  -2   6    8.67    3.19
   7   2  -6    2.05    2.56
   7  -2  -6    2.08    2.60
  -7  -2   6   -1.57    2.16
   7   3   6    0.61    2.48
   7  -3   6   -1.06    2.21
   6   3   6    5.31    2.79
   6  -3   6    0.58    2.31
   5   3   6   -1.44    1.40
  -5  -3  -6    0.48    1.40
   5  -3   6   -0.27    1.95
   4   3   6   25.15    4.59
   4  -3   6   32.40    4.44
   4  -3   6   31.24    4.78
  -4  -3  -6   33.45    4.64
   3   3   6   26.51    3.96
   3  -3   6   24.70    3.54
   3  -3   6   28.85    4.00
  -3  -3  -6   23.53    3.61
  -2   3  -6   22.41    3.22
   2   3   6   13.51    2.48
   2  -3   6   20.18    3.00
  -2  -3  -6   16.82    2.72
   2  -3   6   17.69    2.59
  -2  -3  -6   17.72    2.64
   2  -3   6   15.25    2.55
   1   3   6   15.30    2.21
  -1   3  -6   12.74    2.24
   1  -3   6   17.30    2.55
  -1  -3  -6   16.15    2.14
  -1  -3  -6   18.06    2.36
   1  -3   6   19.97    2.56
   0   3  -6   79.22    5.43
   0   3   6   81.36    5.04
   0   3   6   78.42    4.82
   0  -3   6   88.45    5.30
   0  -3   6   79.10    5.32
   0  -3  -6   78.09    5.11
   0  -3   6   71.75    5.36
  -1   3   6  441.11   23.68
  -1   3   6  451.26   23.76
   1   3  -6  464.76   24.48
   1   3  -6  459.33   24.74
  -1  -3   6  448.43   24.56
  -1  -3   6  472.09   24.73
   1  -3  -6  434.18   23.79
   1  -3  -6  469.05   23.93
  -1  -3   6  460.54   24.65
   2   3  -6   40.46    4.60
   2   3  -6   47.53    3.89
  -2   3   6   45.86    3.54
   2  -3  -6   43.32    3.48
   2  -3  -6   40.02    3.23
  -2  -3   6   44.98    3.86
  -2  -3   6   50.14    5.21
   3   3  -6   17.34    3.00
  -3   3   6   18.18    2.87
   3   3  -6    9.77    2.61
  -3  -3   6   14.91    2.63
   3  -3  -6   11.85    2.35
   3  -3  -6   10.97    2.05
  -3  -3   6   11.78    2.89
   4   3  -6    0.99    1.47
  -4   3   6   -0.03    1.19
   4   3  -6    0.50    1.42
   4  -3  -6    0.79    1.28
   4  -3  -6    1.67    1.22
  -4  -3   6    0.22    1.31
  -4  -3   6    0.24    1.57
   5   3  -6    1.20    2.01
   5  -3  -6   -0.06    1.35
   5  -3  -6    0.55    1.37
  -5  -3   6    1.75    1.99
   6   3  -6    2.80    2.74
   6  -3  -6   -0.14    1.80
  -6  -3   6    1.97    2.26
   7   3  -6    3.01    2.63
  -7  -3   6    2.15    2.92
   7  -3  -6    3.23    2.71
   7   4   6    3.40    2.80
   7  -4   6    1.14    2.65
   6   4   6    1.28    2.38
   6  -4   6    0.54    2.24
   5   4   6    0.32    1.91
   5  -4   6    2.21    2.32
  -5  -4  -6    1.31    1.63
   4   4   6   15.40    3.58
   4  -4   6   20.81    3.87
  -4  -4  -6   23.32    4.02
   4  -4   6   20.96    3.67
   3   4   6    3.50    1.67
   3  -4   6    0.05    1.10
  -3  -4  -6    0.34    1.04
   3  -4   6    0.61    1.03
   3  -4   6    0.95    1.45
  -2   4  -6    1.79    1.19
   2   4   6    2.17    1.33
   2  -4   6    1.78    1.19
   2  -4   6    0.49    0.89
  -2  -4  -6    3.02    1.41
   2  -4   6    4.52    1.54
  -2  -4  -6    2.86    1.24
   1   4   6   16.48    2.27
  -1   4  -6   17.95    2.61
   1  -4   6   16.66    2.56
  -1  -4  -6   12.67    2.01
   1  -4   6   15.08    2.26
  -1  -4  -6   16.20    2.34
   0   4  -6   37.21    3.84
   0   4   6   32.47    2.58
   0   4   6   28.98    2.44
   0  -4   6   42.58    4.16
   0  -4   6   41.32    3.76
   0  -4   6   33.88    3.32
   1   4  -6   -0.56    0.73
  -1   4   6    1.17    0.67
  -1   4   6    0.19    0.59
  -1  -4   6    0.28    0.69
   1  -4  -6    0.57    0.67
   1  -4  -6    0.87    0.53
  -1  -4   6    0.13    0.86
  -1  -4   6   -0.40    0.96
  -2   4   6   30.08    2.85
   2   4  -6   23.71    3.58
  -2  -4   6   23.31    3.68
   2  -4  -6   20.05    2.33
   2  -4  -6   25.32    2.67
  -2  -4   6   35.22    3.96
  -3   4   6    3.32    1.43
   3   4  -6    5.30    2.06
  -3  -4   6    3.40    1.62
   3  -4  -6    1.96    1.05
   3  -4  -6    4.04    1.37
  -3  -4   6    4.06    1.90
  -4   4   6    0.75    1.28
   4   4  -6    1.92    1.64
   4  -4  -6    2.31    1.25
   4  -4  -6    2.04    1.49
  -4  -4   6    2.65    2.02
  -4  -4   6    3.43    1.87
  -5   4   6    3.11    1.93
   5   4  -6    3.82    2.38
  -5  -4   6   -1.59    1.52
   5  -4  -6    6.14    2.07
   5  -4  -6    1.12    1.79
   6   4  -6    2.45    2.24
  -6  -4   6    0.63    2.37
   6  -4  -6    2.85    2.11
   7   4  -6    4.53    3.43
   7  -4  -6    4.47    2.56
  -7  -4   6    3.95    3.05
   7   5   6    1.79    2.59
   7  -5   6    1.32    2.69
   6   5   6   -0.18    1.95
   6  -5   6   -1.33    2.18
   5   5   6    1.56    1.92
  -5  -5  -6    2.17    1.60
   5  -5   6    1.27    2.07
   4   5   6   15.03    3.46
   4  -5   6   15.87    3.49
  -4  -5  -6    8.37    2.48
   4  -5   6   15.14    3.15
   3   5   6    1.70    1.36
  -3  -5  -6    2.65    1.45
   3  -5   6    1.55    1.20
   3  -5   6    1.65    1.44
   3  -5   6   -1.46    1.13
  -2   5  -6    1.23    1.20
   2   5   6    2.60    1.23
  -2  -5  -6   -0.17    0.84
   2  -5   6    0.42    0.84
   2  -5   6    1.82    1.18
  -2  -5  -6    1.90    1.25
   2  -5   6    0.23    1.06
  -1   5  -6   22.72    3.16
   1   5   6   29.29    3.10
  -1  -5  -6   22.94    2.73
  -1  -5  -6   25.53    2.87
   1  -5   6   22.17    3.07
   1  -5   6   29.19    3.14
   1  -5   6   23.21    2.94
   0   5   6    3.05    0.84
   0   5  -6    2.07    1.00
   0   5   6    0.94    0.70
   0  -5  -6    3.35    0.84
   0  -5  -6    0.88    0.58
   0  -5   6    1.31    1.04
   0  -5   6    4.69    1.42
   0  -5   6    3.33    1.04
   1   5  -6   29.06    3.66
  -1  -5   6   29.31    3.65
  -1  -5   6   34.62    3.69
  -1  -5   6   26.66    3.62
  -2   5   6    4.24    0.94
   2   5  -6    2.71    1.44
   2  -5  -6    1.14    0.77
  -2  -5   6    3.66    1.38
   2  -5  -6    1.24    0.64
  -2  -5   6    1.70    1.53
   3   5  -6    0.01    1.13
  -3   5   6    3.47    1.31
  -3  -5   6    0.39    1.00
   3  -5  -6    0.64    1.00
  -3  -5   6   -0.59    1.45
   3  -5  -6    1.55    0.98
  -4   5   6    0.22    1.14
   4   5  -6    0.94    1.67
   4  -5  -6   -1.20    1.07
  -4  -5   6    0.21    1.28
  -4  -5   6   -2.05    1.32
   4  -5  -6   -0.89    0.88
   5   5  -6    7.51    3.05
   5  -5  -6    1.29    1.61
  -5  -5   6    3.85    2.48
   5  -5  -6    0.46    1.29
   6   5  -6   -2.02    1.94
   6  -5  -6    2.72    2.07
  -6  -5   6    7.54    3.25
   7   5  -6    2.85    3.08
  -7  -5   6   -0.07    2.59
   7  -5  -6    3.54    2.40
   7   6   6    2.77    2.60
   6   6   6    1.80    2.26
   6  -6   6   -2.51    1.78
   5   6   6   -0.07    1.89
   5  -6   6   -0.08    1.85
  -5  -6  -6    6.49    2.65
   4   6   6    2.18    1.90
   4  -6   6    3.74    1.99
  -4  -6  -6    5.40    2.05
   4  -6   6   -1.81    1.12
   3   6   6    2.95    1.50
   3  -6   6    1.62    1.31
   3  -6   6    5.84    1.83
   3  -6   6    1.84    1.61
  -3  -6  -6    0.32    1.18
   2   6   6    9.08    2.11
  -2   6  -6    8.23    1.92
  -2  -6  -6    5.68    1.67
   2  -6   6    6.27    1.82
  -2  -6  -6    8.79    2.00
   2  -6   6    5.40    1.75
   2  -6   6    7.13    1.73
  -1   6  -6    0.59    0.83
   1   6   6    0.84    0.84
   1  -6   6    0.11    0.82
  -1  -6  -6   -1.04    0.55
   1  -6   6   -0.94    0.44
  -1  -6  -6   -0.09    0.71
   1  -6   6   -0.12    0.87
   0   6  -6   32.92    3.70
   0   6   6   24.22    2.00
   0  -6   6   27.11    3.52
   0  -6   6   25.91    3.23
   0  -6  -6   29.21    2.21
   0  -6   6   30.71    3.35
   1   6  -6    2.26    1.23
  -1  -6   6    0.15    1.11
  -1  -6   6    2.90    1.32
  -1  -6   6   -0.61    0.67
   2   6  -6    2.58    1.35
   2  -6  -6    3.04    0.74
  -2  -6   6    2.02    1.65
  -2  -6   6    1.41    1.11
   3   6  -6   -0.88    1.21
  -3   6   6    1.30    0.93
  -3  -6   6    0.37    1.13
  -3  -6   6    0.62    1.81
   3  -6  -6   -1.23    0.60
   3  -6  -6    0.31    0.86
   4   6  -6    6.14    2.75
  -4  -6   6    8.46    3.04
   4  -6  -6    7.60    1.90
  -4  -6   6   10.98    3.18
   4  -6  -6   10.69    2.27
   5   6  -6    1.55    2.28
   5  -6  -6    2.26    1.66
   5  -6  -6    0.20    1.14
  -5  -6   6    1.31    2.17
   6   6  -6    2.43    3.05
  -6  -6   6   -1.67    2.13
   6  -6  -6    1.34    2.01
   7   6  -6   -0.98    2.69
   7  -6  -6    1.32    2.36
  -7  -6   6   -0.67    2.62
   6   7   6    1.02    2.29
   6  -7   6   -0.07    2.30
   5   7   6   28.38    5.27
  -5  -7  -6   19.01    4.37
   5  -7   6   26.70    4.75
   4   7   6    7.13    2.62
   4  -7   6    7.30    2.24
  -4  -7  -6    9.36    2.69
   4  -7   6    6.72    2.52
   3   7   6    5.18    2.01
   3  -7   6    3.08    1.44
   3  -7   6    5.71    1.99
  -3  -7  -6    3.60    1.85
   2   7   6    1.55    1.27
  -2   7  -6    2.01    1.33
   2  -7   6    1.26    0.99
   2  -7   6    3.11    1.45
  -2  -7  -6    2.41    1.25
  -2  -7  -6    2.35    1.39
   2  -7   6    3.62    1.46
  -1   7  -6    2.55    1.18
   1   7   6    1.31    0.87
   1  -7   6    2.00    1.19
  -1  -7  -6    0.87    0.84
   1  -7   6    1.32    0.84
   1  -7   6    2.16    1.11
  -1  -7  -6   -0.07    0.52
   0  -7   6    0.42    1.09
   0  -7   6    0.49    0.72
   0  -7  -6    0.98    0.66
   0  -7   6    0.53    1.02
   1   7  -6    8.98    2.21
  -1  -7   6   11.15    2.49
  -1  -7   6    7.81    1.81
  -1  -7   6    6.39    2.08
   2   7  -6    1.15    1.35
  -2  -7   6    0.20    1.58
  -2  -7   6    0.73    1.04
   3   7  -6    4.71    1.97
   3  -7  -6    4.13    1.13
  -3  -7   6    5.36    2.01
  -3  -7   6    1.49    2.00
   4   7  -6    2.00    2.13
   4  -7  -6   -0.45    0.88
  -4  -7   6    2.24    2.30
   4  -7  -6    1.31    1.29
  -4  -7   6    2.33    2.00
   5   7  -6    1.90    2.40
  -5  -7   6    2.28    2.46
   5  -7  -6   -0.02    1.49
   5  -7  -6    1.70    1.38
   6   7  -6   -1.99    2.24
   6  -7  -6    1.12    1.90
  -6  -7   6   -4.04    1.94
   6  -8   6    0.03    2.45
   5  -8   6   10.57    2.74
  -5  -8  -6    8.98    2.87
  -4  -8  -6    0.34    1.41
   4  -8   6   -0.05    1.69
   4  -8   6    3.03    1.73
   3  -8   6   14.62    2.79
  -3  -8  -6    7.25    2.27
   3  -8   6    9.38    2.22
  -2  -8  -6    0.74    1.11
   2  -8   6    0.38    0.80
   2  -8   6    0.39    1.30
   2  -8   6    0.82    0.93
  -1   8  -6    4.83    1.43
  -1  -8  -6    2.23    1.12
   1  -8   6    1.93    1.34
   1  -8   6    1.29    0.99
   0   8  -6   42.89    4.68
   0  -8   6   40.10    4.31
   0  -8   6   44.74    4.49
   0  -8  -6   39.54    2.86
   1   8  -6   23.50    3.58
  -1  -8   6   17.61    3.10
  -1  -8   6   18.24    2.90
   2   8  -6    0.29    1.56
  -2  -8   6    2.79    1.93
  -2  -8   6   -1.50    0.91
   3   8  -6   10.55    3.13
   3  -8  -6    5.41    1.14
  -3  -8   6    7.01    2.31
  -3  -8   6    5.61    2.67
   4   8  -6   -0.02    1.62
  -4  -8   6    3.59    2.12
  -4  -8   6    3.45    2.73
   4  -8  -6    2.76    1.23
   5   8  -6    1.64    2.36
   5  -8  -6    0.82    1.25
  -5  -8   6   -0.61    2.07
   6   8  -6   -1.06    2.22
  -6  -8   6    6.80    3.55
  -5  -9  -6    0.97    1.86
   5  -9   6   -1.28    1.74
  -4  -9  -6    1.48    1.73
   4  -9   6    0.63    1.71
   4  -9   6    3.78    1.84
   3  -9   6    1.56    1.33
   3  -9   6    1.20    1.44
   3  -9   6    1.48    1.02
  -3  -9  -6   -0.52    1.16
   2  -9   6    0.15    1.21
   2  -9   6    0.40    0.86
   2  -9   6    0.17    0.78
  -2  -9  -6   -0.76    0.84
   1  -9   6   -2.04    1.00
  -1  -9  -6    0.85    0.88
   1  -9   6    1.16    0.93
   0  -9   6    1.72    1.39
   0  -9   6    0.20    0.85
  -1  -9   6    9.13    2.50
  -1  -9   6    5.02    1.87
  -2  -9   6    0.82    1.72
  -2  -9   6    0.52    1.20
  -3  -9   6    2.31    2.02
  -3  -9   6   -0.30    1.37
  -4  -9   6    8.17    3.32
  -4  -9   6    6.04    2.66
   4  -9  -6    6.46    1.42
   5  -9  -6   -0.41    1.20
  -5  -9   6    3.02    3.15
  -5 -10  -6    5.56    2.49
   4 -10   6    0.91    1.49
  -4 -10  -6    0.27    1.44
   3 -10   6   -1.01    1.05
   3 -10   6    1.29    1.11
  -3 -10  -6    2.82    1.78
   2 -10   6    0.85    1.32
   2 -10   6    0.34    0.93
  -2 -10  -6   -1.93    1.51
  -2 -10  -6    2.33    1.26
   2 -10   6    2.19    1.15
   1 -10   6    0.95    1.33
   1 -10   6    2.64    1.16
  -1 -10  -6    4.41    1.32
   0 -10   6    0.89    1.27
   0 -10   6   -0.89    0.82
  -1 -10   6    8.82    2.33
  -1 -10   6    9.15    2.38
  -2 -10   6    3.02    1.82
  -2 -10   6    5.18    2.40
  -3 -10   6    0.99    2.19
  -3 -10   6    3.82    2.16
  -4 -10   6    0.82    2.18
  -4 -10   6   -0.20    1.74
  -5 -10   6   -1.97    2.44
   5 -10  -6    0.62    1.18
   4 -11   6    0.18    1.34
  -4 -11  -6    5.11    2.18
   4 -11   6    0.22    1.13
  -4 -11  -6    1.28    2.29
   3 -11   6    0.91    1.04
  -3 -11  -6    2.84    1.50
  -3 -11  -6   -1.31    1.79
   3 -11   6   -0.13    1.10
   2 -11   6    0.80    1.11
   2 -11   6    0.80    1.03
  -2 -11  -6    1.10    1.34
   1 -11   6   -0.12    0.97
  -1 -11  -6    0.26    0.84
   0 -11   6    6.86    2.03
   0 -11   6   12.11    2.36
  -1 -11   6    1.25    1.30
  -1 -11   6    1.16    1.91
  -2 -11   6    1.97    2.04
  -2 -11   6    6.50    2.37
  -3 -11   6    0.64    1.82
  -3 -11   6    0.43    2.39
  -4 -11   6   -1.79    2.05
  -4 -11   6   -0.68    1.97
  -3 -12  -6   -0.23    1.51
   3 -12   6    0.54    1.07
   3 -12   6    0.64    1.21
   2 -12   6    1.29    1.11
   2 -12   6    1.78    1.17
  -2 -12  -6    1.85    1.25
  -1 -12  -6   -0.80    0.78
   1 -12   6    0.64    1.18
   0 -12   6   -1.97    1.03
  -1 -12   6   -2.36    1.12
  -2 -12   6    3.62    2.43
  -2 -12   6    5.83    2.42
  -3 -12   6    3.07    2.54
  -3 -12   6   -1.64    1.66
   0 -13   6    0.64    1.41
   7   0   7   -1.64    1.97
   6   0   7    0.23    2.24
   5   0   7    2.09    1.89
  -4   0  -7    0.09    0.96
   4   0   7   -2.22    1.12
   4   0   7    0.04    1.38
   3   0   7   -0.60    1.03
  -3   0  -7    0.78    0.87
   3   0   7    0.13    1.28
  -2   0  -7    0.28    0.70
   2   0   7    2.12    1.16
   1   0   7   -1.52    0.75
  -1   0  -7   -0.25    1.13
  -1   0  -7   -1.49    0.74
   1   0   7   -0.78    0.58
   1   0   7    1.16    1.05
   0   0   7   -1.01    0.63
   0   0   7    0.60    0.62
   0   0   7   -0.31    0.82
   0   0  -7   -1.01    0.78
   0   0  -7   -0.82    0.74
  -1   0   7   -0.89    0.83
  -1   0   7   -0.04    0.52
   1   0  -7    0.04    0.29
  -1   0   7   -0.19    0.72
   1   0  -7   -0.04    0.79
   1   0  -7    1.36    1.09
  -2   0   7    0.35    0.80
   2   0  -7    1.19    1.19
   2   0  -7    0.01    0.37
  -2   0   7    0.77    1.17
   3   0  -7   -0.62    1.02
   3   0  -7   -0.26    0.56
  -3   0   7    1.12    1.41
  -3   0   7   -1.29    0.72
  -4   0   7    0.40    1.07
  -4   0   7   -1.42    1.00
   4   0  -7   -0.13    0.77
   4   0  -7    0.81    1.29
  -5   0   7    0.56    1.73
   5   0  -7    0.40    1.60
   6   0  -7   -0.14    1.75
  -6   0   7    1.75    2.01
   7   0  -7    1.07    2.29
  -7   0   7   -1.29    2.13
   7   1   7    0.36    2.58
   7  -1   7    1.08    2.76
   6   1   7    5.20    2.72
   6  -1   7    5.57    3.03
   5   1   7    6.54    2.66
   5  -1   7    4.76    2.63
  -4   1  -7    1.54    1.23
   4   1   7    0.95    1.61
   4   1   7    0.79    1.62
  -4  -1  -7    1.42    1.17
   4  -1   7    0.42    1.44
   4  -1   7    0.46    1.51
   3   1   7   28.87    4.08
  -3   1  -7   33.21    4.07
   3   1   7   26.25    3.74
   3  -1   7   25.68    3.91
   3  -1   7   33.48    4.24
  -3  -1  -7   29.01    3.96
   2   1   7   30.20    3.73
  -2   1  -7   25.61    3.74
   2   1   7   27.87    3.44
   2  -1   7   33.59    3.88
   2  -1   7   38.49    4.02
  -2  -1  -7   27.77    3.36
   1   1   7    3.86    1.36
  -1   1  -7    4.39    1.47
  -1   1  -7    3.84    1.45
   1   1   7    3.74    1.20
   1   1   7    3.04    1.23
  -1  -1  -7    4.77    1.48
  -1  -1  -7    2.37    1.26
   1  -1   7    4.49    1.50
   1  -1   7    4.06    1.46
   0   1   7    1.64    1.05
   0   1  -7    1.80    1.14
   0   1   7    2.69    1.09
   0   1  -7    2.55    1.21
   0   1   7    1.53    0.71
   0  -1  -7    2.68    1.03
   0  -1   7    1.12    1.04
   0  -1   7    1.55    0.79
   0  -1  -7    2.58    1.10
   0  -1   7    1.56    1.04
   1   1  -7   18.23    2.65
  -1   1   7   12.00    1.90
   1   1  -7    8.71    1.85
  -1   1   7   11.30    1.99
   1   1  -7   11.86    1.78
  -1   1   7   12.96    1.69
  -1  -1   7   10.29    2.02
   1  -1  -7   11.80    1.72
   1  -1  -7   13.42    2.13
  -1  -1   7   14.90    2.09
  -1  -1   7   12.04    2.21
   1  -1  -7    8.66    1.72
  -2   1   7   56.54    5.26
  -2   1   7   48.58    3.86
   2   1  -7   56.98    5.46
   2   1  -7   50.83    4.09
   2  -1  -7   48.69    4.21
   2  -1  -7   53.10    3.96
  -2  -1   7   56.57    5.53
  -2  -1   7   50.27    4.07
   3   1  -7    2.11    1.33
   3   1  -7    2.04    1.46
  -3   1   7    1.51    1.45
  -3   1   7    2.12    1.17
   3  -1  -7    3.93    1.47
  -3  -1   7    1.92    1.68
  -3  -1   7    3.24    1.42
   3  -1  -7    2.70    1.61
   4   1  -7    4.26    2.06
  -4   1   7    2.62    1.41
   4   1  -7    4.16    1.75
  -4   1   7    1.88    1.74
   4  -1  -7    1.79    1.35
   4  -1  -7    2.02    1.72
  -4  -1   7    0.95    1.38
  -4  -1   7    2.09    1.52
  -5   1   7   -0.20    1.53
   5   1  -7    4.94    2.41
  -5  -1   7    2.01    2.01
   5  -1  -7    0.78    1.58
  -6   1   7    1.73    1.97
   6   1  -7    0.11    1.92
   6  -1  -7    1.35    2.07
  -6  -1   7    0.40    1.82
  -7   1   7    3.57    2.87
   7   1  -7   -0.31    1.98
  -7  -1   7   -3.17    1.71
   7  -1  -7    2.76    2.74
   7   2   7    0.14    2.45
   7  -2   7    3.86    3.12
   6   2   7    2.02    2.49
   6  -2   7    6.83    3.09
   5   2   7    3.06    2.31
   5  -2   7    5.39    2.73
  -4   2  -7    2.06    1.33
   4   2   7    2.21    1.87
  -4  -2  -7    6.18    2.13
   4  -2   7    1.50    1.06
   4  -2   7    2.85    2.03
  -3   2  -7   72.30    5.37
   3   2   7   59.77    6.46
   3  -2   7   58.45    6.18
  -3  -2  -7   59.99    6.12
   2   2   7    0.19    1.04
  -2   2  -7    0.95    1.26
   2   2   7   -0.02    1.21
   2  -2   7    0.69    1.08
  -2  -2  -7    1.68    1.43
   2  -2   7    1.72    1.25
  -2  -2  -7   -0.36    0.79
   2  -2   7    0.89    0.73
  -1   2  -7    0.68    1.03
   1   2   7    3.72    1.26
   1   2   7    4.35    1.31
  -1  -2  -7    3.86    1.24
   1  -2   7    1.02    1.08
  -1  -2  -7    4.71    1.73
  -1  -2  -7    3.76    1.35
   1  -2   7    2.11    1.20
   0   2   7   20.30    2.11
   0   2  -7   28.42    3.29
   0   2   7   22.03    2.43
   0   2  -7   29.76    3.19
   0   2   7   19.00    2.46
   0  -2  -7   16.80    2.19
   0  -2  -7   17.08    2.43
   0  -2   7   26.21    2.95
   0  -2   7   22.64    2.51
   0  -2   7   21.48    2.86
  -1   2   7    1.85    0.71
   1   2  -7    2.95    1.29
  -1   2   7    3.44    1.07
   1   2  -7    2.51    0.99
  -1   2   7    2.87    1.07
  -1  -2   7    2.37    0.95
   1  -2  -7    1.95    0.78
   1  -2  -7    1.34    0.97
  -1  -2   7    2.91    1.30
  -1  -2   7    0.95    1.07
   1  -2  -7    3.33    1.21
  -2   2   7   13.37    1.92
   2   2  -7    8.32    2.18
   2   2  -7   12.12    2.13
  -2   2   7   13.63    2.31
  -2  -2   7    7.49    2.17
   2  -2  -7   15.11    2.41
  -2  -2   7   18.41    2.62
   2  -2  -7   11.86    1.89
   3   2  -7  134.73    9.39
  -3   2   7  118.24    8.64
  -3  -2   7  131.82    9.35
  -3  -2   7  132.75    8.86
   3  -2  -7  143.87    8.62
   3  -2  -7  128.77    8.73
   4   2  -7   15.36    3.59
  -4   2   7   15.70    3.20
   4   2  -7   19.23    3.37
   4  -2  -7   22.16    3.37
  -4  -2   7   21.96    3.54
   4  -2  -7   13.12    3.04
  -4  -2   7   13.61    3.44
   5   2  -7    2.56    2.23
  -5   2   7    1.87    1.83
   5  -2  -7    2.79    1.86
   5  -2  -7    3.61    2.22
  -5  -2   7    6.16    2.63
   6   2  -7   -0.30    2.00
  -6   2   7    1.23    1.97
   6  -2  -7    2.29    2.01
  -6  -2   7   -0.69    1.83
   7   2  -7    2.72    2.88
   7  -2  -7    4.36    3.14
  -7  -2   7    3.72    2.47
   7   3   7    1.90    2.60
   7  -3   7    3.33    2.80
   6   3   7   -0.47    1.71
   6  -3   7   -3.77    1.56
   5   3   7    5.27    2.57
   5  -3   7    4.49    2.52
  -5  -3  -7    4.06    2.05
   4   3   7    5.98    2.42
  -4   3  -7   13.85    2.67
   4  -3   7    6.37    2.17
   4  -3   7    3.18    2.15
  -4  -3  -7    3.26    1.68
   3   3   7   -0.20    1.17
   3  -3   7    2.71    1.39
   3  -3   7    1.28    1.45
  -3  -3  -7    0.05    1.03
  -2   3  -7   27.95    3.78
   2   3   7   15.58    2.74
   2  -3   7   21.56    3.34
  -2  -3  -7   26.70    3.36
   2  -3   7   20.46    3.00
   2  -3   7   21.77    2.88
  -2  -3  -7   24.73    3.22
  -1   3  -7   49.52    4.19
   1   3   7   47.39    3.72
   1  -3   7   48.35    4.01
   1  -3   7   55.24    4.35
  -1  -3  -7   49.37    3.83
  -1  -3  -7   53.28    4.05
   0   3   7   12.07    1.81
   0   3  -7    8.42    1.91
   0   3   7    7.80    1.44
   0  -3   7    9.29    1.69
   0  -3  -7    9.82    1.85
   0  -3   7    8.41    1.85
   0  -3  -7    8.08    1.40
   0  -3   7   11.22    2.11
   1   3  -7   89.48    6.08
  -1   3   7   80.87    5.09
  -1   3   7   83.50    5.26
   1   3  -7   73.99    5.47
   1  -3  -7   81.86    5.30
  -1  -3   7   81.00    5.98
  -1  -3   7   84.19    5.98
   1  -3  -7   84.21    5.10
  -1  -3   7   89.15    5.76
   2   3  -7  110.58    7.16
  -2   3   7  106.03    6.75
   2   3  -7  111.65    7.64
   2  -3  -7  100.01    6.55
  -2  -3   7  108.08    7.21
   2  -3  -7  111.47    6.90
  -2  -3   7   99.80    7.58
   3   3  -7   43.46    4.95
   3   3  -7   37.31    5.28
  -3   3   7   46.84    4.90
   3  -3  -7   48.22    4.94
  -3  -3   7   52.46    6.27
   3  -3  -7   43.60    4.36
  -3  -3   7   53.46    5.47
   4   3  -7   11.18    3.10
  -4   3   7    7.16    2.21
   4   3  -7   11.95    2.84
  -4  -3   7    9.09    2.77
   4  -3  -7   11.77    2.64
  -4  -3   7    9.01    2.55
   4  -3  -7    8.69    2.10
   5   3  -7    9.94    3.30
  -5   3   7   11.58    3.01
   5  -3  -7   10.26    2.90
   5  -3  -7    9.67    2.62
  -5  -3   7   12.10    3.57
   6   3  -7   -0.85    1.93
  -6   3   7   -1.34    1.64
  -6  -3   7   -0.04    1.99
   6  -3  -7    1.45    1.95
   7   3  -7   -0.42    2.70
   7  -3  -7   -0.30    2.32
  -7  -3   7    2.76    2.66
   7   4   7    1.96    2.72
   7  -4   7    3.72    3.01
   6   4   7   -0.75    1.92
   6  -4   7    7.23    3.03
   5   4   7    0.36    1.78
  -5  -4  -7    4.04    2.02
   5  -4   7   -0.74    1.77
   4   4   7    1.81    1.74
   4  -4   7    0.20    1.34
   4  -4   7    1.39    1.82
  -4  -4  -7   -0.23    0.91
   3   4   7    4.86    1.88
   3  -4   7    5.22    2.03
   3  -4   7    3.89    1.68
  -3  -4  -7    3.21    1.66
   2   4   7   10.03    2.26
  -2   4  -7    4.73    1.77
  -2  -4  -7    8.90    2.02
  -2  -4  -7    7.49    1.88
   2  -4   7    5.36    1.75
   2  -4   7    6.40    1.67
   2  -4   7    9.30    2.16
  -1   4  -7    8.38    2.00
   1   4   7   11.63    2.05
   1  -4   7   10.39    2.03
  -1  -4  -7    6.86    1.63
   1  -4   7    7.05    1.89
  -1  -4  -7    9.45    1.69
   0   4   7   27.40    2.71
   0   4   7   20.33    2.22
   0   4  -7   20.90    3.07
   0  -4   7   20.61    3.06
   0  -4   7   23.08    2.73
   0  -4   7   21.26    2.87
   0  -4  -7   26.74    2.88
  -1   4   7   88.27    5.31
   1   4  -7   84.28    6.28
  -1   4   7   86.25    5.21
  -1  -4   7   92.42    6.41
   1  -4  -7   91.14    5.30
  -1  -4   7   87.02    6.01
  -1  -4   7   91.29    6.41
   1  -4  -7   80.78    5.36
   2   4  -7  151.22    9.61
  -2   4   7  138.74    8.26
   2  -4  -7  145.37    8.39
   2  -4  -7  135.56    8.24
  -2  -4   7  130.78    9.39
  -2  -4   7  145.10    9.17
   3   4  -7   15.14    3.02
  -3   4   7   12.78    2.39
  -3  -4   7    6.52    2.38
   3  -4  -7    8.68    2.01
   3  -4  -7    9.09    1.92
  -3  -4   7   13.22    2.71
  -4   4   7    2.68    1.65
   4   4  -7    0.76    1.76
   4  -4  -7    4.10    1.54
  -4  -4   7    7.39    2.46
   4  -4  -7    5.17    1.98
  -4  -4   7    4.40    2.46
   5   4  -7    0.81    1.69
  -5   4   7    0.82    1.80
   5  -4  -7    1.73    1.70
   5  -4  -7    0.64    1.35
  -5  -4   7    0.16    1.83
   6   4  -7   -1.08    2.06
   6  -4  -7    0.02    1.78
  -6  -4   7   -0.28    1.87
   7   4  -7    0.11    2.74
   7  -4  -7   -0.36    1.86
  -7  -4   7    4.29    3.30
   7   5   7    1.25    2.65
   7  -5   7   -1.36    2.39
   6   5   7   -0.40    1.76
   6  -5   7    0.52    2.55
   5   5   7   -0.01    1.69
   5  -5   7    0.16    1.97
  -5  -5  -7    1.81    1.77
   4   5   7   74.75    8.07
  -4  -5  -7   84.53    8.30
   4  -5   7   82.78    8.03
   4  -5   7   75.73    7.62
   3   5   7    3.93    1.69
   3  -5   7   -1.22    1.09
  -3  -5  -7    0.57    1.12
   3  -5   7   -1.34    0.70
   3  -5   7    1.20    1.40
   2   5   7   18.63    2.89
  -2   5  -7   20.60    3.28
   2  -5   7   18.78    2.74
   2  -5   7   19.69    2.88
  -2  -5  -7   19.26    3.01
   2  -5   7   14.10    2.83
  -2  -5  -7   22.54    3.16
  -1   5  -7    0.57    0.96
   1   5   7    0.66    0.89
   1  -5   7   -0.83    0.90
   1  -5   7   -0.47    0.60
  -1  -5  -7   -0.02    0.70
  -1  -5  -7    1.45    0.97
   1  -5   7    0.92    1.06
   0   5  -7    2.55    1.14
   0   5   7    1.10    0.69
   0  -5  -7    0.82    0.53
   0  -5   7    2.46    1.23
   0  -5   7    0.35    0.63
   0  -5   7    0.03    1.03
  -1   5   7   56.84    3.58
  -1   5   7   54.62    3.49
   1   5  -7   60.91    5.80
  -1  -5   7   59.06    4.84
  -1  -5   7   57.80    4.58
  -1  -5   7   56.08    4.73
  -2   5   7   43.12    3.09
   2   5  -7   47.68    5.48
   2  -5  -7   39.90    3.14
  -2  -5   7   51.58    5.10
   2  -5  -7   46.40    3.21
  -2  -5   7   46.57    5.36
   3   5  -7    5.76    2.09
  -3   5   7    5.40    1.64
   3  -5  -7    4.83    1.58
  -3  -5   7    5.28    2.04
   3  -5  -7    5.44    1.39
  -3  -5   7    3.16    2.09
  -4   5   7    0.73    1.22
   4   5  -7   -0.35    1.60
   4  -5  -7    0.77    1.11
   4  -5  -7   -0.68    1.08
  -4  -5   7    2.16    1.62
  -4  -5   7    1.30    2.01
   5   5  -7    2.26    2.38
   5  -5  -7    2.91    1.64
  -5  -5   7    6.76    3.20
   5  -5  -7    2.40    1.90
   6   5  -7    2.17    2.59
  -6  -5   7    4.28    3.02
   6  -5  -7    0.37    1.87
   7   5  -7   -0.98    2.38
   7  -5  -7   -0.17    2.17
  -7  -5   7    0.76    2.86
   6   6   7   -1.29    1.96
   6  -6   7    0.95    2.42
   5   6   7   -0.72    1.70
   5  -6   7    1.44    2.03
  -5  -6  -7    1.31    1.64
   4   6   7    5.70    2.46
  -4  -6  -7    8.27    2.49
   4  -6   7    3.93    2.21
   4  -6   7    4.22    1.91
   3   6   7    0.40    1.41
   3  -6   7    1.23    1.52
   3  -6   7    0.51    1.08
  -3  -6  -7    2.67    1.50
  -2   6  -7   14.34    2.62
   2   6   7    7.00    1.98
  -2  -6  -7    8.39    2.04
  -2  -6  -7   10.19    2.12
   2  -6   7    6.61    1.77
   2  -6   7    9.01    2.07
   2  -6   7    5.41    1.81
   1   6   7    1.27    0.97
  -1   6  -7    1.36    0.96
   1  -6   7    2.14    1.28
  -1  -6  -7    1.49    0.82
   1  -6   7    0.55    0.78
  -1  -6  -7    0.85    0.79
   1  -6   7   -0.42    0.75
   0   6  -7    6.46    1.84
   0   6   7    6.62    1.13
   0  -6   7    7.88    1.96
   0  -6   7    6.85    1.62
   0  -6   7    6.45    1.84
   0  -6  -7    5.78    0.99
   1   6  -7   15.48    2.80
  -1  -6   7   19.06    3.13
  -1  -6   7   11.99    2.35
  -1  -6   7   19.31    3.01
   2   6  -7    5.07    1.92
   2  -6  -7    3.86    0.87
  -2  -6   7    6.11    1.97
  -2  -6   7    7.38    2.41
   3   6  -7    3.10    1.79
  -3  -6   7   10.29    3.12
   3  -6  -7    5.44    1.35
   3  -6  -7    6.08    1.53
  -3  -6   7    7.74    2.28
   4   6  -7    0.26    1.89
  -4  -6   7    5.80    2.25
   4  -6  -7    2.39    1.43
  -4  -6   7   10.00    3.34
   4  -6  -7    0.56    1.03
   5   6  -7    0.15    1.80
   5  -6  -7    1.94    1.58
   5  -6  -7    0.02    1.14
  -5  -6   7   -0.23    2.08
   6   6  -7    4.77    3.16
  -6  -6   7    1.30    2.49
   6  -6  -7    7.23    2.53
   6   7   7    1.62    2.27
   6  -7   7    3.36    2.74
   5   7   7   -1.05    1.81
  -5  -7  -7    3.59    2.16
   5  -7   7    0.41    2.06
   4   7   7   -0.74    1.63
   4  -7   7    3.53    2.12
  -4  -7  -7    3.00    1.78
   4  -7   7    0.90    1.48
   3   7   7   -0.56    1.14
  -3  -7  -7    0.09    1.06
   3  -7   7   -0.10    1.50
   3  -7   7    0.79    1.01
  -2   7  -7    1.32    1.37
   2   7   7    0.91    1.21
   2  -7   7   -0.51    0.75
  -2  -7  -7   -0.43    0.71
   2  -7   7   -0.55    1.17
   2  -7   7    0.03    0.79
   1   7   7    3.29    1.20
  -1   7  -7    5.83    1.74
  -1  -7  -7    3.83    1.24
  -1  -7  -7    0.09    0.58
   1  -7   7    4.82    1.60
   1  -7   7    3.08    1.19
   1  -7   7    5.21    1.63
   0   7  -7   -0.08    0.94
   0  -7   7    1.27    0.96
   0  -7   7    0.93    1.31
   0  -7   7    1.57    1.23
   1   7  -7   -0.76    1.00
  -1  -7   7    2.77    1.62
  -1  -7   7    1.33    1.13
  -1  -7   7   -0.24    1.18
   2   7  -7    2.07    1.49
  -2  -7   7    2.37    1.38
  -2  -7   7    0.05    1.48
   3   7  -7    3.01    1.77
  -3  -7   7    1.14    1.56
   3  -7  -7    0.89    0.81
  -3  -7   7    1.80    1.86
   4   7  -7    6.45    2.64
   4  -7  -7    8.53    1.91
  -4  -7   7    3.82    2.15
  -4  -7   7   11.85    3.70
   4  -7  -7    3.08    1.37
   5   7  -7    3.99    2.67
   5  -7  -7   -1.14    1.49
   5  -7  -7   -0.14    1.17
  -5  -7   7    1.33    2.24
   6   7  -7    7.09    3.69
   6  -7  -7    2.73    2.10
  -6  -7   7    2.49    2.74
   6  -8   7   -0.09    2.18
  -5  -8  -7    0.95    1.57
   5  -8   7    2.07    2.28
  -4  -8  -7    2.94    1.68
   4  -8   7    2.99    1.68
   4  -8   7    1.50    1.98
   3  -8   7    0.69    1.21
  -3  -8  -7    0.28    1.17
   3  -8   7    0.55    1.72
   2  -8   7   -0.58    0.64
  -2  -8  -7    2.41    1.18
   2  -8   7    0.36    0.98
   2  -8   7   -1.11    1.25
  -1   8  -7    2.72    1.32
  -1  -8  -7    5.52    1.33
   1  -8   7    4.72    1.62
   1  -8   7    3.70    1.26
   0   8  -7    1.28    1.12
   0  -8   7    0.24    1.46
   0  -8   7    2.31    1.28
   1   8  -7   -0.75    1.01
  -1  -8   7   -0.31    0.75
  -1  -8   7   -0.36    1.43
   2   8  -7    2.00    1.58
  -2  -8   7    3.65    1.96
  -2  -8   7    1.68    1.43
   3   8  -7    7.01    2.58
   3  -8  -7    6.84    1.23
  -3  -8   7    3.59    2.36
  -3  -8   7    4.10    2.02
   4   8  -7   -0.70    1.66
  -4  -8   7   -0.80    1.63
  -4  -8   7    0.29    2.15
   4  -8  -7   -0.47    0.82
   5   8  -7    0.68    2.25
  -5  -8   7    1.43    2.48
   5  -8  -7   -1.24    1.03
   6   8  -7   -2.20    2.18
  -6  -8   7    0.30    2.69
   5  -9   7    1.82    2.28
  -5  -9  -7    0.85    1.77
   4  -9   7    3.47    1.74
   4  -9   7    3.71    2.17
  -4  -9  -7    0.12    1.56
  -3  -9  -7   -0.16    1.21
   3  -9   7    2.49    1.72
   3  -9   7    0.82    1.01
   3  -9   7   -0.38    0.89
  -2  -9  -7    2.57    1.31
   2  -9   7    1.70    1.02
   2  -9   7    2.39    1.18
   2  -9   7    2.37    1.52
   1  -9   7   -0.59    0.71
  -1  -9  -7    1.04    0.86
   1  -9   7    1.39    1.27
   0  -9   7    0.67    1.31
   0  -9   7    0.46    0.89
  -1  -9   7    1.13    1.15
  -1  -9   7   -1.54    1.32
  -2  -9   7    1.53    1.69
  -2  -9   7    1.73    1.81
  -3  -9   7    2.67    1.80
  -3  -9   7   -0.85    1.72
   4  -9  -7    0.82    0.83
  -4  -9   7   -1.11    1.58
  -4  -9   7   -0.08    1.86
  -5  -9   7    2.87    2.83
   5  -9  -7   -0.97    1.01
  -4 -10  -7    0.46    1.40
   4 -10   7    3.66    1.84
   3 -10   7    1.62    1.34
  -3 -10  -7    2.94    1.79
   3 -10   7   -0.75    0.91
  -2 -10  -7    4.54    1.62
   2 -10   7    1.98    1.28
   2 -10   7    2.39    1.28
   2 -10   7    5.07    1.82
  -2 -10  -7    4.24    1.94
  -1 -10  -7    4.37    1.29
   1 -10   7    3.88    1.49
   1 -10   7    2.85    1.27
   0 -10   7    3.14    1.50
   0 -10   7    2.54    1.67
  -1 -10   7    1.72    1.65
  -1 -10   7    2.36    1.59
  -2 -10   7    2.46    2.03
  -2 -10   7    1.07    1.55
  -3 -10   7   -1.18    1.94
  -3 -10   7   -0.52    1.59
  -4 -10   7    1.83    1.91
  -4 -10   7   -2.56    1.92
   5 -10  -7   -0.01    1.14
  -4 -11  -7    2.92    1.95
   4 -11   7   -0.52    1.13
  -4 -11  -7   -0.30    2.29
   4 -11   7    0.57    1.50
   3 -11   7    0.61    1.18
  -3 -11  -7    6.13    2.10
  -3 -11  -7    6.42    2.33
   3 -11   7   -0.11    1.03
   2 -11   7    2.17    1.30
   2 -11   7    3.47    1.44
  -2 -11  -7    3.33    1.44
   1 -11   7    1.13    1.27
  -1 -11  -7    1.82    0.97
   0 -11   7    0.91    1.29
   0 -11   7    1.45    1.58
  -1 -11   7    2.74    2.07
  -1 -11   7    2.14    1.66
  -2 -11   7    0.49    2.02
  -2 -11   7   -0.84    1.36
  -3 -11   7    0.14    1.87
  -3 -11   7   -1.00    1.85
  -4 -11   7    2.29    2.56
  -4 -11   7   -0.82    2.03
  -2 -12  -7    0.35    1.13
   2 -12   7    1.74    1.11
   2 -12   7    2.90    1.42
  -1 -12  -7    5.63    1.48
   1 -12   7    3.88    1.64
   0 -12   7   -0.93    1.20
  -1 -12   7   -1.05    1.50
  -2 -12   7    3.70    2.36
  -2 -12   7   -2.87    1.14
   7   0   8    6.45    3.62
   6   0   8    2.43    2.50
   5   0   8   12.56    4.01
  -4   0  -8    0.72    1.00
   4   0   8    3.10    1.90
   4   0   8   -1.15    1.59
  -3   0  -8    2.30    1.32
   3   0   8    1.69    1.33
   3   0   8    3.07    1.76
  -2   0  -8  569.12   31.91
  -2   0  -8  580.79   31.45
   2   0   8  595.84   31.47
   2   0   8  566.86   31.12
   1   0   8   99.91    6.36
   1   0   8  100.51    6.44
  -1   0  -8   92.51    6.56
  -1   0  -8   90.94    6.77
   0   0   8  214.57   12.42
   0   0  -8  229.08   12.40
   0   0   8  210.32   12.10
   0   0   8  208.58   12.26
   1   0  -8   15.82    2.45
   1   0  -8   10.73    1.80
   1   0  -8   18.86    2.61
  -1   0   8   15.43    2.05
  -1   0   8   15.77    2.45
   2   0  -8   48.74    5.25
  -2   0   8   51.54    4.06
  -2   0   8   50.76    5.13
   2   0  -8   58.19    5.39
   3   0  -8    1.13    1.28
   3   0  -8    0.75    0.60
  -3   0   8    1.30    1.02
  -3   0   8    1.37    1.35
  -4   0   8   29.82    4.18
  -4   0   8   16.82    3.54
   4   0  -8   16.47    3.70
   5   0  -8    8.03    2.86
  -5   0   8   10.00    3.14
  -6   0   8   23.77    4.94
   6   0  -8   26.59    5.39
  -7   0   8    5.14    3.05
   7   0  -8    9.62    3.95
   7   1   8   -0.68    2.32
   7  -1   8    4.76    3.28
   6   1   8    3.83    2.71
   6  -1   8    0.48    2.46
   5   1   8    1.41    2.19
   5  -1   8   -0.78    1.85
  -4   1  -8    4.70    1.74
   4   1   8    8.01    2.50
   4   1   8   10.00    2.80
   4  -1   8    6.56    2.49
   4  -1   8    5.15    2.19
  -4  -1  -8    3.50    1.57
  -3   1  -8  139.51    9.17
   3   1   8  138.04    9.37
   3   1   8  136.99    9.43
  -3  -1  -8  133.68    9.17
   3  -1   8  128.68    9.25
   3  -1   8  138.92    9.33
  -2   1  -8    0.70    1.23
   2   1   8    0.65    1.04
   2   1   8    0.95    1.22
  -2  -1  -8    1.98    1.12
   2  -1   8    0.16    1.17
   2  -1   8    1.91    1.14
   1   1   8   11.40    2.09
  -1   1  -8    7.07    2.04
   1   1   8   10.46    1.85
  -1  -1  -8    6.25    1.81
   1  -1   8   10.40    2.29
  -1  -1  -8    8.59    2.17
   1  -1   8    9.45    2.03
   0   1  -8  169.07    9.82
   0   1   8  161.82    9.40
   0   1   8  155.13    9.67
   0   1   8  166.03    9.61
   0   1  -8  150.74    9.88
   0  -1  -8  166.96    9.62
   0  -1   8  172.44    9.66
   0  -1   8  168.11    9.81
   1   1  -8   68.19    4.77
  -1   1   8   60.98    4.47
   1   1  -8   69.01    5.20
   1   1  -8   70.41    5.21
  -1   1   8   63.96    4.73
  -1  -1   8   68.27    5.08
   1  -1  -8   69.78    4.91
   1  -1  -8   69.38    4.63
   1  -1  -8   77.05    5.13
  -1  -1   8   70.76    4.78
  -2   1   8    1.43    0.83
   2   1  -8   -0.06    0.99
  -2   1   8   -0.41    0.95
   2   1  -8    0.27    0.82
  -2  -1   8   -1.20    0.89
   2  -1  -8    0.30    1.08
   2  -1  -8   -0.21    0.56
  -2  -1   8   -0.74    0.53
  -3   1   8   15.59    3.11
   3   1  -8   19.12    3.01
  -3   1   8   15.85    2.56
   3   1  -8   14.36    2.97
  -3  -1   8   21.78    3.83
   3  -1  -8   13.43    2.80
  -3  -1   8    8.18    2.07
   3  -1  -8   11.80    2.26
  -4   1   8    0.00    1.38
  -4   1   8   -0.21    0.99
   4   1  -8    1.54    1.40
   4   1  -8   -0.94    1.05
  -4  -1   8   -0.69    0.89
   4  -1  -8    0.01    1.16
  -4  -1   8    0.15    1.54
  -5   1   8    5.43    2.39
   5   1  -8    5.58    2.80
   5  -1  -8    4.82    2.38
  -5  -1   8    7.62    3.00
   6   1  -8   -2.03    1.62
  -6   1   8    1.03    1.99
  -6  -1   8    1.18    2.21
   6  -1  -8    0.68    2.25
  -7   1   8   -0.60    2.03
   7   1  -8    6.19    3.33
   7  -1  -8    0.76    2.34
  -7  -1   8    6.16    3.07
   7   2   8    2.14    2.69
   7  -2   8    1.29    2.79
   6   2   8   -1.51    1.93
   6  -2   8   -0.79    2.14
   5   2   8    3.42    2.43
   5  -2   8    3.60    2.36
   4   2   8    0.60    1.47
  -4   2  -8    0.86    1.09
  -4  -2  -8    2.16    1.45
   4  -2   8   -0.38    1.47
   4  -2   8    0.80    1.12
   3   2   8    6.68    2.19
   3  -2   8    9.55    2.51
   3  -2   8    0.37    0.87
  -3  -2  -8    3.62    1.56
   2   2   8    1.13    1.19
  -2   2  -8    0.33    1.14
   2  -2   8   -0.77    0.99
  -2  -2  -8    1.40    0.99
   2  -2   8   -0.08    0.55
  -1   2  -8    0.66    1.07
   1   2   8    1.89    1.11
  -1  -2  -8    0.07    1.10
   1  -2   8   -0.35    0.88
  -1  -2  -8    0.92    1.15
   1  -2   8   -0.18    0.92
   0   2   8  335.94   17.92
   0   2  -8  339.02   18.64
   0   2   8  326.18   17.98
   0  -2   8  333.14   18.33
   0  -2   8  326.86   18.32
   0  -2  -8  327.90   18.31
   0  -2  -8  338.47   17.98
   0  -2   8  334.12   18.62
   1   2  -8   28.05    3.70
  -1   2   8   33.97    2.88
  -1   2   8   32.63    2.61
   1   2  -8   37.15    3.67
   1  -2  -8   37.71    3.54
   1  -2  -8   36.24    3.59
  -1  -2   8   29.63    3.64
   1  -2  -8   30.25    2.67
  -1  -2   8   36.99    3.62
  -2   2   8   40.06    4.01
  -2   2   8   38.33    3.60
   2   2  -8   31.77    3.64
   2   2  -8   31.86    4.17
   2  -2  -8   32.16    3.36
   2  -2  -8   36.00    3.99
  -2  -2   8   34.05    4.42
  -2  -2   8   35.63    3.81
   3   2  -8    0.66    0.92
  -3   2   8    0.82    1.34
   3   2  -8    1.87    1.42
  -3  -2   8   -1.10    1.35
  -3  -2   8    1.39    1.06
   3  -2  -8    0.46    1.19
   3  -2  -8    0.40    0.88
  -4   2   8    0.50    1.48
   4   2  -8    0.95    1.48
   4   2  -8    1.80    1.33
   4  -2  -8    0.77    1.13
  -4  -2   8    0.97    1.27
   4  -2  -8    3.50    1.89
  -4  -2   8   -0.02    1.44
  -5   2   8    9.98    2.94
   5   2  -8   10.76    3.55
   5  -2  -8   10.78    2.69
  -5  -2   8    9.33    3.19
   5  -2  -8    8.33    3.00
   6   2  -8    2.61    2.29
  -6   2   8    2.54    2.09
  -6  -2   8    2.60    2.35
   6  -2  -8    1.50    2.19
   7   2  -8    3.55    3.07
   7  -2  -8    1.82    2.86
  -7  -2   8    7.13    3.35
   7   3   8    4.03    3.26
   7  -3   8   -1.77    2.36
   6   3   8   -0.09    1.91
   6  -3   8    1.64    2.59
   5   3   8    4.08    2.30
   5  -3   8    2.35    2.27
   4   3   8    4.95    2.37
   4  -3   8    4.00    2.09
   4  -3   8    7.37    2.39
  -4  -3  -8   10.50    2.68
   3   3   8   38.62    5.07
   3  -3   8   49.22    5.28
  -3  -3  -8   39.25    4.94
   3  -3   8   36.77    4.84
  -2   3  -8   51.50    5.51
   2   3   8   46.86    5.06
   2  -3   8   54.09    5.21
   2  -3   8   47.98    4.16
  -2  -3  -8   51.70    5.28
  -2  -3  -8   53.02    5.17
  -1   3  -8    4.94    1.68
   1   3   8    5.96    1.61
   1  -3   8    4.68    1.49
  -1  -3  -8    5.78    1.43
  -1  -3  -8    5.26    1.57
   1  -3   8    3.76    1.54
   0   3  -8   43.92    4.38
   0   3   8   31.86    2.79
   0  -3  -8   35.58    3.68
   0  -3   8   31.01    3.79
   0  -3   8   39.51    3.18
   0  -3  -8   31.77    3.16
   0  -3   8   32.61    3.71
   1   3  -8   14.02    2.45
   1   3  -8   10.98    1.92
  -1   3   8   11.06    1.68
  -1  -3   8    8.72    2.08
  -1  -3   8   10.74    1.98
   1  -3  -8    7.45    1.58
   1  -3  -8    9.15    1.50
   1  -3  -8   11.63    1.94
   2   3  -8   86.63    6.29
  -2   3   8   81.21    5.84
   2   3  -8   94.75    6.96
   2  -3  -8   91.11    5.80
  -2  -3   8   88.97    6.78
   2  -3  -8   93.81    6.09
  -2  -3   8   88.49    6.34
  -3   3   8    7.18    2.08
   3   3  -8   11.56    2.45
   3   3  -8    5.12    2.15
   3  -3  -8    8.59    1.80
  -3  -3   8   11.23    2.47
   3  -3  -8   11.70    2.43
  -3  -3   8    9.68    2.75
  -4   3   8    0.22    1.40
   4   3  -8    2.54    1.91
  -4  -3   8    3.76    2.34
  -4  -3   8    1.97    1.62
   4  -3  -8    0.63    1.37
   4  -3  -8    1.60    1.26
  -5   3   8    1.84    1.91
   5   3  -8    4.96    2.78
   5  -3  -8    1.95    1.69
   5  -3  -8    1.08    1.79
  -5  -3   8    2.37    2.45
   6   3  -8    4.06    2.95
  -6  -3   8   -2.47    1.70
   6  -3  -8    0.56    1.87
   7   3  -8    0.06    2.76
   7  -3  -8   -2.02    2.12
  -7  -3   8    0.69    2.51
   7   4   8    0.92    2.56
   7  -4   8    1.99    2.72
   6   4   8   -1.64    2.08
   6  -4   8    4.94    3.00
   5   4   8   -0.03    1.68
   5  -4   8   -0.37    1.96
  -5  -4  -8    0.82    1.47
   4   4   8    0.08    1.76
  -4  -4  -8   -0.69    1.13
   4  -4   8    0.63    1.50
   4  -4   8   -2.23    1.33
   3   4   8   -0.83    1.08
   3  -4   8   -1.35    1.23
  -3  -4  -8    1.61    1.19
   3  -4   8   -0.06    1.03
   2   4   8    1.78    1.29
  -2   4  -8    0.57    1.11
  -2  -4  -8   -0.69    0.99
   2  -4   8    0.46    0.87
   2  -4   8   -0.52    0.99
  -2  -4  -8    0.07    0.83
   2  -4   8    2.30    1.31
  -1   4  -8   13.70    2.65
   1   4   8   12.76    2.18
  -1  -4  -8   12.83    2.09
  -1  -4  -8   15.56    2.38
   1  -4   8   12.90    2.52
   1  -4   8   12.97    2.42
   1  -4   8   14.24    2.26
   0   4  -8   27.70    3.63
   0   4   8   33.91    3.10
   0  -4   8   30.01    3.76
   0  -4  -8   29.85    3.32
   0  -4   8   28.63    3.54
   0  -4   8   33.57    3.56
   0  -4  -8   28.19    2.80
   1   4  -8    7.59    1.98
  -1   4   8    5.84    1.21
   1  -4  -8    6.98    1.28
  -1  -4   8    5.24    1.73
  -1  -4   8    4.73    1.44
   1  -4  -8    5.41    1.37
   2   4  -8   51.69    5.65
  -2   4   8   34.67    3.14
   2  -4  -8   44.64    3.50
   2  -4  -8   38.95    3.16
  -2  -4   8   55.97    4.34
  -2  -4   8   31.60    4.49
  -3   4   8    5.40    1.80
   3   4  -8    3.29    1.83
  -3  -4   8    2.86    2.08
  -3  -4   8    4.04    1.64
   3  -4  -8    6.25    1.89
   3  -4  -8    4.00    1.33
  -4   4   8    0.44    1.41
   4   4  -8   -2.08    1.19
   4  -4  -8   -0.21    1.03
  -4  -4   8    0.31    1.85
   4  -4  -8    2.80    1.63
  -4  -4   8    5.13    2.01
   5   4  -8    5.94    2.86
  -5   4   8    8.23    2.63
  -5  -4   8    0.72    2.05
   5  -4  -8    1.39    1.38
   5  -4  -8    1.30    1.71
   6   4  -8   -2.09    1.72
   6  -4  -8    2.48    2.14
  -6  -4   8   -1.75    2.16
   7   4  -8    4.30    3.21
  -7  -4   8    4.06    3.09
   7  -4  -8    0.87    2.43
   7   5   8    1.70    2.80
   7  -5   8    0.35    2.98
   6   5   8   -0.31    1.90
   6  -5   8   -1.66    2.13
   5   5   8    4.45    2.46
   5  -5   8    4.38    2.53
  -5  -5  -8    9.46    2.96
   4   5   8    9.65    3.03
   4  -5   8   12.67    3.01
  -4  -5  -8   18.18    3.80
   4  -5   8   13.28    3.35
   3   5   8    0.12    1.27
   3  -5   8   -1.18    1.27
   3  -5   8    0.37    1.10
  -3  -5  -8    2.04    1.34
   2   5   8   -0.95    0.91
  -2   5  -8   -0.59    0.85
   2  -5   8    1.26    1.12
  -2  -5  -8    0.38    0.87
  -2  -5  -8   -0.43    1.01
   2  -5   8    0.38    1.14
   2  -5   8    0.47    0.92
   1   5   8    8.31    1.76
  -1   5  -8   11.36    2.27
   1  -5   8   10.75    2.02
   1  -5   8    5.53    1.82
   1  -5   8    5.22    1.66
  -1  -5  -8    6.55    1.59
  -1  -5  -8   13.16    2.12
   0   5   8   14.76    1.96
   0   5  -8   17.11    2.84
   0  -5   8   12.35    2.41
   0  -5   8   11.72    2.08
   0  -5   8   20.83    3.15
  -1   5   8    0.22    0.55
   1   5  -8    1.73    1.24
   1  -5  -8    1.69    0.78
  -1  -5   8    0.81    0.87
   1  -5  -8   -0.39    0.79
  -1  -5   8   -0.55    1.05
   2   5  -8    1.56    1.35
  -2   5   8    0.87    0.81
  -2  -5   8    0.28    1.24
  -2  -5   8    0.12    0.95
   2  -5  -8    0.22    0.63
   2  -5  -8   -0.23    0.80
  -3   5   8    9.66    1.96
   3   5  -8    7.86    2.57
  -3  -5   8    9.06    2.31
   3  -5  -8    7.17    1.82
   3  -5  -8    4.79    1.41
  -3  -5   8   10.07    2.88
   4   5  -8   10.42    3.11
  -4  -5   8    4.77    2.88
  -4  -5   8    5.46    2.22
   4  -5  -8    5.49    1.82
   4  -5  -8    6.58    2.15
   5   5  -8    6.72    2.99
   5  -5  -8    1.70    1.83
  -5  -5   8    1.24    2.04
   5  -5  -8    1.56    1.50
   6   5  -8   -0.15    1.83
  -6  -5   8   -3.13    1.84
   6  -5  -8    3.46    2.23
   7   5  -8    6.31    3.43
   7  -5  -8    4.55    2.84
  -7  -5   8    0.84    2.74
   6   6   8    0.48    2.39
   6  -6   8    2.84    2.73
   5   6   8    4.83    2.54
  -5  -6  -8    4.65    2.25
   5  -6   8    4.10    2.72
   4   6   8    5.48    2.31
   4  -6   8   12.99    3.26
   4  -6   8   16.35    3.23
  -4  -6  -8    6.38    2.29
   3   6   8   25.31    4.09
   3  -6   8   16.55    3.27
  -3  -6  -8   23.04    3.77
   3  -6   8   22.62    3.51
  -2   6  -8    1.16    1.15
   2   6   8    1.82    1.35
  -2  -6  -8    0.49    1.16
   2  -6   8    0.47    1.23
   2  -6   8    0.93    1.22
   2  -6   8    0.55    0.89
  -2  -6  -8   -0.62    0.86
  -1   6  -8    1.54    1.19
   1   6   8    8.12    1.78
  -1  -6  -8    6.02    1.48
   1  -6   8    5.97    1.55
   1  -6   8    6.06    1.68
  -1  -6  -8    4.37    1.26
   1  -6   8    8.23    1.98
   0   6   8    2.26    0.79
   0   6  -8    1.02    0.97
   0  -6   8    0.43    1.00
   0  -6   8    0.02    0.80
   0  -6   8   -0.31    1.04
   0  -6  -8   -0.02    0.60
   1   6  -8    1.39    1.29
  -1  -6   8    3.10    1.27
  -1  -6   8    2.67    1.53
  -2   6   8    7.66    1.27
   2   6  -8    9.26    2.58
  -2  -6   8    7.29    1.96
   2  -6  -8    9.46    1.44
  -2  -6   8    4.89    2.24
   3   6  -8    8.17    2.60
   3  -6  -8    2.91    1.32
  -3  -6   8    9.16    2.80
  -3  -6   8    3.43    1.71
   3  -6  -8    3.67    1.24
   4   6  -8    3.29    2.08
   4  -6  -8    0.55    0.97
   4  -6  -8   -1.26    1.24
  -4  -6   8   -0.96    1.49
  -4  -6   8    0.27    1.93
   5   6  -8   -0.99    1.86
   5  -6  -8    0.74    1.65
  -5  -6   8   -0.20    2.23
   5  -6  -8    1.79    1.55
   6   6  -8    1.31    2.38
  -6  -6   8   -0.10    2.26
   6  -6  -8    1.23    2.02
   6  -7   8    1.96    2.56
   5   7   8    2.40    2.28
   5  -7   8    0.38    2.12
  -5  -7  -8   -0.99    1.44
   4   7   8    5.63    2.54
   4  -7   8    7.78    2.86
   4  -7   8    4.77    1.80
  -4  -7  -8    4.89    2.03
   3   7   8   27.28    4.34
  -3  -7  -8   39.84    5.05
   3  -7   8   28.65    4.00
   3  -7   8   49.00    5.36
   2   7   8    2.78    1.62
  -2   7  -8    9.03    2.37
   2  -7   8    4.91    1.56
   2  -7   8    9.08    2.07
  -2  -7  -8    8.55    2.00
   2  -7   8    8.45    2.14
   1   7   8   13.86    2.32
  -1   7  -8   17.93    3.05
  -1  -7  -8   16.82    2.41
   1  -7   8   14.02    2.54
   1  -7   8   19.86    2.93
   1  -7   8   18.08    3.05
   0   7   8   -0.30    0.59
   0   7  -8    2.99    1.53
   0  -7   8    0.60    0.80
   0  -7   8    0.35    1.22
   0  -7   8    1.68    1.42
   1   7  -8   12.99    2.70
  -1  -7   8   13.37    2.77
  -1  -7   8   12.89    2.56
   2   7  -8    0.22    1.29
   2  -7  -8    3.92    0.93
  -2  -7   8    3.60    2.02
  -2  -7   8    2.85    1.49
   3   7  -8   10.30    3.01
  -3  -7   8   11.21    2.94
   3  -7  -8    5.67    1.32
  -3  -7   8    8.15    2.83
   4   7  -8    2.16    2.02
   4  -7  -8    1.63    1.13
   4  -7  -8   -0.39    1.11
  -4  -7   8    1.78    1.80
  -4  -7   8   -1.62    1.69
   5   7  -8   -0.72    1.91
   5  -7  -8    0.09    1.16
  -5  -7   8   -2.95    1.81
   5  -7  -8    1.65    1.79
   6   7  -8   -0.68    2.60
   6  -7  -8    5.72    2.56
  -6  -7   8   12.94    4.58
   6  -8   8   -1.36    2.25
  -5  -8  -8    2.50    1.90
   5  -8   8    5.22    2.63
   4  -8   8    0.96    1.94
  -4  -8  -8    1.10    1.61
   4  -8   8    1.10    1.31
   3  -8   8    9.06    2.48
   3  -8   8    9.06    2.23
  -3  -8  -8    6.75    2.36
  -2  -8  -8    0.79    1.01
   2  -8   8    0.33    0.87
   2  -8   8    0.78    1.04
   2  -8   8    3.54    1.72
  -1   8  -8    5.79    1.71
   1  -8   8    4.58    1.73
  -1  -8  -8    5.19    1.43
   1  -8   8    7.04    1.87
   0   8  -8    5.56    1.95
   0  -8   8    0.72    1.52
   0  -8   8    5.40    1.69
   1   8  -8   42.26    5.28
  -1  -8   8   40.80    4.91
  -1  -8   8   38.98    4.97
   2   8  -8    0.90    1.46
  -2  -8   8    1.60    1.73
  -2  -8   8    0.73    1.14
   3   8  -8    4.08    2.42
  -3  -8   8    8.71    2.65
  -3  -8   8    4.68    2.52
   3  -8  -8    4.37    1.14
   4   8  -8    1.32    1.86
   4  -8  -8    0.34    0.94
  -4  -8   8    3.59    2.17
  -4  -8   8    0.34    2.14
   5   8  -8    3.85    2.60
   5  -8  -8   -0.25    1.19
  -5  -8   8    3.79    2.75
   6   8  -8    1.26    2.77
  -6  -8   8    1.58    2.93
   5  -9   8    1.03    2.25
  -5  -9  -8    3.48    2.41
   4  -9   8    1.32    1.97
  -4  -9  -8    3.90    2.20
   4  -9   8    6.84    2.32
   3  -9   8    0.68    1.77
   3  -9   8    1.33    1.25
   3  -9   8    0.95    1.11
  -3  -9  -8    0.47    1.37
   2  -9   8    0.99    1.44
   2  -9   8    0.38    1.00
   2  -9   8    0.24    1.01
  -2  -9  -8   -0.38    0.86
  -1  -9  -8    4.69    1.37
   1  -9   8    6.58    1.67
   1  -9   8    3.07    1.60
   0  -9   8    3.10    1.42
   0  -9   8    5.13    2.01
  -1  -9   8   11.95    2.68
  -2  -9   8    0.02    1.51
  -2  -9   8   -1.72    0.98
  -3  -9   8    3.01    2.00
  -3  -9   8   -0.63    1.74
  -4  -9   8    1.00    2.17
  -4  -9   8   -0.40    1.81
   4  -9  -8    0.29    0.86
  -5  -9   8   -0.14    2.59
   5  -9  -8    0.63    1.12
   4 -10   8    0.47    1.28
   4 -10   8   -0.40    1.56
  -4 -10  -8    2.75    1.91
   3 -10   8    0.74    1.13
   3 -10   8   -0.07    1.71
  -3 -10  -8    0.41    1.57
   3 -10   8   -0.53    1.07
   2 -10   8    0.65    1.51
   2 -10   8   -1.34    0.81
   2 -10   8    0.42    1.08
  -2 -10  -8    1.14    1.10
   1 -10   8   -0.97    1.19
   1 -10   8   -0.82    0.84
  -1 -10  -8   -0.19    0.70
   0 -10   8    3.74    1.65
   0 -10   8    1.96    1.34
  -1 -10   8    4.87    1.95
  -1 -10   8    6.58    2.36
  -2 -10   8    1.52    2.10
  -2 -10   8    1.44    1.65
  -3 -10   8   -1.34    1.94
  -3 -10   8   -0.15    1.62
  -4 -10   8    2.11    2.78
  -4 -10   8    0.25    2.14
   3 -11   8   -0.59    1.24
  -3 -11  -8    3.36    2.19
  -3 -11  -8    2.75    1.44
   3 -11   8   -1.27    0.86
   2 -11   8   -0.41    1.02
  -2 -11  -8    0.80    1.20
   2 -11   8    1.66    1.13
   1 -11   8    1.00    1.13
  -1 -11  -8    0.03    0.78
   0 -11   8   -0.20    1.13
   0 -11   8   -0.19    1.52
  -1 -11   8    0.80    1.96
  -1 -11   8    1.32    1.56
  -2 -11   8    4.91    2.63
  -2 -11   8   -0.35    1.58
  -3 -11   8   -1.25    1.58
  -3 -11   8    2.71    2.40
   2 -12   8    1.18    1.39
  -2 -12  -8    2.17    1.37
   2 -12   8    1.00    1.33
   1 -12   8    1.67    1.46
   0 -12   8   -0.86    1.33
  -1 -12   8    0.44    1.39
  -2 -12   8    3.56    2.18
  -2 -12   8    8.79    2.83
   7   0   9   -2.62    2.20
   6   0   9    0.65    2.25
   5   0   9   -0.67    1.79
  -4   0  -9   -1.32    0.80
   4   0   9   -1.64    1.26
   4   0   9    1.74    1.57
   3   0   9   -0.20    1.37
   3   0   9    0.43    1.09
  -3   0  -9   -0.29    0.77
   2   0   9   -0.21    0.85
  -2   0  -9    0.78    1.26
   2   0   9   -0.55    1.01
   1   0   9    0.15    0.86
  -1   0  -9    1.45    1.28
   1   0   9   -0.89    0.89
   0   0   9    0.64    1.02
   0   0  -9    0.30    1.05
   0   0  -9    0.56    1.11
   0   0   9   -0.50    0.42
   1   0  -9    0.06    1.05
   1   0  -9   -1.20    0.73
  -1   0   9   -0.51    0.46
  -1   0   9   -0.38    0.84
   1   0  -9    0.13    0.40
   2   0  -9    0.38    0.58
  -2   0   9   -1.21    0.90
  -2   0   9   -1.23    0.49
   2   0  -9   -0.53    0.92
  -3   0   9    1.01    1.43
   3   0  -9   -0.67    0.53
  -3   0   9   -0.04    0.85
   3   0  -9   -0.17    1.11
   4   0  -9   -0.75    1.23
   4   0  -9    1.48    1.04
  -4   0   9   -0.26    0.97
  -4   0   9    1.64    1.83
  -5   0   9   -0.69    1.66
   5   0  -9    0.56    1.51
   6   0  -9   -1.44    1.92
  -6   0   9   -2.22    1.65
   7   0  -9   -1.17    2.36
  -7   0   9   -0.37    2.06
   7   1   9    0.78    2.63
   7  -1   9    2.69    2.93
   6   1   9   -1.30    1.84
   6  -1   9    1.81    2.59
   5   1   9   11.31    3.62
   5  -1   9   14.27    3.66
   4   1   9    5.71    2.32
   4   1   9    5.22    2.39
  -4   1  -9    6.48    2.10
  -4  -1  -9    4.02    1.65
   4  -1   9    4.04    2.05
   4  -1   9    5.39    2.36
   3   1   9   24.69    3.92
  -3   1  -9   18.57    3.16
   3   1   9   13.09    2.97
   3  -1   9   17.45    3.27
   3  -1   9   17.89    3.26
  -3  -1  -9   18.36    3.13
   2   1   9   23.22    3.40
   2   1   9   32.67    3.76
  -2   1  -9   19.13    3.62
   2  -1   9   28.45    3.69
  -2  -1  -9   22.48    3.23
  -2  -1  -9   30.30    4.44
   2  -1   9   29.44    3.64
   1   1   9    5.91    1.61
   1   1   9    2.53    1.23
  -1   1  -9    2.17    1.50
   1  -1   9    5.57    1.68
  -1  -1  -9    2.60    1.49
  -1  -1  -9    2.43    1.43
   0   1  -9   32.31    4.01
   0   1   9   41.51    3.51
   0   1   9   41.19    3.21
   0  -1   9   43.39    3.41
   0  -1  -9   48.27    4.70
   0  -1   9   42.88    4.32
   0  -1  -9   40.40    4.06
   1   1  -9    7.33    1.67
  -1   1   9    8.96    1.87
   1   1  -9    6.38    1.82
  -1   1   9    7.17    1.45
  -1  -1   9    6.01    1.75
   1  -1  -9    8.91    1.67
   1  -1  -9    9.22    2.04
  -1  -1   9    6.90    1.58
   1  -1  -9    7.87    1.83
   2   1  -9    3.36    1.29
  -2   1   9    1.91    1.26
   2   1  -9    0.97    1.26
  -2   1   9    2.75    1.08
  -2  -1   9    2.40    1.05
   2  -1  -9    3.69    1.65
  -2  -1   9    2.52    1.58
   2  -1  -9    1.09    0.90
   2  -1  -9    2.15    1.42
  -3   1   9    7.68    1.88
  -3   1   9    9.39    2.48
   3   1  -9    3.63    1.72
   3   1  -9    6.72    1.96
  -3  -1   9   10.55    2.30
  -3  -1   9    2.75    1.84
   3  -1  -9    4.13    1.48
   3  -1  -9    6.01    2.09
   4   1  -9   28.34    4.71
  -4   1   9   37.40    4.49
  -4   1   9   30.26    4.73
  -4  -1   9   27.63    4.87
   4  -1  -9   27.05    3.97
  -4  -1   9   35.39    4.59
   4  -1  -9   24.73    4.29
  -5   1   9    0.82    1.83
   5   1  -9    0.99    1.80
   5  -1  -9   -0.73    1.42
  -5  -1   9    4.76    2.52
   6   1  -9    0.73    2.07
  -6   1   9    3.56    2.51
  -6  -1   9   -2.92    1.38
   6  -1  -9    0.34    2.24
  -7   1   9    2.47    2.55
   7   1  -9   -1.12    2.35
   7  -1  -9    0.26    2.40
  -7  -1   9    0.55    2.51
   7   2   9   -1.20    2.20
   7  -2   9    3.47    3.06
   6   2   9   -1.19    1.93
   6  -2   9   -0.10    2.13
   5   2   9    2.20    2.20
   5  -2   9    7.90    3.18
  -4   2  -9    1.47    1.40
   4   2   9    3.71    2.18
  -4  -2  -9    0.68    1.18
   4  -2   9    0.70    1.02
   4  -2   9    2.37    1.87
   3   2   9    1.26    1.45
   3  -2   9    0.44    0.62
  -3  -2  -9    0.84    0.91
  -2   2  -9    5.15    1.96
   2   2   9    3.44    1.58
   2  -2   9    1.15    0.78
  -2  -2  -9    7.31    1.84
   2  -2   9    5.86    1.88
  -1   2  -9   79.22    6.12
   1   2   9   74.04    5.49
  -1  -2  -9   86.35    6.21
   1  -2   9   75.92    5.69
  -1  -2  -9   84.92    5.88
   0   2  -9  253.00   14.91
   0   2   9  256.88   14.11
   0   2   9  247.25   14.23
   0  -2  -9  259.47   14.28
   0  -2   9  255.05   14.52
   0  -2  -9  254.76   14.64
   0  -2   9  259.94   14.68
  -1   2   9   23.78    2.50
  -1   2   9   20.51    2.67
   1   2  -9   25.62    3.02
   1   2  -9   18.42    3.04
   1  -2  -9   17.92    2.67
  -1  -2   9   28.95    3.19
   1  -2  -9   17.09    2.28
   1  -2  -9   21.93    2.75
  -1  -2   9   23.71    3.37
  -2   2   9   49.24    4.86
   2   2  -9   52.85    4.24
  -2   2   9   50.00    3.79
   2   2  -9   41.54    5.14
  -2  -2   9   48.93    4.14
   2  -2  -9   56.20    5.09
   2  -2  -9   47.58    3.86
   2  -2  -9   46.67    4.83
  -2  -2   9   39.10    4.92
   3   2  -9   21.95    3.92
   3   2  -9   17.24    3.14
  -3   2   9   30.48    3.93
   3  -2  -9   16.70    3.15
  -3  -2   9   22.15    3.99
  -3  -2   9   18.34    3.04
   3  -2  -9   21.44    3.04
   4   2  -9    3.08    2.04
  -4   2   9    3.74    2.00
   4   2  -9    0.94    1.38
   4  -2  -9    2.17    1.75
   4  -2  -9    2.41    1.39
  -4  -2   9    2.47    1.69
  -4  -2   9    2.46    2.05
   5   2  -9    1.60    2.02
  -5   2   9    0.96    1.88
  -5  -2   9   -1.97    1.66
   5  -2  -9    1.06    1.91
   6   2  -9    8.50    3.55
  -6   2   9    0.64    2.03
   6  -2  -9   -0.62    1.96
  -6  -2   9    0.80    2.24
   7   2  -9    2.85    3.05
  -7  -2   9    2.45    2.77
   7  -2  -9    3.74    3.04
   7   3   9    1.49    3.00
   7  -3   9    1.48    3.02
   6   3   9    0.79    2.35
   6  -3   9    1.44    2.77
   5   3   9   -0.94    1.82
   5  -3   9   -0.50    2.12
   4   3   9    2.88    1.99
  -4  -3  -9    1.40    1.21
   4  -3   9    0.49    1.41
   4  -3   9   -1.08    1.42
   3   3   9    1.12    1.31
   3  -3   9    0.69    1.48
   3  -3   9    0.42    1.03
  -3  -3  -9    0.05    0.98
   2   3   9   17.72    3.08
  -2   3  -9   17.02    3.21
  -2  -3  -9   17.28    2.83
   2  -3   9   19.05    2.79
   2  -3   9   19.45    3.12
   1   3   9    0.84    0.96
  -1   3  -9    0.80    1.16
   1  -3   9   -0.26    0.93
  -1  -3  -9    0.61    1.04
   1  -3   9    1.06    1.12
  -1  -3  -9    0.97    1.28
   0   3   9    4.89    1.36
   0   3  -9    0.76    1.09
   0  -3   9    0.73    1.27
   0  -3   9    2.26    1.06
   0  -3  -9    2.65    1.12
   0  -3  -9    0.87    1.27
   1   3  -9   16.19    2.87
  -1   3   9   16.23    2.23
   1   3  -9   17.17    2.63
   1  -3  -9   15.36    2.13
   1  -3  -9   19.09    2.50
   1  -3  -9   21.55    2.68
  -1  -3   9   14.39    2.70
  -1  -3   9   18.27    2.58
  -2   3   9  202.99   11.93
   2   3  -9  199.56   12.35
   2   3  -9  215.54   13.08
  -2  -3   9  214.62   12.54
  -2  -3   9  214.99   12.93
   2  -3  -9  193.03   11.81
   2  -3  -9  200.13   12.07
  -3   3   9    1.51    1.31
   3   3  -9   -0.59    1.03
   3   3  -9   -1.15    1.00
   3  -3  -9   -1.21    0.91
  -3  -3   9    1.39    1.63
   3  -3  -9   -0.22    0.83
  -3  -3   9    0.16    0.89
  -4   3   9    4.14    2.07
   4   3  -9    4.06    2.35
   4  -3  -9    6.00    2.32
  -4  -3   9    6.96    2.24
   4  -3  -9    3.69    1.59
  -4  -3   9    0.44    1.85
   5   3  -9   -0.61    1.60
  -5   3   9   -0.87    1.50
   5  -3  -9   -0.46    1.13
   5  -3  -9   -0.06    1.45
  -5  -3   9    0.50    1.83
   6   3  -9    3.00    2.56
  -6  -3   9    1.19    2.50
   6  -3  -9    2.58    2.36
   7   3  -9    0.35    2.71
  -7  -3   9   -2.83    2.34
   7  -3  -9    0.55    2.40
   7   4   9    0.21    2.42
   7  -4   9   -0.01    2.60
   6   4   9   -2.80    1.59
   6  -4   9   -2.51    2.12
   5   4   9    1.24    2.15
   5  -4   9    1.36    2.34
   4   4   9    0.61    1.79
  -4  -4  -9    5.06    2.03
   4  -4   9    7.50    2.55
   4  -4   9    5.74    2.09
   3   4   9   11.39    2.85
   3  -4   9   10.59    2.75
  -3  -4  -9   10.38    2.43
   3  -4   9   15.25    2.88
   2   4   9   19.69    3.10
  -2   4  -9   22.29    3.58
   2  -4   9   16.77    2.73
   2  -4   9   18.44    3.08
  -2  -4  -9   21.46    3.09
  -2  -4  -9   16.67    2.81
  -1   4  -9   16.27    2.94
   1   4   9   17.42    2.55
   1  -4   9   19.90    3.05
  -1  -4  -9   17.30    2.66
  -1  -4  -9   18.77    2.64
   1  -4   9   15.50    2.72
   1  -4   9   20.66    2.95
   0   4   9    6.20    1.46
   0   4  -9    4.97    1.66
   0  -4   9    4.71    1.70
   0  -4  -9    8.14    1.58
   0  -4   9    6.14    1.57
   0  -4  -9   11.60    2.13
   0  -4   9    7.38    1.95
   1   4  -9   48.48    5.46
  -1   4   9   58.24    3.88
   1  -4  -9   58.34    3.88
   1  -4  -9   58.71    4.16
  -1  -4   9   58.87    5.73
   1  -4  -9   38.23    3.61
  -1  -4   9   56.79    4.48
  -2   4   9   36.37    3.09
   2   4  -9   50.80    5.73
   2  -4  -9   35.42    3.03
  -2  -4   9   44.36    5.32
  -2  -4   9   29.44    3.90
   2  -4  -9   38.92    3.89
  -3   4   9   17.49    2.80
   3   4  -9   16.14    3.65
  -3  -4   9   13.59    3.40
  -3  -4   9   24.70    3.78
   3  -4  -9   10.31    2.12
   3  -4  -9   13.81    2.59
  -4   4   9    0.24    1.45
   4   4  -9    7.33    2.81
  -4  -4   9    2.89    2.24
   4  -4  -9    3.80    1.60
   4  -4  -9    3.17    1.90
  -4  -4   9    6.77    2.27
   5   4  -9   -0.76    1.67
   5  -4  -9    2.42    1.65
  -5  -4   9    1.70    2.28
   5  -4  -9   -0.04    1.70
   6   4  -9    0.66    2.16
   6  -4  -9    2.18    2.16
  -6  -4   9    1.91    2.57
   7   4  -9   -5.07    1.93
   7  -4  -9    3.42    2.57
  -7  -4   9    2.86    3.15
   7   5   9    1.21    2.75
   7  -5   9    7.07    3.60
   6   5   9   -3.73    1.68
   6  -5   9   -1.92    2.33
   5   5   9    2.31    2.21
   5  -5   9    1.86    2.27
  -5  -5  -9    0.73    1.65
   4   5   9   32.09    5.25
  -4  -5  -9   50.60    6.17
   4  -5   9   46.34    5.83
   4  -5   9   36.61    5.05
   3   5   9   -0.53    1.29
  -3   5  -9    1.66    1.76
  -3  -5  -9    1.08    1.25
   3  -5   9    2.15    1.34
   3  -5   9    0.19    1.43
  -2   5  -9   -0.15    1.05
   2   5   9    0.35    1.02
   2  -5   9   -0.17    1.07
  -2  -5  -9    2.07    1.28
  -2  -5  -9    0.29    0.83
   2  -5   9    0.78    1.03
  -1   5  -9    0.17    0.95
   1   5   9    1.71    1.12
  -1  -5  -9   -1.02    0.59
   1  -5   9   -1.05    0.89
   1  -5   9    0.31    1.06
  -1  -5  -9   -0.71    0.91
   1  -5   9    0.78    0.89
   0   5  -9   10.79    2.43
   0   5   9    6.78    1.48
   0  -5   9    8.00    2.19
   0  -5   9   10.03    2.28
   0  -5   9   11.42    2.11
   1   5  -9   -0.27    0.85
  -1   5   9    0.23    0.60
   1  -5  -9    0.13    0.99
  -1  -5   9   -1.09    0.90
   1  -5  -9    0.10    0.50
  -1  -5   9    1.55    0.92
  -2   5   9   18.10    2.24
   2   5  -9   18.16    3.48
   2  -5  -9   19.37    2.47
  -2  -5   9   13.75    3.23
   2  -5  -9   14.21    1.99
  -2  -5   9   17.16    3.02
  -3   5   9    8.11    1.97
   3   5  -9   10.19    2.98
   3  -5  -9    6.73    1.62
   3  -5  -9    7.93    2.01
  -3  -5   9   10.60    3.13
  -3  -5   9   10.00    2.58
   4   5  -9    1.00    1.91
  -4  -5   9    1.08    1.55
   4  -5  -9    1.92    1.60
  -4  -5   9    3.34    2.28
   4  -5  -9   -0.47    0.80
   5   5  -9   15.73    4.31
   5  -5  -9    8.67    2.77
  -5  -5   9    7.03    3.45
   5  -5  -9    6.82    2.21
   6   5  -9    2.64    2.52
   6  -5  -9    1.13    1.94
  -6  -5   9   -0.28    2.04
   7   5  -9    3.29    3.49
  -7  -5   9    0.46    2.52
   7  -5  -9   -0.70    2.27
   6   6   9   -2.87    1.92
   6  -6   9    2.57    2.50
   5   6   9    2.36    2.47
   5  -6   9   -2.64    1.70
  -5  -6  -9    3.32    2.01
   4   6   9   11.02    3.23
   4  -6   9   11.33    3.24
  -4  -6  -9   14.94    3.38
   4  -6   9   15.09    3.24
   3   6   9    6.46    2.55
   3  -6   9    3.31    2.02
  -3  -6  -9    5.92    2.02
   3  -6   9   12.63    2.69
   2   6   9    0.47    1.05
  -2   6  -9    1.27    1.12
  -2  -6  -9   -0.95    0.95
   2  -6   9   -0.07    1.22
   2  -6   9    2.85    1.59
   2  -6   9    1.39    1.15
  -2  -6  -9   -0.30    0.82
   1   6   9    1.80    1.18
  -1   6  -9    3.67    1.51
  -1  -6  -9    1.15    0.98
   1  -6   9    0.50    1.36
   1  -6   9    1.11    1.22
  -1  -6  -9    1.64    1.02
   1  -6   9    2.39    1.16
   0   6   9    4.76    1.20
   0   6  -9    7.43    2.05
   0  -6   9    1.52    1.48
   0  -6   9    2.90    1.23
   0  -6   9    5.67    1.78
   0  -6  -9    2.53    0.85
   1   6  -9   36.02    4.58
  -1   6   9   30.52    2.38
  -1  -6   9   33.81    4.37
  -1  -6   9   33.48    4.20
  -2   6   9   11.73    1.71
   2   6  -9   13.31    3.01
  -2  -6   9   11.53    2.94
   2  -6  -9   11.77    1.70
  -2  -6   9    9.00    2.30
   2  -6  -9   10.39    1.63
   3   6  -9   18.71    4.03
  -3  -6   9   15.87    3.38
  -3  -6   9   10.49    3.23
   3  -6  -9   13.64    2.19
   3  -6  -9   10.29    1.93
   4   6  -9    9.38    3.05
   4  -6  -9    5.80    1.97
   4  -6  -9    3.05    1.42
  -4  -6   9    6.68    2.71
  -4  -6   9    1.71    2.34
   5   6  -9    4.25    2.74
  -5  -6   9    2.17    2.31
   5  -6  -9    0.92    1.25
   5  -6  -9    2.25    1.90
   6   6  -9   -0.12    2.74
  -6  -6   9    1.61    3.20
   6  -6  -9    1.52    2.07
   6  -7   9    1.32    2.85
   5   7   9    0.59    2.01
  -5  -7  -9    3.72    2.05
   5  -7   9    0.88    2.25
   4   7   9   10.91    3.02
   4  -7   9    7.50    2.67
   4  -7   9    8.96    2.53
  -4  -7  -9    7.20    2.63
   3   7   9    1.71    1.73
  -3  -7  -9    0.92    1.34
   3  -7   9    0.93    1.56
   3  -7   9    1.75    1.31
   2   7   9    2.11    1.51
  -2   7  -9    3.23    1.53
   2  -7   9    1.40    1.32
   2  -7   9    0.46    1.05
   2  -7   9    1.51    1.06
  -2  -7  -9    0.26    0.93
   1   7   9    1.98    1.16
  -1   7  -9    1.46    1.24
   1  -7   9    2.59    1.63
   1  -7   9    0.14    1.19
   1  -7   9    0.75    1.03
  -1  -7  -9    3.29    1.27
  -1  -7  -9    2.71    1.19
   0   7   9    8.41    1.46
   0   7  -9    8.87    2.29
   0  -7   9   12.26    2.63
   0  -7   9   10.46    2.54
   0  -7   9   12.32    2.41
   1   7  -9   22.54    3.80
  -1  -7   9   11.62    2.83
  -1  -7   9   14.10    2.73
   2   7  -9    6.55    2.27
  -2  -7   9    4.62    1.78
  -2  -7   9    3.31    2.07
   3   7  -9    5.56    2.56
  -3  -7   9   11.39    3.30
  -3  -7   9   11.94    3.06
   3  -7  -9    9.59    1.70
   4   7  -9    4.47    2.70
   4  -7  -9    5.25    1.60
   4  -7  -9    4.02    1.67
  -4  -7   9    3.20    2.33
  -4  -7   9    6.72    3.27
   5   7  -9   -0.51    1.96
   5  -7  -9    2.98    1.84
  -5  -7   9    2.37    2.50
   5  -7  -9   -0.03    1.20
   6   7  -9    1.68    2.84
  -6  -7   9    3.30    3.01
   6  -7  -9    4.16    2.44
   5  -8   9   -0.15    2.13
  -5  -8  -9    1.34    1.88
   4  -8   9    0.95    1.51
   4  -8   9    1.82    1.96
  -4  -8  -9    0.20    1.35
   3  -8   9   -0.06    1.67
   3  -8   9    2.50    1.35
  -3  -8  -9   -0.40    0.98
  -2  -8  -9   -0.59    0.78
   2  -8   9    0.59    0.98
   2  -8   9    1.92    1.13
   2  -8   9   -0.42    1.36
  -1   8  -9    2.63    1.60
   1  -8   9    3.95    1.44
   1  -8   9    2.80    1.56
  -1  -8  -9    4.71    1.43
   0   8  -9    1.59    1.50
   0  -8   9   -0.15    1.37
   0  -8   9    0.90    0.97
   1   8  -9    8.74    2.55
  -1  -8   9    5.66    1.82
  -1  -8   9    4.49    2.24
   2   8  -9    2.66    1.53
  -2  -8   9    0.07    1.10
  -2  -8   9    2.26    2.02
   3   8  -9    1.99    2.00
  -3  -8   9    1.09    1.71
  -3  -8   9    1.12    1.50
   3  -8  -9    0.99    0.77
   4   8  -9   -1.28    1.59
   4  -8  -9    0.19    0.92
  -4  -8   9    5.09    3.02
   5   8  -9   -1.65    2.27
  -5  -8   9   -2.39    2.15
   5  -8  -9   -1.35    0.95
  -5  -9  -9    3.06    2.45
   5  -9   9   -1.22    2.03
  -4  -9  -9    3.86    2.05
   4  -9   9   -1.99    2.01
   3  -9   9    2.08    1.32
   3  -9   9    0.17    1.34
  -3  -9  -9   -0.47    1.23
   3  -9   9    0.62    1.78
   2  -9   9    3.15    1.54
   2  -9   9    3.31    1.81
   2  -9   9    2.82    1.42
  -2  -9  -9    3.86    1.51
   1  -9   9    0.93    1.40
  -1  -9  -9    1.17    0.95
   1  -9   9   -0.63    0.91
   0  -9   9    4.43    1.67
   0  -9   9    0.64    1.65
  -1  -9   9   19.72    3.63
  -1  -9   9   12.48    2.78
  -2  -9   9    6.25    2.44
  -2  -9   9    5.08    2.05
  -3  -9   9    0.50    1.82
  -3  -9   9    0.18    1.64
  -4  -9   9    0.69    2.34
   4  -9  -9    0.90    0.95
  -4  -9   9   -0.50    1.56
   5  -9  -9   -0.25    1.13
  -5  -9   9    5.31    3.53
  -4 -10  -9    1.02    1.45
   4 -10   9   -0.36    1.19
  -3 -10  -9    1.75    1.54
   3 -10   9    1.33    1.40
   3 -10   9    1.38    1.78
   3 -10   9    1.47    1.29
   2 -10   9    2.76    1.34
   2 -10   9   -0.75    0.98
  -2 -10  -9   -0.09    0.99
   2 -10   9    0.85    1.59
  -1 -10  -9    0.97    0.99
   1 -10   9   -0.04    0.95
   1 -10   9    0.40    1.48
   0 -10   9    0.14    1.12
   0 -10   9    0.67    1.54
  -1 -10   9    6.13    2.47
  -1 -10   9   11.06    2.70
  -2 -10   9    1.59    1.68
  -2 -10   9   -0.47    1.77
  -3 -10   9    1.30    2.29
  -3 -10   9    1.32    1.85
  -4 -10   9   -2.77    2.05
  -4 -10   9    0.29    2.08
   3 -11   9    6.28    2.06
  -3 -11  -9    1.89    1.52
   3 -11   9    4.09    1.67
  -2 -11  -9    3.53    1.62
   2 -11   9    3.99    1.60
   2 -11   9    2.94    1.42
   1 -11   9    3.22    1.79
   1 -11   9    0.28    1.08
   0 -11   9    0.83    1.54
   0 -11   9    1.90    1.32
  -1 -11   9    3.40    2.14
  -1 -11   9    1.03    1.66
  -2 -11   9    0.86    1.74
  -2 -11   9    0.96    2.14
  -3 -11   9    1.73    1.96
  -3 -11   9   -0.67    2.14
   2 -12   9   -1.09    1.02
  -2 -12  -9    2.06    1.34
   2 -12   9    0.53    1.22
   1 -12   9    2.48    1.67
   0 -12   9    1.32    1.50
  -1 -12   9    0.45    1.72
  -1 -12   9    1.66    1.97
  -2 -12   9    2.24    2.32
  -2 -12   9   -0.98    1.68
   7   0  10    8.75    4.10
   6   0  10    1.85    2.58
   5   0  10    3.19    2.52
   4   0  10    4.73    2.35
  -4   0 -10    7.87    2.30
   4   0  10    6.98    2.36
   3   0  10   53.00    5.89
  -3   0 -10   44.56    5.48
   3   0  10   60.50    6.43
   2   0  10   86.55    6.58
  -2   0 -10   93.01    7.36
   2   0  10   94.79    6.72
   1   0  10  226.14   12.42
   1   0  10  201.09   12.23
  -1   0 -10  189.55   12.76
   0   0 -10   96.11    6.84
   0   0  10   92.72    6.48
   0   0  10   96.58    6.26
  -1   0  10   95.81    5.89
  -1   0  10   93.78    6.17
   1   0 -10   97.53    6.47
   1   0 -10   64.66    5.48
  -2   0  10   14.72    2.74
  -2   0  10   12.21    2.22
   2   0 -10    7.11    2.09
   3   0 -10   41.38    5.38
  -3   0  10   41.05    4.60
  -3   0  10   50.23    5.87
  -4   0  10    4.05    2.16
   4   0 -10    6.43    2.51
  -4   0  10    3.87    1.76
   5   0 -10   -0.59    1.59
  -5   0  10    0.24    1.89
  -6   0  10    1.01    2.31
   6   0 -10   -0.17    1.85
   7   0 -10    0.94    2.65
  -7   0  10   -2.64    2.25
   7   1  10    8.09    3.75
   7  -1  10   -1.35    2.22
   6   1  10   -0.86    2.04
   6  -1  10   -1.59    2.02
   5   1  10    0.84    2.00
   5  -1  10    4.45    2.81
   4   1  10    5.97    2.59
  -4   1 -10    7.27    2.29
   4  -1  10   12.43    3.29
   4  -1  10   12.61    3.26
  -4  -1 -10    4.14    1.76
   3   1  10   32.62    4.50
   3   1  10   29.31    4.45
   3  -1  10   39.77    4.99
  -3  -1 -10   33.82    4.38
   3  -1  10   26.29    4.15
  -2   1 -10    9.31    2.56
   2   1  10   16.53    2.92
   2   1  10   12.49    2.67
  -2  -1 -10   10.10    2.72
   2  -1  10   13.63    2.53
   2  -1  10   12.69    2.60
  -1   1 -10    9.38    2.45
   1   1  10   10.84    2.00
   1   1  10   10.18    2.18
   1  -1  10   10.41    2.24
  -1  -1 -10    8.84    2.23
   0   1  10    0.22    0.57
   0   1 -10    0.88    1.06
   0   1  10    0.36    0.99
   0  -1  10    0.90    0.71
   0  -1  10    0.15    1.06
   0  -1 -10    0.47    1.08
   0  -1 -10    0.89    1.14
  -1   1  10   15.96    2.54
   1   1 -10   23.75    2.90
  -1   1  10   18.73    2.42
   1   1 -10   15.57    2.92
   1  -1 -10   15.85    2.63
  -1  -1  10   12.65    2.54
  -1  -1  10   21.20    2.71
   1  -1 -10   16.63    2.37
   1  -1 -10   17.70    2.76
   2   1 -10    0.89    0.95
  -2   1  10    1.19    0.95
   2   1 -10   -0.86    0.91
  -2   1  10   -0.39    0.99
   2  -1 -10    0.51    1.18
  -2  -1  10    2.06    1.10
   2  -1 -10    1.42    0.94
  -2  -1  10    2.23    1.51
   2  -1 -10    3.07    1.45
  -3   1  10   34.63    4.74
  -3   1  10   30.69    3.80
   3   1 -10   29.89    4.51
   3   1 -10   28.72    3.96
  -3  -1  10   37.56    5.16
   3  -1 -10   34.86    4.76
   3  -1 -10   28.68    3.71
  -3  -1  10   24.43    3.61
  -4   1  10    0.13    1.56
   4   1 -10    0.43    1.25
   4   1 -10    4.69    2.24
  -4  -1  10    2.08    2.05
   4  -1 -10    1.79    1.45
   4  -1 -10    1.27    1.62
  -4  -1  10    1.55    1.44
  -5   1  10    5.56    2.58
   5   1 -10    1.21    2.04
   5  -1 -10    4.62    2.51
  -5  -1  10    3.13    2.38
   6   1 -10    1.28    2.27
  -6   1  10   -1.36    2.00
   6  -1 -10    1.33    2.33
  -6  -1  10   -0.14    1.84
   7   1 -10    5.50    3.26
  -7   1  10   -1.41    2.29
   7  -1 -10   -0.86    2.24
  -7  -1  10   -2.58    2.43
   7   2  10   -0.57    2.58
   7  -2  10    0.88    2.79
   6   2  10   -1.86    1.79
   6  -2  10   -2.30    1.91
   5   2  10   -0.45    1.89
   5  -2  10    2.50    2.37
   4   2  10    1.65    2.00
  -4  -2 -10    2.83    1.44
   4  -2  10    5.25    2.43
   4  -2  10    1.49    1.33
   3   2  10    4.01    2.00
   3  -2  10    4.48    1.91
  -3  -2 -10    1.92    1.33
   3  -2  10    3.11    1.28
   2   2  10   32.69    4.26
  -2   2 -10   40.45    5.18
   2  -2  10   45.03    5.01
   2  -2  10   48.25    4.85
  -2  -2 -10   33.22    4.25
   1   2  10   10.15    2.19
  -1   2 -10   10.26    2.39
  -1  -2 -10   15.04    2.67
   1  -2  10   10.77    2.35
  -1  -2 -10   11.78    2.58
   0   2  10   -0.11    0.67
   0   2 -10    0.82    1.18
   0   2  10   -0.45    0.76
   0  -2 -10   -0.83    0.77
   0  -2 -10    0.67    1.08
   0  -2  10    2.83    1.48
   0  -2  10    0.73    0.76
  -1   2  10    5.50    1.25
   1   2 -10    8.13    1.80
   1   2 -10    6.12    1.91
  -1   2  10    5.22    1.47
  -1  -2  10    3.64    1.64
   1  -2 -10    7.68    1.77
   1  -2 -10    7.20    1.81
  -1  -2  10    7.15    1.63
   1  -2 -10    8.10    1.60
  -2   2  10    1.84    1.20
   2   2 -10    0.59    0.92
   2   2 -10    0.00    1.18
  -2  -2  10    0.03    0.64
  -2  -2  10    1.01    1.33
   2  -2 -10   -0.81    0.91
   2  -2 -10    2.25    1.34
   2  -2 -10    1.08    0.95
  -3   2  10    0.89    1.28
   3   2 -10    1.33    1.58
   3   2 -10    4.34    1.67
  -3  -2  10    1.08    1.23
   3  -2 -10    3.66    1.85
  -3  -2  10   -0.48    1.44
   4   2 -10    1.18    1.70
  -4   2  10    1.28    1.69
   4  -2 -10    0.84    1.19
   4  -2 -10   -0.70    1.13
  -4  -2  10    1.59    1.40
  -4  -2  10   -1.43    1.48
  -5   2  10   -0.04    1.72
   5   2 -10    1.75    2.18
   5  -2 -10    1.81    2.24
  -5  -2  10    4.49    2.64
   6   2 -10    2.75    2.40
  -6   2  10    0.26    2.16
  -6  -2  10    4.65    3.24
   6  -2 -10    4.83    2.97
   7   2 -10    3.55    3.13
  -7  -2  10    4.57    3.41
   7  -2 -10   -2.15    2.05
   7   3  10   -0.64    2.34
   7  -3  10    0.67    2.93
   6   3  10    3.70    2.52
   6  -3  10    2.21    2.74
   5   3  10    3.10    2.35
   5  -3  10   -1.54    1.93
   4   3  10   10.36    3.13
   4  -3  10   11.88    3.00
   4  -3  10   15.20    3.68
  -4  -3 -10    7.15    2.33
  -3   3 -10    6.68    2.46
   3   3  10    5.61    2.12
   3  -3  10    4.53    2.04
  -3  -3 -10    6.03    2.03
   3  -3  10    6.09    2.07
  -2   3 -10    8.65    2.40
   2   3  10   13.48    2.60
   2  -3  10    4.20    1.48
  -2  -3 -10   15.37    2.64
   2  -3  10   12.48    2.62
   1   3  10   16.49    2.60
  -1   3 -10   14.81    3.06
  -1  -3 -10   23.35    3.60
   1  -3  10   18.17    2.78
   1  -3  10   18.09    2.93
  -1  -3 -10   23.80    3.17
   0   3 -10   16.21    2.98
   0   3  10   22.62    2.84
   0  -3  10   20.25    3.19
   0  -3 -10   21.35    3.22
   0  -3 -10   24.78    2.95
   0  -3  10   26.40    3.25
   1   3 -10    9.02    1.89
   1   3 -10    3.52    1.68
  -1   3  10    6.37    1.51
   1  -3 -10    4.84    1.51
   1  -3 -10    3.01    1.13
  -1  -3  10    5.83    1.78
   1  -3 -10    4.38    1.47
  -1  -3  10    6.28    1.67
   2   3 -10    7.27    2.25
   2   3 -10    6.16    1.74
  -2   3  10    6.88    1.69
  -2  -3  10    6.89    2.23
   2  -3 -10    4.69    1.68
   2  -3 -10    3.83    1.23
   2  -3 -10    6.32    1.75
  -2  -3  10    3.23    1.42
   3   3 -10   28.72    3.99
  -3   3  10   25.55    3.69
   3   3 -10   20.49    4.00
  -3  -3  10   23.62    4.29
   3  -3 -10   23.60    3.24
   3  -3 -10   21.99    3.57
  -3  -3  10   22.01    3.74
  -4   3  10    0.65    1.50
   4   3 -10    0.69    1.66
  -4  -3  10   -0.33    1.83
   4  -3 -10    1.31    1.62
  -4  -3  10    0.44    1.37
   4  -3 -10   -0.13    1.03
  -5   3  10    0.24    1.66
   5   3 -10    1.63    2.05
  -5  -3  10    0.17    2.15
   5  -3 -10   -0.42    1.65
   6   3 -10    5.24    3.01
  -6  -3  10    2.60    2.60
   7   3 -10    5.47    3.62
   7  -3 -10    2.36    2.68
  -7  -3  10   -2.86    2.06
   7   4  10    3.34    3.13
   7  -4  10    4.36    3.14
   6   4  10    3.34    2.87
   6  -4  10    0.02    2.38
   5   4  10    3.19    2.24
   5  -4  10   -0.97    1.99
   4   4  10    8.68    2.95
   4  -4  10    8.87    2.95
  -4  -4 -10    7.80    2.56
   4  -4  10    2.79    1.81
  -3   4 -10    6.24    2.40
   3   4  10    1.68    1.61
  -3  -4 -10    4.43    1.81
   3  -4  10    1.25    1.20
   3  -4  10    0.77    1.60
  -2   4 -10   12.08    2.93
   2   4  10   11.43    2.51
   2  -4  10    9.11    2.05
   2  -4  10    5.73    2.09
  -2  -4 -10    9.96    2.19
   1   4  10    0.16    0.95
  -1   4 -10    2.38    1.44
  -1  -4 -10    0.83    1.03
   1  -4  10    0.91    0.86
   1  -4  10    0.16    1.15
   0   4  10   18.76    2.46
   0   4 -10   12.45    2.65
   0  -4 -10   15.36    2.30
   0  -4  10   18.80    2.77
   0  -4 -10   17.33    2.74
   0  -4  10   17.38    3.02
  -1   4  10   17.77    2.34
   1   4 -10   16.95    3.08
   1  -4 -10   17.28    2.39
  -1  -4  10   14.31    2.56
   1  -4 -10   13.54    2.04
   1  -4 -10   16.49    2.55
  -1  -4  10   15.46    2.97
   2   4 -10    5.89    2.14
  -2   4  10    2.01    1.10
  -2  -4  10    5.26    1.81
  -2  -4  10    4.37    1.91
   2  -4 -10    5.19    1.34
   2  -4 -10    3.76    1.42
   3   4 -10    1.56    1.49
  -3   4  10    1.11    1.25
   3  -4 -10    0.52    0.86
  -3  -4  10    0.12    1.03
  -3  -4  10   -0.70    1.30
   3  -4 -10    0.65    1.20
  -4   4  10    2.44    1.89
   4   4 -10    0.27    1.91
  -4  -4  10    2.34    2.28
   4  -4 -10   -0.27    0.93
   4  -4 -10   -0.59    1.43
  -4  -4  10    2.74    1.64
   5   4 -10    6.43    2.98
  -5  -4  10   -1.43    1.73
   5  -4 -10    2.54    2.03
   5  -4 -10   -0.55    1.28
   6   4 -10   -0.86    2.12
  -6  -4  10    3.01    2.84
   6  -4 -10   -0.10    1.97
   7   4 -10    5.23    3.52
  -7  -4  10    5.65    3.54
   7  -4 -10    0.97    2.67
   6   5  10    2.30    2.58
   6  -5  10   -1.85    2.22
   5   5  10    3.17    2.61
   5  -5  10    2.20    2.50
   4   5  10   -0.48    1.71
   4  -5  10   -4.35    1.20
  -4  -5 -10    0.73    1.53
   4  -5  10    1.47    1.50
   3   5  10    0.95    1.55
  -3   5 -10    1.55    1.82
   3  -5  10    2.50    1.44
  -3  -5 -10    8.37    2.33
   3  -5  10    2.15    1.86
   2   5  10    0.62    1.21
  -2   5 -10    0.28    1.26
  -2  -5 -10    1.27    1.03
   2  -5  10    0.09    1.03
  -2  -5 -10    0.38    1.31
   2  -5  10    1.13    1.38
  -1   5 -10    1.85    1.37
   1   5  10    0.85    1.09
   1  -5  10    3.52    1.58
  -1  -5 -10    0.69    1.02
   1  -5  10    3.44    1.44
   0   5  10   -0.04    0.82
   0   5 -10    2.96    1.59
   0  -5 -10    0.66    0.80
   0  -5  10    0.87    1.31
   0  -5  10    1.57    1.05
   0  -5 -10    0.19    1.23
  -1   5  10    2.54    0.97
   1   5 -10    5.24    1.96
   1  -5 -10    0.73    0.50
  -1  -5  10    5.06    1.90
   1  -5 -10    3.25    1.38
  -1  -5  10    2.74    1.32
  -2   5  10    6.20    1.41
   2   5 -10    9.13    2.53
  -2  -5  10    5.22    1.78
  -2  -5  10    4.62    2.20
   2  -5 -10    6.10    1.62
   2  -5 -10    6.15    1.35
  -3   5  10   58.49    4.51
   3   5 -10   50.31    6.74
   3  -5 -10   57.53    4.73
   3  -5 -10   49.42    4.28
  -3  -5  10   59.80    7.19
  -3  -5  10   57.17    6.27
   4   5 -10    3.19    2.28
  -4  -5  10   -0.44    1.61
   4  -5 -10   -0.52    1.27
  -4  -5  10   -1.46    1.55
   4  -5 -10    2.85    1.23
   5   5 -10    2.87    2.42
  -5  -5  10   -2.24    1.96
   5  -5 -10    0.71    1.27
   5  -5 -10   -0.22    1.57
   6   5 -10   -1.29    2.22
  -6  -5  10   -0.35    2.55
   6  -5 -10   -0.39    1.82
   6   6  10    0.03    2.53
   6  -6  10   -2.12    2.13
   5   6  10   -0.24    1.85
   5  -6  10    1.49    2.15
  -5  -6 -10    2.06    1.76
   4   6  10    9.17    3.05
  -4  -6 -10    7.57    2.67
   4  -6  10    6.23    2.68
  -3   6 -10    2.63    1.87
   3   6  10    3.08    2.13
   3  -6  10    7.48    2.35
  -3  -6 -10    2.26    1.66
   3  -6  10    7.92    2.29
   2   6  10    1.50    1.41
  -2   6 -10    1.64    1.47
  -2  -6 -10   -0.05    1.28
   2  -6  10    1.13    1.46
   2  -6  10    1.00    1.11
  -2  -6 -10    1.15    0.99
   1   6  10    0.77    1.07
  -1   6 -10    1.30    1.31
   1  -6  10   -0.01    1.07
   1  -6  10    0.02    0.86
  -1  -6 -10   -0.27    0.70
  -1  -6 -10   -0.48    0.87
   0   6 -10    2.81    1.45
   0   6  10    2.38    1.09
   0  -6  10   -0.06    1.35
   0  -6 -10    0.42    0.47
   0  -6  10    2.01    1.02
   1   6 -10   -0.63    0.98
  -1   6  10   -0.70    0.60
   1  -6 -10   -0.13    0.81
  -1  -6  10    1.39    1.48
   1  -6 -10    0.03    1.05
  -1  -6  10    0.09    0.75
  -2   6  10   93.76    5.96
   2   6 -10   97.70    7.82
  -2  -6  10   94.33    7.36
  -2  -6  10   93.47    7.81
   2  -6 -10   99.45    6.22
   2  -6 -10  100.07    6.24
   3   6 -10    3.00    2.06
   3  -6 -10    2.22    1.32
  -3  -6  10    2.87    1.76
  -3  -6  10    0.98    1.82
   3  -6 -10    4.20    1.31
   4   6 -10    2.27    2.11
  -4  -6  10   -2.70    1.38
  -4  -6  10    3.72    2.12
   4  -6 -10    1.81    1.63
   4  -6 -10    0.50    1.04
   5   6 -10    0.86    2.11
   5  -6 -10    0.92    1.30
  -5  -6  10   -0.26    1.99
   5  -6 -10    1.71    1.82
   6   6 -10   -0.11    2.70
   6  -6 -10   -0.02    2.07
  -6  -6  10    2.54    2.87
   6  -7  10    2.20    2.48
   5  -7  10    0.46    2.17
  -5  -7 -10    1.44    1.54
   4   7  10    0.38    2.01
  -4  -7 -10    1.68    1.62
   4  -7  10    3.52    2.21
   3   7  10   23.31    4.15
  -3  -7 -10   26.80    4.15
   3  -7  10   33.86    4.68
   3  -7  10   21.12    3.68
  -2   7 -10    0.73    1.47
   2   7  10    2.33    1.46
  -2  -7 -10   -0.42    0.88
   2  -7  10    1.28    1.25
   2  -7  10   -1.39    1.25
  -1   7 -10   12.92    2.85
   1   7  10    4.87    1.60
   1  -7  10    5.68    1.96
  -1  -7 -10    7.70    1.87
   1  -7  10    9.78    2.19
   0   7 -10    4.14    1.88
   0  -7  10    5.03    2.13
   0  -7  10    3.58    1.50
   0  -7 -10    5.48    1.20
   1   7 -10    4.99    2.06
  -1  -7  10    2.53    1.43
  -1  -7  10    1.84    1.83
   2   7 -10   -1.26    1.06
  -2  -7  10   -0.13    1.54
  -2  -7  10    2.10    1.50
   3   7 -10    1.80    1.71
   3  -7 -10    0.30    0.81
  -3  -7  10    3.09    2.14
  -3  -7  10    1.61    1.62
   4   7 -10    1.86    2.05
  -4  -7  10    2.60    2.05
   4  -7 -10    2.62    1.14
   4  -7 -10    1.09    1.29
  -4  -7  10   -0.39    1.96
   5   7 -10    1.78    2.52
   5  -7 -10   -1.39    1.48
   5  -7 -10    1.18    1.30
  -5  -7  10   -2.35    1.85
   6   7 -10    0.99    2.63
  -6  -7  10    1.93    3.01
   5  -8  10   -2.89    2.09
  -5  -8 -10    2.06    1.78
  -4  -8 -10   -0.31    1.38
   4  -8  10    5.44    2.36
   3  -8  10    8.63    2.27
   3  -8  10    8.99    2.62
  -3  -8 -10    6.74    2.10
  -2  -8 -10    7.63    1.99
   2  -8  10    5.05    1.82
   2  -8  10    5.08    2.06
   2  -8  10    8.84    2.29
  -1   8 -10    2.10    1.61
   1  -8  10    3.59    1.39
  -1  -8 -10    3.23    1.21
   1  -8  10    1.85    1.66
   0   8 -10    0.77    1.40
   0  -8  10    3.87    1.38
   0  -8  10    4.42    1.94
   1   8 -10    4.75    2.23
  -1  -8  10    3.83    1.74
  -1  -8  10    6.51    2.45
   2   8 -10   -0.49    1.39
  -2  -8  10   -0.65    1.07
  -2  -8  10    0.62    1.54
   3   8 -10   -0.25    1.35
   3  -8 -10    1.56    0.86
  -3  -8  10    0.30    1.40
  -3  -8  10    3.76    2.41
   4   8 -10   -0.74    1.81
   4  -8 -10    1.52    1.09
  -4  -8  10    0.49    2.18
  -4  -8  10   -1.83    1.56
   5   8 -10    2.48    2.81
   5  -8 -10    0.41    1.17
  -5  -8  10   -1.02    2.20
   5  -9  10    2.93    2.61
  -5  -9 -10    1.27    2.06
  -4  -9 -10    0.36    1.49
   4  -9  10    7.02    2.86
   3  -9  10    1.14    1.29
   3  -9  10    1.79    1.39
  -3  -9 -10    0.53    1.33
   3  -9  10   -0.55    1.66
   2  -9  10    1.37    1.71
  -2  -9 -10    3.51    1.48
   2  -9  10    5.59    1.90
   2  -9  10    6.05    1.87
   1  -9  10    3.05    1.87
   1  -9  10    4.08    1.63
   0  -9  10   -0.85    1.53
   0  -9  10    1.20    1.24
  -1  -9  10    3.84    2.03
  -1  -9  10    1.32    1.31
  -2  -9  10    2.06    2.08
  -2  -9  10    1.32    1.52
  -3  -9  10    3.98    2.26
  -3  -9  10    0.94    2.31
   4  -9 -10    1.01    1.02
  -4  -9  10    4.72    2.80
  -5  -9  10   -0.90    2.50
   5  -9 -10    0.68    1.08
  -4 -10 -10    1.83    1.68
   4 -10  10   -0.99    2.01
   4 -10  10    1.49    1.59
   3 -10  10   -1.66    1.87
   3 -10  10    1.63    1.31
  -3 -10 -10    1.97    1.66
   3 -10  10    0.07    1.38
   2 -10  10    2.09    1.32
   2 -10  10    0.37    1.08
   2 -10  10    0.40    1.75
  -2 -10 -10   -0.02    1.00
   1 -10  10    1.09    1.52
   1 -10  10    0.75    1.14
   0 -10  10    0.50    1.11
   0 -10  10    0.69    1.51
  -1 -10  10    0.24    1.16
  -1 -10  10   -0.60    1.86
  -2 -10  10    2.31    1.93
  -2 -10  10   -0.85    2.12
  -3 -10  10    3.93    2.60
  -3 -10  10    5.90    2.50
  -4 -10  10    3.02    2.95
  -3 -11 -10    2.11    1.64
   3 -11  10    0.48    1.40
  -2 -11 -10    0.50    1.12
   2 -11  10    2.44    1.47
   2 -11  10   -0.64    0.91
   1 -11  10    1.63    1.41
   1 -11  10   -0.73    1.47
   0 -11  10    0.33    1.62
   0 -11  10    3.24    1.84
  -1 -11  10   -2.04    1.81
  -1 -11  10    0.72    1.46
  -2 -11  10    0.15    1.47
  -2 -11  10    0.32    2.15
  -3 -11  10    2.80    2.23
  -3 -11  10    4.99    2.88
   2 -12  10    1.84    1.55
  -2 -12 -10    0.87    1.18
   2 -12  10    1.42    1.30
   1 -12  10    1.98    1.55
   0 -12  10    0.69    1.45
  -1 -12  10   -0.39    1.85
  -1 -12  10    1.35    1.62
  -2 -12  10    0.50    1.98
  -2 -12  10    7.83    3.00
   7   0  11   -1.74    2.46
   6   0  11   -3.21    1.87
   5   0  11   -0.57    1.93
   4   0  11   -1.10    1.59
  -4   0 -11    0.03    1.08
   3   0  11   -0.88    0.87
   3   0  11   -0.24    1.29
   2   0  11   -0.23    1.11
  -2   0 -11    0.96    1.32
   2   0  11    1.16    1.20
   1   0  11   -0.06    0.84
   1   0  11   -0.06    1.03
  -1   0 -11   -0.13    0.97
   0   0  11   -0.65    1.01
   0   0 -11   -0.28    0.97
   0   0  11   -0.95    0.45
   1   0 -11   -0.48    0.37
   1   0 -11    0.85    1.11
  -1   0  11   -1.01    0.88
  -1   0  11   -0.14    0.56
   2   0 -11   -0.19    0.43
  -2   0  11    0.08    1.06
   2   0 -11   -0.76    0.98
  -2   0  11   -0.47    0.67
  -3   0  11    0.42    0.83
  -3   0  11    1.57    1.50
   3   0 -11    0.46    0.75
   3   0 -11   -1.93    0.93
   4   0 -11   -0.60    1.34
  -4   0  11   -0.98    1.49
   4   0 -11    0.16    1.00
  -5   0  11    3.08    2.31
   5   0 -11    0.45    1.86
  -6   0  11    2.97    2.68
   6   0 -11    0.13    2.12
   7   0 -11    0.14    2.38
  -7   0  11    2.25    2.73
   7   1  11   -2.80    2.52
   7  -1  11   -2.62    2.17
   6   1  11    1.57    2.39
   6  -1  11    1.15    2.53
   5   1  11   14.17    4.09
   5  -1  11    9.04    3.45
   4   1  11    3.05    2.19
  -4  -1 -11    5.26    2.11
   4  -1  11    2.78    2.14
   3   1  11    7.56    2.43
   3   1  11    4.77    2.07
   3  -1  11    2.92    1.72
   3  -1  11    3.19    1.96
  -3  -1 -11    2.87    1.54
   2   1  11    0.60    1.24
   2   1  11   -0.01    1.05
  -2   1 -11    5.16    2.10
   2  -1  11    2.86    1.55
   2  -1  11    0.75    1.07
  -2  -1 -11    5.86    2.22
   1   1  11   22.74    3.03
  -1   1 -11   18.45    3.32
   1   1  11   27.13    3.57
  -1  -1 -11   20.19    3.52
   1  -1  11   30.26    3.72
   0   1  11   41.17    4.39
   0   1  11   45.44    3.57
   0   1 -11   38.45    4.72
   0  -1 -11   45.56    4.64
   0  -1  11   39.36    4.12
   0  -1 -11   47.56    5.17
   0  -1  11   50.10    5.20
   1   1 -11  113.63    7.27
  -1   1  11  104.91    6.81
  -1   1  11  101.25    7.09
   1   1 -11   93.71    7.43
   1  -1 -11  105.83    7.25
  -1  -1  11  103.54    7.39
   1  -1 -11  111.60    7.51
  -1  -1  11  107.81    7.11
   1  -1 -11  114.17    7.16
  -2   1  11    8.07    1.79
   2   1 -11    5.02    1.57
   2   1 -11    8.45    2.23
  -2   1  11    7.77    2.09
  -2  -1  11    9.12    2.05
  -2  -1  11   13.41    2.95
   2  -1 -11    8.45    2.31
   2  -1 -11    7.89    1.84
  -3   1  11   -0.44    0.88
   3   1 -11    0.58    1.15
  -3   1  11    4.46    1.70
   3   1 -11    0.38    1.39
   3  -1 -11    0.67    1.07
   3  -1 -11   -0.39    1.21
  -3  -1  11   -0.20    0.88
  -3  -1  11   -0.47    1.30
  -4   1  11   25.72    4.43
   4   1 -11   19.64    4.22
   4  -1 -11   21.94    4.24
  -4  -1  11   16.23    3.91
   4  -1 -11   20.22    3.49
  -5   1  11    2.54    2.52
   5   1 -11    2.97    2.46
  -5  -1  11    7.16    3.32
   5  -1 -11    2.00    2.31
  -6   1  11    2.90    2.29
   6   1 -11   11.36    3.76
   6  -1 -11    4.93    2.90
  -6  -1  11    1.91    2.41
   7   1 -11    0.65    2.66
  -7  -1  11    0.43    2.43
   7  -1 -11    0.44    2.57
   7   2  11    1.46    3.04
   7  -2  11    0.27    2.98
   6   2  11    8.79    3.75
   6  -2  11    5.67    2.99
   5   2  11    1.84    2.20
   5  -2  11    1.78    2.37
   4   2  11   -1.13    1.42
   4  -2  11    0.93    1.88
  -4  -2 -11    0.80    1.33
   3   2  11   34.89    4.84
  -3   2 -11   43.55    6.04
   3  -2  11   32.25    4.73
   3  -2  11   32.91    4.49
  -3  -2 -11   37.16    4.67
   2   2  11   35.82    4.33
  -2   2 -11   33.22    4.89
   2  -2  11   26.74    3.91
   2  -2  11   31.19    4.19
   1   2  11   27.33    3.41
  -1   2 -11   23.93    3.85
   1  -2  11   23.29    3.38
  -1  -2 -11   25.39    3.93
   0   2  11    1.49    1.14
   0   2 -11    1.48    1.32
   0   2  11    3.67    1.12
   0  -2  11    3.89    1.69
   0  -2 -11    3.64    1.43
   0  -2 -11    1.44    1.37
   0  -2  11    5.66    1.46
   1   2 -11   -0.39    0.77
   1   2 -11    0.63    1.05
  -1   2  11    1.06    1.02
  -1   2  11    1.82    0.78
  -1  -2  11    0.83    0.81
   1  -2 -11    1.03    1.07
  -1  -2  11    2.24    1.42
   1  -2 -11    1.10    1.14
   1  -2 -11    1.34    0.95
   2   2 -11   -0.33    1.08
   2   2 -11    0.48    0.90
  -2   2  11    0.22    1.15
   2  -2 -11    0.61    1.24
   2  -2 -11    1.33    1.29
  -2  -2  11    1.18    1.40
   2  -2 -11   -0.14    0.61
  -2  -2  11    0.25    0.97
   3   2 -11    1.48    1.23
  -3   2  11    0.30    1.22
   3   2 -11    0.83    1.44
   3  -2 -11    0.58    1.03
  -3  -2  11    1.80    1.20
   3  -2 -11    0.42    1.39
  -3  -2  11   -0.54    1.43
   4   2 -11   11.75    3.52
  -4   2  11   11.59    3.13
   4  -2 -11    8.60    2.34
  -4  -2  11   12.79    3.58
   4  -2 -11   10.74    3.17
  -5   2  11    0.54    1.89
   5   2 -11    3.44    2.38
   5  -2 -11    0.53    1.80
  -5  -2  11   -1.20    1.89
  -6   2  11   -0.32    2.01
   6   2 -11    2.14    2.70
   6  -2 -11    1.70    2.41
  -6  -2  11    2.51    2.91
   7   2 -11    9.94    4.26
   7  -2 -11    6.24    3.53
  -7  -2  11   -0.69    2.59
   7   3  11    0.10    2.57
   7  -3  11   -1.65    2.80
   6   3  11    5.58    3.27
   6  -3  11    0.21    2.39
   5   3  11   -1.17    1.75
   5  -3  11    0.14    2.20
   4   3  11    5.41    2.46
   4  -3  11   -1.90    1.36
  -4  -3 -11    1.08    1.49
   3   3  11   74.02    6.08
  -3   3 -11   66.86    7.58
   3  -3  11   69.48    7.10
  -3  -3 -11   74.40    6.00
   3  -3  11   46.11    5.92
  -2   3 -11    0.75    1.25
   2   3  11    0.58    1.30
  -2  -3 -11    0.42    0.98
   2  -3  11   -0.04    1.29
   2  -3  11   -0.11    0.64
   1   3  11   24.47    3.22
  -1   3 -11   20.88    3.62
  -1  -3 -11   25.15    3.94
  -1  -3 -11   36.71    4.23
   1  -3  11   22.32    3.30
   1  -3  11   28.29    3.86
   0   3  11    0.85    0.95
   0   3 -11    1.00    1.20
   0  -3  11    1.48    0.97
   0  -3 -11    1.67    1.12
   0  -3 -11    2.09    1.34
   0  -3  11    0.00    1.10
   1   3 -11   -0.21    0.81
  -1   3  11    0.50    0.97
   1   3 -11    0.11    1.20
  -1  -3  11    0.17    0.78
   1  -3 -11    0.89    0.99
  -1  -3  11    0.73    1.25
   1  -3 -11    0.71    1.04
   1  -3 -11   -0.55    0.65
   2   3 -11    3.12    1.34
  -2   3  11    1.97    1.15
   2   3 -11    2.44    1.61
   2  -3 -11    7.01    1.89
  -2  -3  11    3.44    1.89
   2  -3 -11    2.18    1.40
  -2  -3  11    1.39    1.06
   2  -3 -11    4.58    1.24
   3   3 -11   40.20    5.06
   3   3 -11   31.31    5.03
  -3   3  11   41.10    4.79
  -3  -3  11   36.44    5.45
   3  -3 -11   36.46    4.60
  -3  -3  11   38.97    4.84
   3  -3 -11   26.25    3.60
   4   3 -11    3.76    2.43
  -4   3  11    4.67    2.10
   4  -3 -11    7.51    2.16
  -4  -3  11    4.08    2.55
   4  -3 -11    3.58    2.22
   5   3 -11    7.68    3.05
  -5   3  11    0.00    1.66
  -5  -3  11    1.44    2.27
   5  -3 -11   -1.74    1.55
   6   3 -11    5.56    3.05
  -6  -3  11    5.36    2.98
   6  -3 -11    0.85    2.25
   7   3 -11   -1.21    2.56
  -7  -3  11   -1.15    2.56
   7  -3 -11   -2.29    2.21
   7   4  11   -1.75    2.33
   7  -4  11    1.32    3.04
   6   4  11    0.33    2.50
   6  -4  11   -0.42    2.91
   5   4  11    1.85    2.27
   5  -4  11   -3.91    1.62
   4   4  11   34.90    5.40
   4  -4  11   29.84    4.98
  -4  -4 -11   20.52    4.03
  -3   4 -11    7.70    2.69
   3   4  11    9.44    2.74
  -3  -4 -11   14.84    2.95
   3  -4  11   10.83    2.94
   3  -4  11   14.18    2.90
   2   4  11    2.02    1.42
  -2   4 -11    9.55    2.71
   2  -4  11    0.84    1.15
  -2  -4 -11    3.07    1.42
   2  -4  11    4.13    1.84
  -1   4 -11   -0.15    1.13
   1   4  11   -0.81    0.88
  -1  -4 -11    0.56    1.11
   1  -4  11   -0.01    1.18
   1  -4  11    1.50    0.97
   0   4  11    2.42    1.20
   0   4 -11    2.33    1.57
   0  -4 -11    2.29    1.52
   0  -4 -11    0.96    1.01
   0  -4  11    2.30    1.10
   0  -4  11    4.32    1.86
   1   4 -11    2.59    1.65
  -1   4  11    1.91    1.18
   1  -4 -11    2.99    1.35
   1  -4 -11    3.26    1.29
  -1  -4  11    4.24    1.88
  -1  -4  11    3.99    1.45
  -2   4  11   22.94    3.01
   2   4 -11   21.42    3.88
  -2  -4  11   27.54    3.96
  -2  -4  11   18.78    3.63
   2  -4 -11   21.17    3.06
   2  -4 -11   17.99    2.57
   3   4 -11    0.09    1.36
  -3   4  11    1.30    1.26
   3  -4 -11    0.07    1.18
  -3  -4  11   -1.14    1.37
  -3  -4  11    0.77    1.13
   3  -4 -11   -0.29    0.84
   4   4 -11   43.53    6.49
  -4   4  11   37.15    4.92
   4  -4 -11   34.74    4.39
   4  -4 -11   31.34    4.83
  -4  -4  11   34.15    5.90
   5   4 -11    2.01    2.42
   5  -4 -11    0.45    1.81
  -5  -4  11   -0.29    2.18
   6   4 -11    2.26    2.60
   6  -4 -11    2.89    2.55
   7   4 -11    1.15    3.10
   7  -4 -11    1.86    2.41
  -7  -4  11   -1.59    2.77
   6   5  11   -3.78    1.97
   6  -5  11    1.23    2.64
   5   5  11    0.10    2.12
   5  -5  11    0.65    2.18
   4   5  11    7.02    2.92
   4  -5  11   10.46    3.23
  -4  -5 -11    5.46    2.29
   3   5  11   17.21    3.46
  -3   5 -11   17.42    3.84
  -3  -5 -11   19.41    3.45
   3  -5  11   14.61    3.06
   3  -5  11   20.39    3.79
  -2   5 -11   -0.84    1.16
   2   5  11    1.45    1.38
  -2  -5 -11    3.93    1.54
   2  -5  11    0.93    1.06
   2  -5  11    0.98    1.48
  -1   5 -11    1.82    1.43
   1   5  11    2.19    1.42
   1  -5  11   -0.04    1.15
   1  -5  11    1.94    1.16
   0   5 -11    0.79    1.14
   0   5  11    3.09    1.10
   0  -5 -11    2.93    1.12
   0  -5  11    0.16    1.35
   0  -5  11    1.81    1.13
   0  -5 -11    0.95    1.42
  -1   5  11   -0.33    0.81
   1   5 -11    0.27    1.21
   1  -5 -11   -0.04    1.19
   1  -5 -11    0.44    0.82
  -1  -5  11    0.10    1.42
  -1  -5  11    1.11    0.93
   2   5 -11   22.66    4.14
  -2   5  11   25.23    2.92
  -2  -5  11   29.31    4.04
   2  -5 -11   23.45    3.20
   2  -5 -11   22.15    2.82
  -2  -5  11   25.53    4.42
  -3   5  11    7.85    1.89
   3   5 -11    4.13    2.20
   3  -5 -11    8.30    2.19
  -3  -5  11    8.62    2.93
   3  -5 -11    7.67    1.83
  -3  -5  11   10.64    2.89
   4   5 -11   -0.33    1.48
   4  -5 -11    1.32    1.12
  -4  -5  11   -0.28    1.76
   4  -5 -11   -0.93    1.49
   5   5 -11   -0.82    1.78
  -5  -5  11    2.21    2.68
   5  -5 -11    0.44    1.36
   5  -5 -11   -1.59    1.59
   6   5 -11    0.41    2.32
  -6  -5  11   -1.44    2.23
   6  -5 -11    3.43    2.35
   6   6  11   -1.06    2.36
   6  -6  11    0.34    2.29
   5   6  11    3.66    2.57
   5  -6  11    7.17    2.94
   4   6  11   -0.49    1.81
  -4  -6 -11    3.05    1.78
   4  -6  11    2.25    2.23
  -3   6 -11    3.61    2.09
   3   6  11   -0.86    1.50
   3  -6  11   -0.78    1.52
   3  -6  11    1.74    1.43
  -3  -6 -11    1.64    1.34
  -2   6 -11    8.35    2.51
   2   6  11    9.23    2.46
   2  -6  11    9.47    2.37
   2  -6  11   12.07    2.86
  -2  -6 -11   11.14    2.40
  -1   6 -11    8.38    2.46
   1   6  11    9.15    2.09
  -1  -6 -11    7.66    2.00
   1  -6  11    6.70    1.87
   1  -6  11    5.86    1.96
   0   6 -11    6.99    2.24
   0   6  11    2.47    1.09
   0  -6  11    1.50    1.55
   0  -6  11    3.60    1.52
   0  -6 -11    0.38    0.69
  -1   6  11    1.07    0.79
   1   6 -11    2.13    1.64
   1  -6 -11    2.29    1.11
  -1  -6  11    0.14    0.92
   1  -6 -11    0.65    1.25
  -1  -6  11    0.11    1.45
   2   6 -11   40.20    5.54
  -2  -6  11   38.04    5.31
  -2  -6  11   45.71    5.53
   2  -6 -11   38.85    3.35
   2  -6 -11   38.78    3.98
   3   6 -11    0.52    1.46
  -3  -6  11    0.13    1.80
   3  -6 -11    0.97    1.23
   3  -6 -11   -0.35    0.78
  -3  -6  11   -1.43    0.97
   4   6 -11    1.90    1.88
   4  -6 -11    0.81    1.41
   4  -6 -11    2.07    1.36
  -4  -6  11    2.36    2.52
   5   6 -11   -0.37    1.85
   5  -6 -11   -0.37    1.53
  -5  -6  11    1.12    2.13
   5  -6 -11    0.50    1.24
   6   6 -11    3.90    3.64
  -6  -6  11    2.38    3.11
   6  -6 -11   -1.64    1.64
   6  -7  11   -0.58    2.76
   5  -7  11    1.43    2.50
  -5  -7 -11    1.39    1.77
   4  -7  11    3.63    2.36
  -4  -7 -11    5.52    2.31
   3   7  11    3.61    1.89
   3  -7  11    3.26    2.08
  -3  -7 -11    4.61    2.05
   3  -7  11    1.48    1.41
  -2   7 -11    1.02    1.66
   2   7  11    1.73    1.58
   2  -7  11   -1.63    1.27
   2  -7  11    1.57    1.26
  -2  -7 -11    3.34    1.42
  -1   7 -11   11.19    2.89
   1  -7  11   10.64    2.73
   1  -7  11   12.41    2.55
   0   7 -11   10.96    2.90
   0  -7  11    0.60    1.47
   0  -7  11    2.80    1.53
   1   7 -11    4.62    1.97
  -1  -7  11    2.38    1.50
  -1  -7  11    2.94    1.93
   2   7 -11    1.35    1.62
  -2  -7  11   -0.06    1.11
  -2  -7  11    0.78    1.73
   3   7 -11    3.18    1.87
  -3  -7  11    0.89    1.43
   3  -7 -11    5.66    1.44
  -3  -7  11    6.28    2.85
   4   7 -11   -2.02    1.87
   4  -7 -11   -0.15    0.96
   4  -7 -11   -0.96    1.18
  -4  -7  11   -0.88    1.71
   5   7 -11   -1.18    1.88
   5  -7 -11    1.28    1.33
   5  -7 -11    2.59    1.71
  -5  -7  11   -1.60    1.89
   6   7 -11    2.14    3.18
  -6  -7  11    2.48    2.95
   5  -8  11    1.34    2.64
  -5  -8 -11    2.45    2.07
   4  -8  11   -2.16    1.70
  -4  -8 -11   -1.22    1.17
   3  -8  11   -2.22    1.71
  -3  -8 -11    0.30    1.26
   3  -8  11    0.38    1.23
   3  -8  11    0.42    1.25
   2  -8  11    7.33    2.28
   2  -8  11    8.26    2.29
  -2  -8 -11    7.47    2.11
  -1   8 -11    4.78    2.03
   1  -8  11    3.37    1.76
   1  -8  11    5.29    1.72
   0   8 -11    0.35    1.38
   0  -8  11    0.92    1.15
   0  -8  11    1.37    1.62
   1   8 -11   16.58    3.51
  -1  -8  11    9.55    2.96
  -1  -8  11   13.34    2.88
   2   8 -11    1.17    1.76
  -2  -8  11    0.99    1.37
  -2  -8  11    1.28    1.83
   3   8 -11   10.67    3.37
   3  -8 -11    5.62    1.47
  -3  -8  11    4.53    2.57
  -3  -8  11    6.16    2.51
   4   8 -11    0.80    2.09
  -4  -8  11    3.47    2.63
   4  -8 -11    0.91    1.10
   5   8 -11    3.82    3.02
   5  -8 -11    0.51    1.28
  -5  -8  11    2.17    2.99
  -5  -9 -11   -1.54    1.53
   5  -9  11    5.53    2.99
  -4  -9 -11    2.75    1.73
   4  -9  11   -0.11    1.92
  -3  -9 -11    3.08    1.85
   3  -9  11    4.87    2.34
   3  -9  11    0.47    1.27
   2  -9  11   10.96    2.57
   2  -9  11   10.82    2.66
   2  -9  11    4.97    2.22
  -2  -9 -11   13.19    2.72
   1  -9  11    2.82    1.53
   1  -9  11   -1.23    1.27
   0  -9  11   -0.63    0.97
   0  -9  11   -0.31    1.50
  -1  -9  11    4.51    2.29
  -1  -9  11    2.63    1.57
  -2  -9  11    1.20    2.13
  -2  -9  11   -0.94    1.22
  -3  -9  11    3.24    2.16
  -3  -9  11    1.61    2.19
   4  -9 -11    0.56    1.02
  -4  -9  11   -1.79    2.26
  -5  -9  11   -0.26    2.51
   5  -9 -11    0.08    1.20
  -4 -10 -11    0.48    1.54
   4 -10  11    2.09    1.50
   4 -10  11   -0.67    2.08
  -3 -10 -11    1.89    1.46
   3 -10  11    0.03    1.15
   3 -10  11    0.92    1.87
  -2 -10 -11    0.72    1.14
   2 -10  11   -0.30    1.13
   2 -10  11   -0.07    1.65
   2 -10  11    0.89    1.19
   1 -10  11    0.49    1.53
   1 -10  11    1.04    1.11
   0 -10  11    1.04    1.45
   0 -10  11    4.13    2.07
  -1 -10  11    5.23    2.02
  -1 -10  11    2.45    2.15
  -2 -10  11   -0.91    2.10
  -2 -10  11   -0.69    1.42
  -3 -10  11    1.19    2.42
  -3 -10  11    0.98    1.74
  -4 -10  11    1.95    2.69
  -3 -11 -11    0.81    1.34
   3 -11  11   -0.21    1.27
   2 -11  11    0.98    1.37
  -2 -11 -11    0.02    1.12
   2 -11  11    1.09    2.02
   1 -11  11    1.05    1.82
   1 -11  11    0.53    1.28
   0 -11  11    3.17    1.96
   0 -11  11    0.84    1.78
  -1 -11  11    0.07    1.41
  -1 -11  11   -0.09    2.03
  -2 -11  11    1.21    2.36
  -2 -11  11   -0.94    1.68
  -3 -11  11    0.74    2.41
  -3 -11  11   -0.09    2.03
   1 -12  11   -0.24    1.24
   0 -12  11    5.95    2.22
  -1 -12  11    4.29    2.07
  -1 -12  11    2.15    2.28
   7   0  12    0.50    2.67
   6   0  12    0.67    2.65
   5   0  12   -0.11    2.16
   4   0  12    7.78    2.85
   3   0  12    0.73    1.40
   3   0  12   -1.23    1.09
  -2   0 -12    2.41    1.77
   2   0  12    0.57    1.37
   2   0  12    1.46    1.33
   1   0  12    4.53    1.71
   1   0  12    5.24    1.73
  -1   0 -12    3.52    1.74
   0   0  12   25.25    3.55
   0   0  12   20.36    2.81
   0   0 -12   30.63    4.17
  -1   0  12  158.42    9.68
   1   0 -12  118.82    9.09
  -1   0  12  164.80    9.40
   1   0 -12  155.68    9.89
  -2   0  12   35.83    4.54
   2   0 -12   22.35    3.82
  -2   0  12   35.82    4.08
  -3   0  12    5.17    1.68
   3   0 -12    2.03    1.16
   3   0 -12    3.82    1.97
  -3   0  12    4.33    2.01
  -4   0  12    0.54    1.79
   4   0 -12    0.79    1.75
  -5   0  12    9.46    3.16
   5   0 -12   11.07    3.56
  -6   0  12    1.31    2.29
   6   0 -12   -0.45    1.87
   7   0 -12    4.09    3.48
  -7   0  12    8.46    3.93
   7   1  12    3.45    3.54
   7  -1  12   -0.17    2.89
   6   1  12    5.46    3.24
   6  -1  12   -0.60    2.31
   5   1  12   -1.86    1.90
   5  -1  12   -2.69    1.66
   4   1  12    5.47    2.73
   4  -1  12    1.17    2.01
  -4  -1 -12    1.43    1.43
  -3   1 -12    1.88    1.93
   3   1  12    1.34    1.60
   3  -1  12    2.20    1.58
   3  -1  12    0.20    1.48
   2   1  12   17.32    3.07
  -2   1 -12   13.14    3.22
   2  -1  12   17.08    2.94
   2  -1  12   15.67    3.16
  -2  -1 -12   18.87    3.77
  -1   1 -12    9.27    2.60
   1   1  12    5.55    1.82
  -1  -1 -12   10.33    2.60
   1  -1  12    7.00    2.13
   0   1 -12   -0.55    0.90
   0   1  12   -0.11    0.92
   0   1  12    0.77    0.71
   0  -1  12    1.57    0.94
   0  -1  12    0.95    1.24
   0  -1 -12    0.70    1.14
   1   1 -12    6.65    2.04
   1   1 -12    4.74    1.61
  -1   1  12    3.51    1.40
  -1   1  12    5.80    1.40
   1  -1 -12    4.87    1.77
  -1  -1  12    2.90    1.70
   1  -1 -12    4.73    1.41
  -1  -1  12    3.51    1.32
  -2   1  12    2.82    1.23
   2   1 -12    6.02    1.79
  -2   1  12    2.60    1.54
   2   1 -12    3.77    1.45
   2  -1 -12    2.35    1.07
   2  -1 -12    2.70    1.53
  -2  -1  12    3.87    1.46
  -2  -1  12    4.27    1.88
   3   1 -12    4.86    2.28
  -3   1  12    6.80    1.93
   3   1 -12    8.51    2.18
  -3   1  12    4.87    2.09
  -3  -1  12    9.94    2.38
   3  -1 -12    3.15    1.91
   3  -1 -12    5.70    1.77
  -3  -1  12    2.89    2.08
   4   1 -12   -2.65    1.24
  -4   1  12   -1.08    1.45
   4  -1 -12    3.60    2.35
  -4  -1  12    0.89    2.00
   4  -1 -12    0.23    1.16
   5   1 -12    0.58    1.71
  -5   1  12    1.55    2.09
  -5  -1  12   -3.80    1.44
   5  -1 -12    1.33    2.15
  -6   1  12    3.61    2.55
   6   1 -12    1.40    2.27
   6  -1 -12    0.81    2.15
  -6  -1  12   -0.84    2.37
   7   1 -12    0.71    2.86
  -7  -1  12    6.51    3.73
   7  -1 -12    1.08    3.02
   7   2  12   11.32    4.40
   7  -2  12   22.35    6.39
   6   2  12   -1.65    1.91
   6  -2  12    3.29    2.67
   5   2  12   -0.33    1.77
   5  -2  12   -0.96    1.86
   4   2  12   14.23    3.56
  -4  -2 -12    5.57    2.21
   4  -2  12    3.96    2.41
  -3   2 -12   -0.43    1.33
   3   2  12    0.34    1.43
   3  -2  12    4.01    2.01
   3  -2  12    4.31    1.91
  -3  -2 -12    2.28    1.60
   2   2  12    1.80    1.54
  -2   2 -12    1.12    1.45
   2  -2  12   -0.42    1.16
   2  -2  12    2.41    1.38
  -2  -2 -12    2.50    2.02
  -1   2 -12    7.86    2.36
   1   2  12    9.43    2.08
   1  -2  12    6.31    1.83
  -1  -2 -12    6.68    2.18
   1  -2  12    4.04    1.49
   0   2 -12   12.15    2.74
   0   2  12   16.40    2.38
   0   2  12   15.03    2.60
   0  -2  12   22.72    3.12
   0  -2  12   15.38    2.95
   0  -2 -12   14.23    2.86
   0  -2 -12   15.43    2.71
  -1   2  12   11.13    1.88
   1   2 -12   10.53    2.25
   1   2 -12   10.63    2.53
  -1   2  12    7.26    1.88
  -1  -2  12   10.03    2.08
   1  -2 -12   14.58    2.80
   1  -2 -12    9.93    2.16
   1  -2 -12    8.75    1.92
  -1  -2  12    8.85    2.35
  -2   2  12   30.60    3.94
   2   2 -12   32.71    4.02
   2   2 -12   34.59    4.89
   2  -2 -12   32.32    4.18
  -2  -2  12   32.67    4.12
   2  -2 -12   31.06    3.68
   2  -2 -12   34.80    4.50
  -2  -2  12   28.26    4.34
   3   2 -12   -0.58    1.32
  -3   2  12    0.17    1.20
   3   2 -12    0.68    1.25
   3  -2 -12   -0.14    0.94
  -3  -2  12   -0.32    1.35
   3  -2 -12   -0.57    1.29
  -3  -2  12    1.42    1.24
  -4   2  12   21.74    4.09
   4   2 -12   19.35    4.27
  -4  -2  12   13.15    3.75
   4  -2 -12   17.03    3.78
   4  -2 -12   11.05    2.69
  -5   2  12    7.29    3.07
   5   2 -12    3.42    2.65
  -5  -2  12    5.11    2.74
   5  -2 -12    6.40    2.84
   6   2 -12    0.74    2.43
  -6   2  12   -1.24    1.98
   6  -2 -12    6.58    3.23
  -6  -2  12    0.58    2.51
   7   2 -12    2.35    3.25
  -7  -2  12    6.60    3.75
   7  -2 -12    1.87    2.50
   7   3  12   -0.87    2.52
   7  -3  12    2.22    3.25
   6   3  12    2.95    2.85
   6  -3  12    1.75    2.76
   5   3  12    1.41    2.28
   5  -3  12   -0.15    2.04
   4   3  12    0.27    1.64
   4  -3  12    1.73    1.99
  -4  -3 -12    1.97    1.52
   3   3  12   26.52    4.41
  -3   3 -12   23.84    4.75
   3  -3  12   30.27    4.65
  -3  -3 -12   36.30    4.86
  -2   3 -12    1.95    1.66
   2   3  12    6.25    1.92
   2  -3  12   -0.04    0.71
   2  -3  12    2.79    1.67
   1   3  12   24.31    3.41
  -1   3 -12   22.41    4.03
   1  -3  12   28.51    3.67
   1  -3  12   28.65    4.02
  -1  -3 -12   22.72    3.83
   0   3  12    4.47    1.47
   0   3 -12    1.93    1.54
   0  -3  12    1.84    1.03
   0  -3  12    2.62    1.65
   0  -3 -12    2.24    1.33
   0  -3 -12    2.17    1.51
   1   3 -12    0.01    0.82
  -1   3  12   -1.19    0.77
   1   3 -12    0.44    1.14
  -1  -3  12   -1.07    0.83
   1  -3 -12    0.48    1.07
  -1  -3  12   -0.15    0.57
   1  -3 -12    0.02    1.18
   1  -3 -12   -0.07    0.77
   2   3 -12    0.16    1.07
  -2   3  12   -1.01    0.86
   2   3 -12    0.70    1.09
   2  -3 -12    1.22    0.92
   2  -3 -12    2.25    1.30
  -2  -3  12   -0.73    0.66
   2  -3 -12   -0.16    0.95
  -2  -3  12   -0.46    1.27
   3   3 -12   28.25    4.90
  -3   3  12   42.01    4.91
   3   3 -12   41.05    4.91
   3  -3 -12   37.22    4.30
   3  -3 -12   33.34    4.66
  -3  -3  12   28.40    4.31
  -3  -3  12   38.99    5.65
   4   3 -12    6.42    2.78
  -4   3  12    1.18    1.63
   4  -3 -12    3.76    1.72
  -4  -3  12    6.20    2.97
   4  -3 -12    2.72    1.96
   5   3 -12    5.25    2.70
  -5   3  12    2.96    2.26
   5  -3 -12    2.68    2.19
  -5  -3  12    6.54    3.20
   6   3 -12    2.47    2.93
  -6  -3  12    0.10    2.36
   6  -3 -12    0.35    2.23
   7   3 -12    0.55    3.00
   7  -3 -12    1.40    2.97
  -7  -3  12   -0.36    2.77
   6   4  12   -0.30    2.23
   6  -4  12    2.98    2.67
   5   4  12   -1.36    1.69
   5  -4  12    2.90    2.51
   4   4  12   22.35    4.43
   4  -4  12   15.37    3.96
  -4  -4 -12   11.65    3.15
  -3   4 -12    6.52    2.53
   3   4  12    1.54    1.67
  -3  -4 -12    7.50    2.33
   3  -4  12    5.67    2.48
   3  -4  12    5.48    1.95
  -2   4 -12    1.47    1.41
   2   4  12    4.10    1.76
   2  -4  12    2.50    1.45
  -2  -4 -12    1.54    1.26
   2  -4  12    2.10    1.65
  -1   4 -12   50.15    6.05
   1   4  12   38.38    4.42
  -1  -4 -12   46.27    5.03
   1  -4  12   45.66    5.24
  -1  -4 -12   46.73    5.64
   1  -4  12   46.71    5.07
   0   4  12    3.42    1.28
   0   4 -12    5.05    2.04
   0  -4 -12   14.19    2.84
   0  -4 -12    7.67    1.78
   0  -4  12    5.58    1.71
   0  -4  12    4.95    2.06
   1   4 -12   -2.10    0.93
  -1   4  12    2.88    1.14
  -1  -4  12    0.68    1.48
   1  -4 -12    1.62    1.37
  -1  -4  12   -0.50    0.68
   1  -4 -12    0.70    0.95
   2   4 -12   31.29    4.68
  -2   4  12   32.64    3.71
  -2  -4  12   26.96    3.95
   2  -4 -12   37.26    4.06
  -2  -4  12   30.48    4.83
   2  -4 -12   31.53    3.93
   2  -4 -12   31.46    3.60
   3   4 -12   13.15    3.44
  -3   4  12   10.94    2.41
   3  -4 -12   11.36    2.18
  -3  -4  12   15.00    3.18
   3  -4 -12   10.59    2.61
  -3  -4  12   13.06    3.55
  -4   4  12    6.18    2.33
   4   4 -12    6.55    2.84
   4  -4 -12    4.90    1.64
   4  -4 -12   11.62    3.02
  -4  -4  12    1.06    2.15
   5   4 -12    2.04    2.48
  -5  -4  12    2.09    2.43
   5  -4 -12    2.34    2.25
   6   4 -12   -0.75    2.33
   6  -4 -12   -1.09    1.98
  -6  -4  12    0.63    2.62
   6   5  12    0.67    2.50
   6  -5  12    1.82    2.90
   5   5  12   -1.81    1.72
   5  -5  12   -1.51    1.75
   4   5  12    2.84    2.21
   4  -5  12    4.51    2.54
  -4  -5 -12    3.90    2.09
   3   5  12    1.28    1.81
  -3   5 -12    6.40    2.55
  -3  -5 -12    8.05    2.24
   3  -5  12    6.95    2.10
   3  -5  12    7.16    2.52
  -2   5 -12    3.53    1.98
   2   5  12    4.04    1.85
   2  -5  12    3.60    1.80
  -2  -5 -12    4.17    1.70
   2  -5  12    5.48    2.15
  -1   5 -12   28.02    4.38
   1   5  12   27.05    3.53
   1  -5  12   25.21    3.62
   1  -5  12   32.75    4.31
  -1  -5 -12   29.96    3.90
   0   5 -12    1.99    1.51
   0   5  12    1.16    1.04
   0  -5 -12    1.97    1.05
   0  -5 -12    3.37    1.84
   0  -5  12   -0.62    1.26
   0  -5  12    0.05    0.86
   1   5 -12    4.78    1.98
  -1   5  12    4.92    1.34
  -1  -5  12    4.29    2.14
  -1  -5  12    1.01    1.08
   1  -5 -12    6.33    1.96
   2   5 -12    2.69    1.73
  -2   5  12    1.35    1.07
   2  -5 -12    0.87    0.91
  -2  -5  12    0.78    1.14
   2  -5 -12    1.09    1.24
  -2  -5  12    0.11    1.39
  -3   5  12   20.41    3.08
   3   5 -12   11.51    3.50
   3  -5 -12   17.85    3.03
  -3  -5  12   21.95    3.88
   3  -5 -12   15.05    2.50
  -3  -5  12   12.45    3.62
   4   5 -12    5.30    2.69
  -4  -5  12   -2.95    1.23
   4  -5 -12    1.95    1.84
   4  -5 -12    0.30    1.26
   5   5 -12    4.31    2.94
  -5  -5  12    4.48    3.18
   5  -5 -12    3.48    2.22
   6   5 -12    1.14    2.22
  -6  -5  12    0.76    2.61
   6  -5 -12    0.32    2.17
   6   6  12    1.48    2.70
   6  -6  12    3.65    3.07
   5   6  12    3.42    2.42
   5  -6  12    1.51    2.68
   4   6  12    0.18    1.75
   4  -6  12    1.84    2.07
  -4  -6 -12    1.61    1.55
   3   6  12   13.07    2.98
  -3   6 -12   11.36    2.99
   3  -6  12    7.19    2.16
   3  -6  12   12.31    3.02
  -3  -6 -12   10.39    2.56
  -2   6 -12   31.77    5.02
   2   6  12   21.22    3.69
   2  -6  12   33.46    4.67
  -2  -6 -12   27.55    4.01
   2  -6  12   28.25    4.26
   1   6  12    4.81    1.77
  -1   6 -12    0.48    1.48
   1  -6  12    5.97    1.90
   1  -6  12   -0.38    1.26
   0   6 -12    4.57    1.96
   0   6  12    2.28    1.10
   0  -6  12    2.36    1.68
   0  -6  12    0.76    1.11
   0  -6 -12    0.96    1.00
  -1   6  12    7.32    1.56
   1   6 -12    7.88    2.40
  -1  -6  12   12.31    2.66
  -1  -6  12    7.92    2.60
   1  -6 -12    9.11    2.25
   2   6 -12   37.00    5.54
   2  -6 -12   34.10    3.69
  -2  -6  12   31.98    5.26
  -2  -6  12   36.23    4.91
   2  -6 -12   47.77    4.50
   3   6 -12   -0.96    1.40
  -3  -6  12   -0.22    1.20
   3  -6 -12    0.42    1.20
   3  -6 -12    0.88    1.02
  -3  -6  12    0.74    1.80
   4   6 -12    0.14    1.88
  -4  -6  12    3.88    2.61
   4  -6 -12    1.01    1.25
   4  -6 -12    2.89    1.77
   5   6 -12   -0.13    1.98
  -5  -6  12    1.34    2.51
   5  -6 -12    2.72    1.66
   5  -6 -12    0.06    1.79
   6   6 -12   -1.41    2.61
  -6  -6  12    3.73    3.32
   6  -6 -12    1.00    2.03
   5  -7  12    4.13    2.83
   4  -7  12    2.01    2.12
  -4  -7 -12    2.03    1.77
  -3  -7 -12    1.49    1.56
   3  -7  12   -0.98    1.66
  -2   7 -12   -0.01    1.42
   2  -7  12    0.28    0.97
  -2  -7 -12    0.37    0.99
   2  -7  12   -0.60    1.52
  -1   7 -12    8.49    2.57
   1  -7  12    9.94    2.34
   1  -7  12    8.16    2.54
   0   7 -12    8.08    2.61
   0  -7  12    6.00    2.40
   0  -7  12   12.05    2.74
   1   7 -12   10.09    2.71
  -1  -7  12    8.08    2.27
  -1  -7  12    9.53    2.87
   2   7 -12   20.88    4.16
  -2  -7  12   23.24    3.92
  -2  -7  12   17.82    3.88
   3   7 -12   19.56    4.32
  -3  -7  12   10.18    3.66
   3  -7 -12   15.79    2.40
  -3  -7  12    4.38    2.33
   3  -7 -12   15.40    2.46
   4   7 -12    6.53    3.30
  -4  -7  12    2.94    2.34
   4  -7 -12    2.63    1.37
   4  -7 -12    5.88    1.99
   5   7 -12   -0.09    2.56
  -5  -7  12   -1.48    2.10
   5  -7 -12    0.28    1.37
   5  -7 -12    0.86    1.62
   6   7 -12    6.94    3.86
  -6  -7  12    5.62    3.67
   5  -8  12    2.28    2.87
  -4  -8 -12    1.68    1.59
   4  -8  12    1.13    2.26
   3  -8  12    5.05    1.88
  -3  -8 -12    2.50    1.58
   3  -8  12    0.40    1.77
   2  -8  12    1.36    1.24
  -2  -8 -12   -0.26    0.92
   2  -8  12   -0.37    1.47
   1  -8  12    0.48    1.52
   1  -8  12    0.82    1.13
   0   8 -12    0.51    1.39
   0  -8  12    1.57    1.41
   0  -8  12    0.61    1.61
   1   8 -12    6.87    2.41
  -1  -8  12    4.75    2.36
  -1  -8  12    7.81    2.33
   2   8 -12    8.10    2.93
  -2  -8  12    8.73    2.83
  -2  -8  12   10.19    2.80
   3   8 -12    3.89    2.62
  -3  -8  12    7.06    2.96
  -3  -8  12    1.92    1.92
   3  -8 -12    1.43    1.12
   4   8 -12    2.96    2.42
  -4  -8  12    1.67    2.21
   4  -8 -12    0.21    1.09
   5   8 -12    1.91    2.88
   5  -8 -12    3.87    1.75
  -5  -8  12   -5.15    1.63
  -4  -9 -12    0.94    1.48
   4  -9  12    1.03    2.33
   4  -9  12    0.08    1.33
   3  -9  12    0.99    1.43
   3  -9  12   -1.14    1.63
  -3  -9 -12    0.82    1.17
  -2  -9 -12    5.31    2.02
   2  -9  12    6.52    2.30
   2  -9  12    6.34    2.09
   1  -9  12    3.00    1.85
   1  -9  12    1.73    1.45
   0  -9  12    1.77    1.30
   0  -9  12   -0.75    1.49
  -1  -9  12   -1.08    1.05
  -1  -9  12    2.07    2.05
  -2  -9  12    1.77    2.18
  -2  -9  12   -0.88    1.41
  -3  -9  12   -2.23    1.88
  -3  -9  12   -0.96    1.56
  -4  -9  12    1.07    2.52
   4  -9 -12    0.47    1.06
  -4 -10 -12    0.88    1.55
   4 -10  12    1.73    2.38
   4 -10  12    2.86    1.72
   3 -10  12    0.49    1.40
  -3 -10 -12    0.55    1.34
   3 -10  12   -0.41    1.89
   2 -10  12   -0.15    1.67
   2 -10  12    2.41    1.70
   1 -10  12   -0.40    1.07
   1 -10  12    0.03    1.47
   0 -10  12    0.44    1.98
   0 -10  12   -0.88    0.99
  -1 -10  12   -1.48    1.85
  -1 -10  12    0.22    1.38
  -2 -10  12   -0.92    1.37
  -2 -10  12    3.52    2.64
  -3 -10  12   -3.34    1.70
  -3 -10  12   -1.14    1.64
  -4 -10  12    3.53    2.92
  -3 -11 -12    0.94    1.47
   3 -11  12    4.63    2.11
   2 -11  12    1.21    1.94
   2 -11  12    0.92    1.54
   1 -11  12    1.24    1.42
   1 -11  12    1.66    1.98
   0 -11  12    0.85    2.01
   0 -11  12    0.27    1.40
  -1 -11  12    2.30    2.53
  -1 -11  12    2.55    1.93
  -2 -11  12    5.20    2.85
  -2 -11  12   -2.21    1.48
  -3 -11  12   -0.44    1.98
  -3 -11  12    3.04    2.68
   0 -12  12    0.92    1.60
   7   0  13   -0.46    3.08
   6   0  13    0.72    2.28
   5   0  13   -2.91    1.67
   4   0  13    0.35    1.64
   3   0  13   -0.04    1.19
   3   0  13    1.98    1.62
  -2   0 -13   -0.52    1.25
   2   0  13    1.32    1.14
   2   0  13   -1.02    1.12
   1   0  13    1.16    1.00
   1   0  13   -1.05    0.98
  -1   0 -13    0.37    1.31
   1   0  13   -0.26    0.68
   0   0  13   -0.19    0.69
   0   0 -13   -1.21    0.95
   0   0  13   -0.30    1.08
   1   0 -13   -0.77    0.47
  -1   0  13    1.40    1.35
  -1   0  13   -0.04    0.72
   1   0 -13    0.77    1.20
   2   0 -13    0.09    1.14
   2   0 -13   -0.02    0.56
  -2   0  13   -1.45    1.09
  -2   0  13   -1.26    0.61
   3   0 -13    0.17    0.80
   3   0 -13   -0.25    1.40
  -3   0  13    0.31    1.53
  -3   0  13    0.14    1.00
  -4   0  13   -2.76    1.42
   4   0 -13   -1.35    1.42
   5   0 -13   -1.25    1.52
  -5   0  13   -1.22    1.69
   6   0 -13   -0.70    2.16
  -6   0  13   -2.84    1.87
  -7   0  13    0.73    2.76
   7   0 -13   -3.38    2.28
   7   1  13    0.22    3.15
   7  -1  13    0.13    3.27
   6   1  13    0.58    2.55
   6  -1  13    3.47    2.92
   5   1  13    0.52    2.22
   5  -1  13    1.46    2.37
   4   1  13    2.91    2.08
  -4  -1 -13   -0.07    1.20
   4  -1  13    1.39    1.94
   3   1  13    3.17    1.85
  -3   1 -13    0.81    1.75
   3  -1  13    2.82    1.73
   3  -1  13    2.50    1.93
  -2   1 -13    1.60    1.74
   2   1  13    5.19    1.99
   2  -1  13    3.06    1.54
  -2  -1 -13    2.91    1.89
   2  -1  13    0.49    1.38
   1   1  13    8.88    2.22
  -1   1 -13   10.67    2.77
   1  -1  13   10.82    2.58
   1  -1  13   11.84    2.46
  -1  -1 -13   10.93    2.81
   0   1  13    3.33    1.18
   0   1  13    0.57    1.16
   0   1 -13   -0.85    1.00
   0  -1  13    0.53    0.73
   0  -1 -13   -0.39    1.13
   0  -1  13   -0.66    1.10
   1   1 -13    2.19    1.28
  -1   1  13    4.93    1.37
  -1   1  13    4.74    1.62
   1   1 -13    6.22    2.12
   1  -1 -13    3.01    1.19
   1  -1 -13    7.55    2.34
  -1  -1  13    1.61    1.40
  -1  -1  13    4.23    1.42
  -2   1  13    8.08    2.24
   2   1 -13    6.12    1.85
  -2   1  13    8.49    1.89
   2   1 -13    4.71    2.03
   2  -1 -13    2.94    1.65
  -2  -1  13    4.61    2.00
  -2  -1  13    7.73    1.92
   2  -1 -13    4.03    1.51
  -3   1  13   51.83    5.40
   3   1 -13   46.13    6.24
  -3   1  13   41.95    5.66
   3   1 -13   51.83    5.67
   3  -1 -13   41.89    4.99
  -3  -1  13   37.10    5.46
   3  -1 -13   44.35    5.87
  -3  -1  13   50.81    5.75
   4   1 -13    2.95    2.12
  -4   1  13   -0.06    1.70
   4  -1 -13    1.95    2.03
  -4  -1  13    3.51    2.32
  -5   1  13    1.85    2.46
   5   1 -13    3.51    2.57
   5  -1 -13    5.56    2.94
  -5  -1  13    3.18    2.71
  -6   1  13    3.42    2.84
   6   1 -13    3.19    2.55
   6  -1 -13    3.44    2.78
  -6  -1  13    0.31    2.35
   7   1 -13    1.03    2.83
   7  -1 -13    2.35    3.31
  -7  -1  13    0.76    3.02
   7   2  13   -0.66    2.87
   7  -2  13    0.19    3.17
   6   2  13   -1.52    2.34
   6  -2  13    0.53    2.26
   5   2  13   -1.43    1.83
   5  -2  13    0.52    2.18
   4   2  13   -0.75    1.55
  -4  -2 -13    0.28    1.35
   4  -2  13    1.04    1.76
   3   2  13   26.18    4.33
  -3   2 -13   18.82    4.31
   3  -2  13   27.57    4.51
   3  -2  13   31.43    4.76
   2   2  13   24.61    3.86
  -2   2 -13   25.73    4.56
   2  -2  13   25.58    4.10
  -2  -2 -13   33.43    5.21
   2  -2  13   32.39    4.17
   1   2  13    1.34    1.27
  -1   2 -13    0.08    1.23
   1  -2  13    0.90    0.97
   1  -2  13    0.89    1.14
  -1  -2 -13    2.43    1.81
   0   2 -13   20.84    3.72
   0   2  13   25.73    3.08
   0   2  13   24.58    3.36
   0  -2 -13   17.15    3.32
   0  -2  13   20.99    3.53
   0  -2  13   20.53    2.98
   1   2 -13    0.26    0.93
   1   2 -13    1.79    1.41
  -1   2  13    1.67    1.22
  -1   2  13    0.72    0.83
   1  -2 -13    0.16    1.21
   1  -2 -13    0.62    0.89
  -1  -2  13    0.30    1.28
  -1  -2  13    0.44    0.79
   2   2 -13   15.96    3.38
   2   2 -13   15.66    2.85
  -2   2  13   17.88    2.99
  -2  -2  13   23.29    4.17
   2  -2 -13   16.71    3.15
  -2  -2  13   19.59    3.22
   2  -2 -13   20.80    2.95
   3   2 -13   -0.22    1.08
   3   2 -13   -0.54    1.34
  -3   2  13    0.47    1.44
   3  -2 -13    0.78    1.40
  -3  -2  13    0.83    1.21
  -3  -2  13   -0.44    1.49
   3  -2 -13   -0.04    0.97
   4   2 -13    9.85    3.42
  -4   2  13    2.14    2.01
  -4  -2  13    3.01    2.62
   4  -2 -13    6.56    2.59
   4  -2 -13    4.11    1.74
  -5   2  13    2.69    2.25
   5   2 -13    1.26    2.14
  -5  -2  13   -4.20    1.59
   5  -2 -13    0.96    1.91
   6   2 -13    3.11    2.68
  -6  -2  13    0.68    2.46
   6  -2 -13   -1.54    2.13
   7   2 -13   -0.71    2.68
   7  -2 -13    1.75    2.88
  -7  -2  13    7.07    3.55
   6   3  13    3.56    2.90
   6  -3  13   -0.87    2.21
   5   3  13   -3.25    1.68
   5  -3  13    2.74    2.52
   4   3  13   19.60    4.29
   4  -3  13   27.50    4.93
  -4  -3 -13   18.71    3.76
   3   3  13    4.13    1.99
  -3   3 -13    3.01    2.08
   3  -3  13    0.94    1.01
   3  -3  13    2.58    1.92
  -3  -3 -13    2.19    1.55
  -2   3 -13    4.85    2.18
   2   3  13    4.72    1.98
   2  -3  13    7.52    2.35
  -1   3 -13    2.59    1.67
   1   3  13    1.75    1.30
   1  -3  13    1.96    1.18
   1  -3  13    1.55    1.30
  -1  -3 -13    0.39    1.45
   0   3  13    2.28    1.28
   0   3 -13    2.43    1.51
   0  -3  13    2.39    1.74
   0  -3 -13    1.69    1.27
   0  -3  13    2.51    1.32
   0  -3 -13    6.10    1.98
  -1   3  13    3.72    1.59
   1   3 -13    5.03    1.78
   1   3 -13    2.42    1.64
   1  -3 -13    3.68    1.78
  -1  -3  13    5.70    1.72
  -1  -3  13    6.01    2.19
   1  -3 -13    9.20    2.16
   2   3 -13   24.61    3.78
   2   3 -13   26.26    4.55
  -2   3  13   24.24    3.48
   2  -3 -13   21.94    3.13
  -2  -3  13   26.19    3.91
   2  -3 -13   21.80    3.63
  -2  -3  13   28.17    4.32
   2  -3 -13   22.72    3.66
   3   3 -13   14.18    3.46
  -3   3  13   13.43    2.91
  -3  -3  13    8.37    2.88
   3  -3 -13    6.67    2.32
   3  -3 -13    7.12    1.96
  -3  -3  13    6.04    2.13
  -4   3  13    0.00    1.53
   4   3 -13    0.55    1.95
  -4  -3  13    1.00    2.03
   4  -3 -13    1.84    1.46
   4  -3 -13    0.51    1.49
   5   3 -13   -0.18    2.17
   5  -3 -13   -0.12    2.07
  -5  -3  13    6.06    3.18
   6   3 -13    6.24    3.22
  -6  -3  13    3.74    2.91
   6  -3 -13    3.76    2.95
   7   3 -13   12.99    4.39
   7  -3 -13    4.95    3.29
  -7  -3  13    2.06    3.41
   6   4  13   -0.42    2.29
   6  -4  13    1.52    2.62
   5   4  13    2.45    2.39
   5  -4  13    1.98    2.29
   4   4  13    0.88    1.83
  -4  -4 -13   -0.30    1.22
   4  -4  13    4.44    2.58
   3   4  13   18.32    3.70
  -3   4 -13   20.78    4.34
   3  -4  13   17.10    3.66
   3  -4  13   19.42    3.46
  -3  -4 -13   11.97    2.93
   2   4  13    0.29    1.26
  -2   4 -13    2.39    1.72
   2  -4  13    0.75    1.14
   2  -4  13    0.93    1.58
   1   4  13   11.76    2.43
  -1   4 -13   12.11    3.01
  -1  -4 -13   14.51    2.79
   1  -4  13   10.65    2.66
  -1  -4 -13   11.76    3.03
   1  -4  13   12.73    2.60
   0   4  13    7.01    1.89
   0   4 -13    2.80    1.73
   0  -4 -13    6.72    2.24
   0  -4 -13    7.41    1.89
   0  -4  13    8.84    2.61
   0  -4  13   10.37    2.18
   1   4 -13   27.47    4.46
  -1   4  13   28.05    3.43
  -1  -4  13   24.07    4.18
  -1  -4  13   24.39    3.71
   1  -4 -13   29.86    3.61
   1  -4 -13   30.57    4.06
  -2   4  13    2.71    1.21
   2   4 -13    0.73    1.63
   2  -4 -13   -0.45    1.16
  -2  -4  13   -0.08    0.96
   2  -4 -13    3.37    1.51
   2  -4 -13    1.72    0.99
  -2  -4  13    3.58    1.99
  -3   4  13   17.04    3.06
   3   4 -13    8.96    3.13
   3  -4 -13   19.12    3.54
  -3  -4  13   23.90    4.63
   3  -4 -13   21.95    3.16
  -3  -4  13   12.82    2.99
   4   4 -13    1.64    1.97
   4  -4 -13   -0.79    1.52
   4  -4 -13    0.75    1.30
  -4  -4  13   -1.87    1.75
   5   4 -13    0.61    2.17
  -5  -4  13   -0.54    1.99
   5  -4 -13   -0.01    1.91
   6   4 -13   -0.14    2.50
  -6  -4  13    4.29    3.29
   6  -4 -13    1.04    2.53
   6   5  13    2.85    2.71
   6  -5  13    1.89    3.06
   5   5  13    1.81    2.37
   5  -5  13    8.86    3.35
   4   5  13    3.10    2.26
   4  -5  13    1.43    2.16
  -4  -5 -13    4.24    1.94
  -3   5 -13    4.35    2.15
   3   5  13    7.59    2.58
  -3  -5 -13    6.28    2.24
   3  -5  13    6.41    2.65
  -2   5 -13   17.52    3.68
   2   5  13   12.05    2.87
   2  -5  13   11.12    2.62
   2  -5  13   11.60    2.76
   2  -5  13    9.41    2.75
  -1   5 -13   22.67    4.09
   1   5  13   15.19    2.78
   1  -5  13   20.35    3.25
   1  -5  13   21.94    3.71
  -1  -5 -13   20.49    3.23
   0   5 -13    8.45    2.45
   0   5  13    7.67    1.76
   0  -5  13   10.29    2.42
   0  -5 -13    8.15    2.39
   0  -5  13    7.58    2.46
   0  -5 -13    1.92    1.29
  -1   5  13    1.18    1.01
   1   5 -13    1.22    1.47
  -1  -5  13   -0.87    0.75
   1  -5 -13    2.75    1.09
   1  -5 -13    0.65    1.38
  -1  -5  13    0.08    1.47
  -2   5  13    5.11    1.72
   2   5 -13    7.54    2.77
  -2  -5  13    7.29    2.32
   2  -5 -13    3.34    1.45
  -2  -5  13    7.35    2.56
   2  -5 -13   10.12    2.37
   3   5 -13   41.15    6.36
  -3  -5  13   46.67    6.01
   3  -5 -13   42.04    4.87
   3  -5 -13   35.60    4.21
  -3  -5  13   45.72    6.51
   4   5 -13    0.22    2.14
   4  -5 -13    0.80    1.34
  -4  -5  13    3.27    2.55
   4  -5 -13    2.99    1.96
   5   5 -13    4.14    2.88
  -5  -5  13   -1.45    2.00
   5  -5 -13    1.26    1.99
   6   5 -13   -0.04    2.56
   6  -5 -13   -0.47    1.99
  -6  -5  13    4.53    3.38
   6  -6  13    0.28    2.95
   5   6  13    0.45    2.17
   5  -6  13   -0.77    2.15
   4   6  13    3.14    2.06
   4  -6  13    3.02    2.50
  -4  -6 -13    6.04    2.37
  -3   6 -13    1.28    1.74
   3   6  13    0.71    1.78
   3  -6  13   -0.34    1.71
  -3  -6 -13   -0.82    0.97
   2   6  13   21.62    3.61
  -2   6 -13   15.17    3.66
   2  -6  13   16.49    3.47
   2  -6  13   28.12    4.20
  -1   6 -13   16.77    3.62
   1   6  13   13.65    2.82
   1  -6  13   13.36    3.03
   1  -6  13   16.05    3.05
   0   6  13   -0.14    0.92
   0   6 -13   -2.31    0.95
   0  -6  13    0.00    0.89
   0  -6  13   -1.52    1.18
  -1   6  13    8.22    1.76
   1   6 -13   10.57    2.80
   1  -6 -13   10.88    2.53
  -1  -6  13    9.14    2.75
  -1  -6  13   10.77    2.58
   2   6 -13    0.75    1.51
  -2  -6  13   -0.21    1.16
  -2  -6  13    1.98    1.82
   2  -6 -13    0.89    1.19
   2  -6 -13    2.30    1.18
   3   6 -13   17.42    4.05
  -3  -6  13   10.47    3.41
   3  -6 -13    9.47    2.06
   3  -6 -13   11.71    2.38
  -3  -6  13    7.77    2.64
   4   6 -13    2.02    2.20
  -4  -6  13    0.44    2.11
   4  -6 -13   -1.08    1.36
   4  -6 -13    3.21    1.36
   5   6 -13   -4.08    1.39
  -5  -6  13    9.72    3.40
   5  -6 -13    0.46    1.84
   6   6 -13    4.77    3.58
   6  -6 -13    3.81    2.40
  -6  -6  13    4.47    3.23
   5  -7  13    2.84    2.93
   4  -7  13   -2.74    1.56
  -4  -7 -13    2.54    1.96
   3  -7  13    0.02    1.69
  -3  -7 -13   -0.30    1.07
  -2   7 -13    6.14    2.54
   2  -7  13    6.21    2.13
   2  -7  13   11.51    2.98
  -1   7 -13    4.36    2.15
   1  -7  13    5.80    1.90
   1  -7  13    5.70    2.34
   0   7 -13   -1.46    0.96
   0  -7  13    0.08    0.88
   0  -7  13    2.96    2.02
   1   7 -13    9.44    2.99
  -1  -7  13    9.28    2.49
  -1  -7  13    5.96    2.50
   2   7 -13    1.77    1.65
  -2  -7  13   -0.59    1.72
   2  -7 -13    0.56    1.44
  -2  -7  13    1.55    1.56
   3   7 -13    3.43    2.29
   3  -7 -13    5.62    1.86
   3  -7 -13    8.54    1.96
  -3  -7  13    6.25    2.87
  -3  -7  13    5.88    2.42
   4   7 -13    0.14    1.86
   4  -7 -13    0.76    1.31
  -4  -7  13    5.42    3.01
   4  -7 -13    0.48    1.52
   5   7 -13   -1.40    2.59
   5  -7 -13    0.59    1.39
   5  -7 -13   -1.11    1.63
  -5  -7  13    0.69    2.56
   5  -8  13    1.12    2.50
  -4  -8 -13    1.79    1.65
   4  -8  13    0.77    2.08
   3  -8  13    1.27    1.32
  -3  -8 -13    2.28    1.46
   3  -8  13    4.65    2.33
   2  -8  13    0.28    1.64
   2  -8  13   -0.25    0.98
   1  -8  13    0.12    1.54
   1  -8  13   -0.12    0.91
   0   8 -13    0.01    1.38
   0  -8  13    0.53    1.78
   0  -8  13    1.87    1.40
   1   8 -13    8.02    2.69
  -1  -8  13    8.26    2.74
  -1  -8  13    5.42    2.01
   2   8 -13   15.13    3.77
  -2  -8  13    7.40    2.39
  -2  -8  13   11.30    3.38
   3   8 -13    2.40    2.27
  -3  -8  13    0.71    1.75
  -3  -8  13   -0.67    2.07
   4   8 -13   -0.69    2.04
   4  -8 -13    0.41    1.16
  -4  -8  13    0.29    2.20
   5   8 -13    0.59    2.57
  -5  -8  13    2.10    2.66
   5  -8 -13    1.42    1.46
   4  -9  13    0.21    1.23
  -4  -9 -13   -0.72    1.42
   4  -9  13    0.66    2.16
   3  -9  13    2.30    2.06
  -3  -9 -13    8.19    2.63
   3  -9  13    4.08    2.11
   2  -9  13   12.92    2.86
   2  -9  13    5.74    2.37
   1  -9  13    5.19    1.95
   1  -9  13    7.24    2.50
   0  -9  13    6.06    2.66
   0  -9  13    5.24    2.08
  -1  -9  13    7.50    2.81
  -1  -9  13    3.12    1.91
  -2  -9  13    0.39    2.02
  -2  -9  13   -0.98    1.34
  -3  -9  13   -1.54    1.51
  -3  -9  13    2.32    2.51
  -4  -9  13    1.03    2.61
   4  -9 -13    1.17    1.09
  -3 -10 -13    0.85    1.27
   3 -10  13    1.45    1.50
   3 -10  13    3.09    2.23
   2 -10  13   -1.82    1.05
   2 -10  13    1.59    1.95
   1 -10  13   -1.45    1.01
   1 -10  13    0.60    1.64
   0 -10  13    0.51    2.08
   0 -10  13    1.36    1.41
  -1 -10  13   -2.39    1.64
  -1 -10  13   -1.37    1.29
  -2 -10  13    3.98    2.22
  -2 -10  13    4.65    2.73
  -3 -10  13    0.06    1.88
  -3 -10  13   -2.90    1.93
   2 -11  13   -0.29    1.84
   2 -11  13   -0.70    1.37
   1 -11  13    0.52    1.90
   1 -11  13    1.62    1.54
   0 -11  13    1.01    2.02
   0 -11  13    2.18    1.67
  -1 -11  13    0.14    2.18
  -1 -11  13    0.20    1.45
  -2 -11  13    3.08    2.21
  -2 -11  13    3.20    2.56
   7   0  14    1.60    3.23
   6   0  14   -1.26    2.24
   5   0  14    1.70    2.24
   4   0  14   -1.00    1.58
   3   0  14   -0.18    1.46
  -3   0 -14    3.74    2.35
  -2   0 -14   71.92    7.90
   2   0  14   64.04    5.58
   2   0  14   62.44    6.62
   1   0  14   13.91    2.93
   1   0  14   17.73    3.01
  -1   0 -14   16.74    3.61
   1   0  14   12.12    2.41
   0   0  14    6.45    1.67
   0   0  14    6.28    2.10
   0   0 -14    6.23    2.27
   1   0 -14   84.18    6.54
   1   0 -14   95.56    7.33
  -1   0  14   92.23    6.89
  -1   0  14   92.72    6.56
  -2   0  14    3.92    1.86
   2   0 -14    4.98    2.09
  -2   0  14    4.05    1.39
  -3   0  14    5.92    2.31
   3   0 -14    0.17    0.88
   3   0 -14    0.41    1.48
  -4   0  14   17.95    4.21
   4   0 -14   14.22    3.70
  -5   0  14    1.54    2.18
   5   0 -14    1.98    2.23
   6   0 -14    0.47    2.35
  -6   0  14   -1.65    2.20
  -7   0  14    0.02    2.90
   7   0 -14   -0.67    2.94
   7   1  14    3.46    3.48
   7  -1  14   -2.29    2.25
   6   1  14   -0.60    2.36
   6  -1  14    3.03    3.07
   5   1  14    4.67    2.97
   5  -1  14    2.86    2.40
   4   1  14    3.37    2.16
   4  -1  14    0.92    1.99
   3   1  14    3.23    2.01
  -3   1 -14    5.27    2.58
   3  -1  14    4.63    2.23
  -2   1 -14   -0.17    1.52
   2   1  14    1.13    1.39
   2  -1  14    1.99    1.63
   2  -1  14    0.69    1.21
  -2  -1 -14   -0.17    1.38
   1   1  14    1.33    1.34
  -1   1 -14    1.41    1.45
   1   1  14    2.25    1.09
  -1  -1 -14    0.66    1.46
   1  -1  14    2.63    1.77
   1  -1  14    2.31    1.29
   0   1  14    4.58    1.33
   0   1 -14    2.44    1.69
   0   1  14    3.18    1.65
   0  -1  14    3.76    1.33
   0  -1  14    2.02    1.61
   0  -1 -14    0.58    1.51
  -1   1  14    9.79    2.37
   1   1 -14    5.56    1.85
  -1   1  14    7.02    1.63
   1   1 -14   10.14    2.69
  -1  -1  14    5.48    2.06
   1  -1 -14    4.02    1.83
   1  -1 -14    8.14    2.04
  -1  -1  14    3.56    1.37
  -2   1  14    7.27    1.91
   2   1 -14    4.85    1.62
   2   1 -14    4.61    2.07
  -2   1  14    2.91    1.70
   2  -1 -14    4.26    1.48
   2  -1 -14    2.08    1.58
  -2  -1  14    4.26    1.71
  -2  -1  14    4.20    2.04
   3   1 -14   45.77    5.54
  -3   1  14   55.22    6.53
   3   1 -14   54.41    6.70
  -3  -1  14   51.53    6.65
   3  -1 -14   46.40    5.21
  -3  -1  14   41.57    5.21
   3  -1 -14   52.63    6.38
  -4   1  14    7.35    2.89
   4   1 -14   10.63    3.44
   4  -1 -14   10.00    3.21
  -4  -1  14    5.65    2.64
  -5   1  14   -1.42    1.84
   5   1 -14   -1.41    1.77
  -5  -1  14   -0.11    2.14
   5  -1 -14   -0.89    1.93
   6   1 -14   -0.23    2.36
  -6   1  14   -1.69    2.31
  -6  -1  14    2.47    2.64
   6  -1 -14    4.79    3.01
   7   1 -14    1.22    3.16
  -7  -1  14    2.60    2.96
   7  -1 -14    1.83    2.70
   6   2  14   -0.26    2.47
   6  -2  14    2.08    2.52
   5   2  14    0.43    2.10
   5  -2  14   -0.82    2.03
   4   2  14    5.36    2.75
   4  -2  14    5.25    2.71
  -4  -2 -14    7.70    2.70
  -3   2 -14    0.49    1.74
   3   2  14    0.23    1.56
   3  -2  14   -0.69    1.33
   2   2  14   14.05    3.01
  -2   2 -14   16.32    3.62
  -2  -2 -14   12.48    3.44
   2  -2  14   18.61    3.42
   2  -2  14    9.10    2.66
  -1   2 -14   17.29    3.73
   1   2  14   19.05    3.19
   1   2  14   19.69    2.92
   1  -2  14   18.25    3.39
   1  -2  14   14.30    2.84
  -1  -2 -14   25.23    4.30
   0   2  14   27.20    3.59
   0   2  14   20.64    2.90
   0   2 -14   20.73    3.81
   0  -2  14   19.65    3.63
   0  -2  14   24.64    3.60
   0  -2 -14   18.37    3.60
   1   2 -14   43.53    4.93
  -1   2  14   36.10    4.55
   1   2 -14   40.13    5.33
  -1   2  14   32.45    3.83
   1  -2 -14   41.64    4.58
   1  -2 -14   39.90    5.16
  -1  -2  14   39.76    5.21
  -1  -2  14   36.16    4.41
  -2   2  14    4.69    1.79
   2   2 -14    5.68    1.86
   2   2 -14    2.01    1.65
   2  -2 -14    1.19    1.49
  -2  -2  14    3.59    1.47
   2  -2 -14    2.16    1.33
  -2  -2  14    4.58    2.08
  -3   2  14   -0.08    1.41
   3   2 -14    0.38    1.52
   3  -2 -14    1.94    1.94
   3  -2 -14    0.90    1.29
  -3  -2  14    2.96    2.24
  -3  -2  14    1.24    1.27
  -4   2  14   25.70    4.76
   4   2 -14   17.99    4.41
  -4  -2  14   13.80    3.79
   4  -2 -14   25.72    4.61
  -5   2  14    0.21    2.08
   5   2 -14    6.66    3.19
  -5  -2  14    6.42    3.28
   5  -2 -14    5.14    2.80
   6   2 -14    6.01    2.96
   6  -2 -14    2.54    2.78
  -6  -2  14    1.72    2.71
   7   2 -14    5.02    3.65
   7  -2 -14    0.77    2.68
   6   3  14   -0.71    2.41
   6  -3  14   -3.46    1.92
   5   3  14    3.12    2.37
   5  -3  14   -0.37    2.02
   4   3  14    0.63    1.90
  -4  -3 -14    4.75    2.09
   4  -3  14    0.43    1.88
   3   3  14    4.39    2.24
  -3   3 -14    2.79    1.98
   3  -3  14    1.75    1.81
  -2   3 -14   -0.11    1.19
   2   3  14    1.55    1.56
   2  -3  14    0.58    1.06
   2  -3  14    0.75    1.38
   1   3  14   18.45    3.12
  -1   3 -14   25.23    4.38
   1  -3  14   21.49    3.43
  -1  -3 -14   23.74    4.09
   1  -3  14   23.61    3.80
   0   3 -14    7.53    2.48
   0   3  14    8.99    2.06
   0  -3 -14    9.37    2.64
   0  -3  14    5.25    1.75
   0  -3  14    5.56    2.16
   1   3 -14   19.22    3.68
  -1   3  14   15.41    2.76
   1  -3 -14   21.88    3.52
  -1  -3  14   27.32    4.18
  -1  -3  14   18.67    3.10
   1  -3 -14   16.55    2.92
   2   3 -14   -1.60    1.02
  -2   3  14    1.52    1.28
   2   3 -14    1.98    1.43
   2  -3 -14   -0.73    1.08
  -2  -3  14   -2.14    1.02
  -2  -3  14   -0.42    0.89
   2  -3 -14    0.12    0.81
   3   3 -14   -0.92    1.31
  -3   3  14    1.20    1.39
   3  -3 -14    0.47    1.56
  -3  -3  14    0.09    1.04
  -3  -3  14   -0.45    1.94
   3  -3 -14    0.51    1.16
  -4   3  14   -0.55    1.60
   4   3 -14    0.27    1.79
  -4  -3  14    0.54    2.11
   4  -3 -14    1.79    1.55
   4  -3 -14   -0.05    1.69
   5   3 -14   10.47    3.87
   5  -3 -14    0.96    2.12
  -5  -3  14    4.43    2.95
   6   3 -14   -2.49    2.14
  -6  -3  14    1.81    2.65
   6  -3 -14   -1.83    2.29
   6   4  14    0.50    2.49
   6  -4  14   -1.12    2.56
   5   4  14   -0.60    1.83
   5  -4  14    6.00    2.76
   4   4  14    8.58    2.86
  -4  -4 -14    0.70    1.66
   4  -4  14    3.00    2.38
  -3   4 -14   14.63    3.91
   3   4  14   17.19    3.72
   3  -4  14   21.93    4.05
  -3  -4 -14   17.33    3.69
  -2   4 -14   25.27    4.65
   2   4  14   27.74    4.18
   2  -4  14   32.24    4.44
   2  -4  14   38.46    5.04
   1   4  14   -1.27    0.95
  -1   4 -14   -1.08    1.21
   1  -4  14    0.13    1.35
   1  -4  14    0.53    0.84
  -1  -4 -14    1.08    1.67
   0   4  14    1.84    1.20
   0   4 -14    3.44    1.62
   0  -4  14    0.82    1.07
   0  -4 -14   -0.10    1.41
   0  -4  14    0.36    1.36
   0  -4 -14    0.20    1.24
  -1   4  14    9.79    2.27
   1   4 -14   13.44    3.23
   1  -4 -14    8.69    2.50
  -1  -4  14    7.18    2.57
  -1  -4  14   10.48    2.40
   1  -4 -14   10.29    2.30
   2   4 -14   15.92    3.59
  -2   4  14   10.92    2.36
   2  -4 -14    9.99    2.48
   2  -4 -14    9.76    2.58
  -2  -4  14    5.07    1.87
  -2  -4  14   10.67    2.93
   2  -4 -14    9.05    2.11
   3   4 -14    1.76    2.09
  -3   4  14    1.81    1.53
  -3  -4  14    3.23    2.35
   3  -4 -14    4.21    1.48
  -3  -4  14    1.33    1.54
   3  -4 -14    4.17    1.97
   4   4 -14    0.75    1.97
   4  -4 -14    1.33    1.27
  -4  -4  14    0.10    1.80
   5   4 -14    1.11    2.36
   5  -4 -14   -0.42    1.81
  -5  -4  14    2.16    2.77
   6   4 -14   -2.26    1.92
  -6  -4  14    1.99    2.76
   6  -4 -14    1.43    2.62
   6   5  14   -0.98    2.52
   6  -5  14    0.14    2.70
   5   5  14   -1.42    2.10
   5  -5  14    1.19    2.37
   4   5  14    0.43    1.76
   4  -5  14   -2.01    1.58
  -4  -5 -14    0.70    1.51
  -3   5 -14   41.55    6.23
   3   5  14   34.34    5.08
   3  -5  14   36.67    5.36
  -3  -5 -14   37.81    5.24
  -2   5 -14    0.00    1.51
   2   5  14    0.52    1.54
   2  -5  14    1.29    1.61
   2  -5  14   -0.91    0.98
   2  -5  14    2.37    1.40
  -1   5 -14    6.97    2.78
   1   5  14    8.87    2.23
  -1  -5 -14    7.83    2.23
   1  -5  14    9.42    2.25
   1  -5  14    6.37    2.34
   0   5 -14   -0.36    1.33
   0   5  14    0.71    1.13
   0  -5  14   -0.89    0.64
   0  -5 -14   -0.28    1.61
   0  -5 -14    1.30    1.27
   0  -5  14   -0.11    1.46
   1   5 -14   -0.83    1.05
  -1   5  14    0.38    1.05
   1  -5 -14   -2.54    1.06
   1  -5 -14    2.20    1.35
  -1  -5  14   -1.09    1.38
  -1  -5  14    0.80    1.00
  -2   5  14    4.56    1.60
   2   5 -14    9.76    3.00
  -2  -5  14    5.96    2.50
   2  -5 -14   10.64    2.63
  -2  -5  14    7.23    2.34
   2  -5 -14    6.07    1.79
   3   5 -14    2.80    2.29
  -3  -5  14    2.61    2.40
  -3  -5  14    4.36    2.18
   3  -5 -14    3.59    1.59
   3  -5 -14    9.34    2.55
   4   5 -14   -0.79    1.81
   4  -5 -14    0.71    1.73
   4  -5 -14    0.77    1.42
  -4  -5  14    2.56    2.56
   5   5 -14   -0.82    2.41
  -5  -5  14    3.13    2.52
   5  -5 -14    1.30    2.25
   6   5 -14    0.44    2.65
   6  -5 -14    1.86    2.54
  -6  -5  14    9.21    4.14
   6  -6  14    1.55    2.88
   5   6  14    1.74    2.58
   5  -6  14    1.94    2.47
   4  -6  14    1.13    2.42
  -4  -6 -14    1.34    1.59
   3   6  14   -0.29    1.45
  -3   6 -14    0.59    1.78
   3  -6  14   -0.05    1.63
  -3  -6 -14   -0.76    1.00
  -2   6 -14   15.81    3.57
   2   6  14   13.55    2.98
   2  -6  14   14.57    3.31
   2  -6  14   13.28    2.98
  -1   6 -14    1.76    1.64
   1   6  14    4.23    1.85
   1  -6  14    1.61    1.69
   1  -6  14    2.83    1.36
   0   6  14   -0.36    1.00
   0   6 -14   -0.52    1.37
   0  -6  14    0.18    1.72
   0  -6  14    0.53    1.13
   0  -6 -14    3.60    2.11
   1   6 -14    1.72    1.54
  -1  -6  14   -0.86    0.79
  -1  -6  14   -1.53    1.32
   1  -6 -14    1.50    1.77
   2   6 -14   14.03    3.98
   2  -6 -14   19.49    3.31
  -2  -6  14   23.33    4.42
  -2  -6  14   18.44    3.63
   3   6 -14    0.20    1.40
   3  -6 -14    0.06    1.00
  -3  -6  14    2.48    1.79
   3  -6 -14    2.93    1.78
  -3  -6  14    0.09    1.75
   4   6 -14    3.44    2.19
   4  -6 -14    0.55    1.09
  -4  -6  14    0.07    2.01
   4  -6 -14    0.64    1.59
   5   6 -14    0.57    2.49
  -5  -6  14   -0.76    2.18
   5  -6 -14   -1.72    1.67
   6   6 -14    4.19    3.36
   6  -6 -14   -0.35    2.09
  -6  -6  14   -1.68    2.42
   5  -7  14    5.08    2.90
   4  -7  14    1.54    2.30
  -4  -7 -14    1.62    1.67
  -3  -7 -14    5.03    2.27
   3  -7  14    3.76    1.90
   3  -7  14    6.82    2.67
  -2   7 -14   -0.71    1.43
   2  -7  14    1.53    1.37
   2  -7  14    0.93    1.59
  -1   7 -14    6.69    2.48
   1  -7  14    4.10    1.80
   1  -7  14    3.95    2.13
   0   7 -14    2.61    1.96
   0  -7  14    0.78    1.05
   0  -7  14    1.12    1.77
   1   7 -14    4.41    2.12
  -1  -7  14    2.17    1.91
  -1  -7  14    1.74    1.54
   2   7 -14    1.59    2.02
  -2  -7  14   -1.13    1.00
   2  -7 -14    0.59    1.50
  -2  -7  14   -1.67    1.45
   3   7 -14   -1.53    1.50
  -3  -7  14   -0.11    1.31
   3  -7 -14    0.39    1.08
   3  -7 -14    2.31    1.48
  -3  -7  14    1.49    1.80
   4   7 -14    9.53    3.52
   4  -7 -14    2.99    1.63
   4  -7 -14    4.26    1.99
  -4  -7  14    3.46    2.78
   5   7 -14    3.39    2.84
  -5  -7  14    0.59    2.56
   5  -7 -14   -0.12    1.42
   5  -8  14    0.54    2.53
   4  -8  14   -0.22    1.81
  -4  -8 -14    2.90    1.83
   3  -8  14    1.55    1.57
  -3  -8 -14    0.68    1.74
   3  -8  14    2.98    2.28
   2  -8  14    4.80    2.38
   2  -8  14    4.04    1.85
   1  -8  14   -1.71    1.44
   1  -8  14   -0.08    1.01
   0   8 -14   -0.42    1.60
   0  -8  14   -0.28    0.80
   0  -8  14    0.80    1.80
   1   8 -14    8.71    2.98
  -1  -8  14    8.33    2.56
  -1  -8  14    1.11    2.14
   2   8 -14    4.07    2.59
  -2  -8  14    1.22    2.18
  -2  -8  14    3.80    2.11
   3   8 -14    2.72    2.46
  -3  -8  14    8.14    3.19
   4   8 -14    9.44    3.60
   4  -8 -14   10.48    2.32
  -4  -8  14    9.99    3.65
   5   8 -14    2.78    2.92
  -5  -8  14    0.16    2.70
   5  -8 -14   -1.20    1.26
   4  -9  14    3.20    2.80
  -4  -9 -14    1.53    1.57
   4  -9  14   -0.66    1.39
   3  -9  14    1.82    1.55
  -3  -9 -14    0.57    1.57
   3  -9  14    0.72    1.85
   2  -9  14    4.39    2.27
   2  -9  14    5.29    2.11
   1  -9  14   -1.04    0.98
   1  -9  14    0.10    1.68
   0  -9  14    1.21    1.83
   0  -9  14   -0.09    1.13
  -1  -9  14   -0.92    1.67
  -1  -9  14    1.68    1.58
  -2  -9  14    1.31    2.11
  -2  -9  14   -1.12    1.30
  -3  -9  14    2.63    2.53
   4  -9 -14    0.73    1.15
  -4  -9  14    3.37    3.06
   3 -10  14    0.83    1.57
   3 -10  14    1.30    2.40
   2 -10  14    2.13    1.53
   2 -10  14    2.79    2.05
   1 -10  14    1.20    1.83
   1 -10  14   -0.15    1.24
   0 -10  14    3.37    2.22
   0 -10  14    2.87    1.78
  -1 -10  14    0.25    1.50
  -1 -10  14    1.69    2.22
  -2 -10  14    2.03    2.55
  -2 -10  14    0.88    1.83
  -3 -10  14   -1.17    2.27
   2 -11  14    4.98    2.54
   2 -11  14    5.09    2.35
   1 -11  14    1.13    2.09
   1 -11  14   -0.80    1.17
   0 -11  14    0.62    1.76
   0 -11  14    2.23    1.67
  -1 -11  14    1.52    2.37
  -1 -11  14    0.21    1.65
  -2 -11  14    0.09    1.96
  -2 -11  14    4.79    2.70
   6   0  15    0.62    2.75
   5   0  15    0.15    2.11
   4   0  15   -0.47    1.78
   3   0  15    0.89    1.81
  -3   0 -15    1.13    2.04
  -2   0 -15    0.49    1.59
   2   0  15   -1.43    1.00
  -1   0 -15   -0.18    1.30
   1   0  15   -1.64    0.95
   1   0  15    0.41    0.87
   0   0  15   -0.48    0.61
   0   0 -15   -0.68    1.05
   0   0  15    2.70    1.66
   1   0 -15    0.13    0.65
   1   0 -15    0.88    1.24
  -1   0  15   -0.54    0.73
  -1   0  15   -1.06    1.10
   2   0 -15    0.49    0.85
  -2   0  15    0.64    0.88
   2   0 -15    0.27    1.36
  -2   0  15    0.34    1.35
   3   0 -15   -0.82    0.84
  -3   0  15   -1.35    1.16
   3   0 -15    0.68    1.74
  -4   0  15   -1.10    1.69
   4   0 -15   -0.50    1.66
   5   0 -15    0.84    2.22
  -5   0  15    2.68    2.39
   6   0 -15   -0.45    2.57
  -6   0  15    2.61    2.84
   6   1  15   -2.57    1.99
   6  -1  15    2.91    2.83
   5   1  15   -0.59    1.91
   5  -1  15   -0.41    1.94
   4   1  15    2.94    2.35
   4  -1  15    0.07    1.92
   3   1  15    3.33    1.99
  -3   1 -15    0.24    1.92
   3  -1  15    1.23    1.91
  -2   1 -15   23.77    4.56
   2   1  15   16.40    3.25
   2  -1  15   21.10    3.51
  -2  -1 -15   16.08    3.84
   2  -1  15   17.47    3.62
   1   1  15    4.13    1.56
  -1   1 -15    3.99    2.00
   1   1  15    3.06    1.57
   1  -1  15    1.38    1.51
   1  -1  15    5.45    1.68
  -1  -1 -15    1.51    1.73
   0   1  15    0.61    0.83
   0   1  15    1.16    1.37
   0   1 -15   -0.25    1.29
   0  -1 -15    1.98    1.67
   0  -1  15    1.96    1.10
   0  -1  15    1.08    1.43
  -1   1  15    3.44    1.33
   1   1 -15    2.07    1.37
   1   1 -15    2.77    1.95
  -1   1  15    1.55    1.51
  -1  -1  15    1.89    1.12
  -1  -1  15    3.28    1.90
   1  -1 -15    3.87    1.88
   1  -1 -15    5.63    1.70
   2   1 -15    9.05    2.33
  -2   1  15   10.29    2.62
  -2   1  15   14.24    2.64
   2   1 -15    6.95    2.55
  -2  -1  15   10.62    2.38
   2  -1 -15   10.69    2.43
   2  -1 -15   10.78    2.83
  -2  -1  15    7.41    2.56
   3   1 -15    8.54    2.82
  -3   1  15   17.22    3.57
  -3  -1  15    5.88    2.76
   3  -1 -15   14.60    3.54
   3  -1 -15    8.25    2.26
   4   1 -15   -0.71    1.78
  -4   1  15    1.84    2.08
  -4  -1  15    1.14    2.12
   4  -1 -15    2.48    2.19
  -5   1  15   -3.61    1.65
   5   1 -15    2.50    2.40
  -5  -1  15    2.46    2.28
   5  -1 -15   -1.09    2.00
  -6   1  15    0.93    2.62
   6   1 -15    2.83    2.85
   6  -1 -15    0.92    2.44
  -6  -1  15    1.94    2.62
   6   2  15    2.27    2.61
   6  -2  15    2.31    2.74
   5   2  15    0.61    2.30
   5  -2  15   -1.93    1.80
   4   2  15   -0.99    1.42
   4  -2  15   -0.10    1.65
  -3   2 -15   20.07    4.52
   3   2  15   14.09    3.48
   3  -2  15   22.61    4.33
  -2   2 -15   10.72    3.25
   2   2  15    7.67    2.34
  -2  -2 -15    4.44    2.44
   2  -2  15   12.69    3.13
   2  -2  15    8.95    2.37
   1   2  15   18.76    2.95
  -1   2 -15   11.66    3.08
   1   2  15   15.78    2.96
   1  -2  15   15.02    3.22
   1  -2  15   11.43    2.54
  -1  -2 -15   12.74    3.29
   0   2 -15    4.35    2.15
   0   2  15    7.88    1.70
   0   2  15    2.44    1.55
   0  -2  15    5.75    2.27
   0  -2  15    4.28    1.53
   0  -2 -15    5.62    2.28
  -1   2  15    8.65    2.29
   1   2 -15    8.57    2.63
   1   2 -15    7.27    2.15
   1  -2 -15    9.14    2.69
  -1  -2  15    5.91    1.76
  -1  -2  15    5.17    2.10
   2   2 -15    2.55    1.60
  -2   2  15    7.88    2.18
   2   2 -15    0.01    1.16
  -2  -2  15    6.78    2.05
  -2  -2  15    4.59    2.15
   2  -2 -15    3.13    1.86
   2  -2 -15    4.42    1.68
   3   2 -15   20.14    4.42
  -3   2  15   17.97    3.51
   3  -2 -15   18.72    3.89
   3  -2 -15   15.75    3.11
  -3  -2  15   11.61    3.54
   4   2 -15    1.30    2.14
  -4   2  15   11.63    3.47
   4  -2 -15    5.27    2.53
  -4  -2  15    6.99    3.06
  -5   2  15    2.13    2.26
   5   2 -15    0.56    2.61
   5  -2 -15   -0.86    1.80
  -5  -2  15   -1.43    2.01
   6   2 -15    3.95    3.39
   6  -2 -15    0.29    2.58
  -6  -2  15    2.31    3.17
   6   3  15   -2.14    2.30
   6  -3  15   -2.86    2.32
   5   3  15    5.41    2.74
   5  -3  15    3.64    2.67
   4   3  15   11.86    3.36
  -4  -3 -15    4.79    2.29
   4  -3  15   11.08    3.42
  -3   3 -15    0.63    1.99
   3   3  15    4.59    2.21
   3  -3  15    7.03    2.54
  -2   3 -15   -0.16    1.45
   2   3  15    2.22    1.82
   2  -3  15    1.44    1.66
  -2  -3 -15   -0.06    1.86
   2  -3  15    3.00    1.66
   1   3  15   19.52    3.29
  -1   3 -15   20.83    4.20
  -1  -3 -15   27.38    4.59
   1  -3  15   22.87    3.66
   1  -3  15   16.27    3.32
   0   3  15    1.18    1.09
   0   3 -15    1.40    1.38
   0  -3 -15   -0.45    1.45
   0  -3  15   -0.52    0.78
   0  -3  15   -0.01    1.33
   1   3 -15   -0.41    1.26
  -1   3  15    0.16    1.16
  -1  -3  15   -0.22    1.25
  -1  -3  15    1.20    1.17
   1  -3 -15    0.34    1.23
   2   3 -15   11.28    3.14
  -2   3  15    6.97    2.10
   2  -3 -15    2.41    1.36
  -2  -3  15    7.40    2.74
   2  -3 -15    1.58    1.81
  -2  -3  15   10.50    2.58
  -3   3  15    6.46    2.17
   3   3 -15    1.47    1.71
  -3  -3  15    5.30    2.61
   3  -3 -15    4.13    1.69
   3  -3 -15    5.49    2.34
  -4   3  15    8.03    2.76
   4   3 -15    7.01    2.98
   4  -3 -15    8.09    2.91
  -4  -3  15    6.38    2.94
   5   3 -15    2.31    2.32
  -5  -3  15    1.34    2.31
   5  -3 -15    2.29    2.39
   6   3 -15   -3.40    2.12
   6  -3 -15    1.38    2.46
  -6  -3  15   -0.50    2.83
   6   4  15    0.04    2.54
   6  -4  15    5.26    3.40
   5   4  15   -0.84    2.10
   5  -4  15   -1.77    1.84
   4   4  15    0.07    1.75
   4  -4  15    1.69    2.16
  -4  -4 -15    4.31    2.11
   3   4  15   15.82    3.62
  -3   4 -15   13.95    3.72
   3  -4  15    9.79    3.09
   2   4  15   42.98    5.39
  -2   4 -15   39.80    6.24
   2  -4  15   45.51    5.74
   2  -4  15   49.18    5.97
  -1   4 -15    4.19    2.22
   1   4  15    6.02    1.92
   1  -4  15    4.68    2.17
   1  -4  15    6.57    1.97
  -1  -4 -15    3.76    2.17
   0   4 -15   17.22    3.73
   0   4  15   20.63    3.17
   0  -4  15   19.49    3.78
   0  -4 -15   20.97    3.29
   0  -4  15   12.64    2.70
   0  -4 -15   16.36    3.47
   1   4 -15    0.57    1.44
  -1   4  15    0.21    1.04
   1  -4 -15   -0.86    1.14
   1  -4 -15    2.34    1.47
  -1  -4  15   -2.33    1.01
  -1  -4  15    2.73    1.49
   2   4 -15    3.62    1.90
  -2   4  15    2.28    1.38
  -2  -4  15    0.61    1.18
  -2  -4  15    1.42    1.94
   2  -4 -15    1.43    1.58
   2  -4 -15    3.00    1.50
   3   4 -15   17.63    4.16
  -3   4  15   17.72    3.31
   3  -4 -15   14.68    3.28
  -3  -4  15   14.84    4.10
   3  -4 -15   11.21    2.53
   4   4 -15    3.49    2.57
  -4  -4  15    0.32    2.15
   4  -4 -15    5.58    2.15
   4  -4 -15    6.35    2.62
   5   4 -15    6.69    3.28
  -5  -4  15    0.66    2.44
   5  -4 -15    6.23    2.93
   6   4 -15    1.61    2.81
   6  -4 -15    0.72    2.17
  -6  -4  15    0.97    2.75
   6   5  15    3.89    3.10
   6  -5  15    6.54    3.75
   5   5  15    2.37    2.48
   5  -5  15    1.08    2.34
   4   5  15   14.55    3.88
  -4  -5 -15    6.34    2.47
   4  -5  15   10.57    3.31
  -3   5 -15    2.06    2.08
   3   5  15    2.08    1.96
   3  -5  15   -0.05    1.63
   2   5  15    2.34    1.67
  -2   5 -15    2.01    2.09
   2  -5  15    1.43    1.82
   2  -5  15    0.68    1.12
  -1   5 -15   12.54    3.35
   1   5  15   14.67    2.84
   1  -5  15   11.82    3.19
   1  -5  15   17.77    3.33
   0   5  15   18.55    3.11
   0   5 -15   12.83    3.32
   0  -5 -15   19.93    3.74
   0  -5  15   16.17    3.58
   0  -5  15   16.14    3.10
   1   5 -15   12.15    3.12
  -1   5  15   10.33    2.21
   1  -5 -15    7.52    2.65
  -1  -5  15    7.99    2.91
  -1  -5  15    8.55    2.36
  -2   5  15   27.27    3.61
   2   5 -15   25.97    5.00
   2  -5 -15   20.00    3.11
   2  -5 -15   15.47    3.28
  -2  -5  15   21.41    4.07
  -2  -5  15   25.48    4.77
   3   5 -15   16.77    4.19
   3  -5 -15   14.38    2.69
   3  -5 -15   11.95    2.97
  -3  -5  15   13.21    3.82
   4   5 -15    3.95    2.62
   4  -5 -15   -2.30    1.39
  -4  -5  15    2.39    2.44
   4  -5 -15    1.56    1.54
   5   5 -15    1.38    2.72
   5  -5 -15    0.41    2.12
  -5  -5  15    2.08    2.80
   6   5 -15    1.40    3.10
  -6  -5  15    7.71    3.68
   6  -5 -15    1.72    2.39
   5  -6  15    1.28    2.54
   4   6  15    5.69    2.83
   4  -6  15    4.32    2.67
  -4  -6 -15    6.18    2.55
   3   6  15   -0.55    1.80
  -3   6 -15    0.63    1.80
   3  -6  15    1.88    2.04
  -2   6 -15    0.35    1.59
   2   6  15    1.25    1.65
   2  -6  15   -1.44    1.48
   2  -6  15    0.07    1.20
   1   6  15    1.49    1.42
  -1   6 -15    2.11    1.71
   1  -6  15   -1.06    1.24
   1  -6  15   -0.63    1.05
   0   6 -15    4.64    2.24
   0  -6  15    6.90    2.18
   0  -6 -15    2.78    2.12
   0  -6  15   10.71    3.18
   1   6 -15    2.99    2.21
  -1  -6  15   -0.10    1.07
   1  -6 -15    3.13    2.04
  -1  -6  15    1.73    1.90
   2   6 -15    1.16    1.81
  -2  -6  15    3.67    1.82
  -2  -6  15    2.61    2.15
   2  -6 -15    2.79    1.93
   3   6 -15    4.17    2.54
   3  -6 -15    1.71    1.47
  -3  -6  15    4.57    2.60
   3  -6 -15    4.21    1.83
   4   6 -15    2.30    2.39
  -4  -6  15   -0.73    2.17
   4  -6 -15    4.12    1.92
   4  -6 -15    3.26    1.99
   5   6 -15   -1.75    2.04
   5  -6 -15    1.06    1.92
  -5  -6  15    2.10    2.70
   5  -7  15   -2.83    2.05
   4  -7  15   -0.29    2.13
  -4  -7 -15    2.24    1.59
   3  -7  15    1.91    1.50
   3  -7  15    3.26    2.27
  -2   7 -15    5.90    2.68
   2  -7  15    7.85    2.68
   2  -7  15    2.63    1.83
  -1   7 -15    3.04    1.92
   1  -7  15    4.06    1.88
   1  -7  15    4.46    2.25
   0   7 -15   -1.42    1.26
   0  -7  15   -0.59    0.97
   0  -7  15   -0.11    1.59
   1   7 -15    2.28    1.94
   1  -7 -15    0.55    1.78
  -1  -7  15    0.38    1.36
  -1  -7  15   -1.47    1.62
   2   7 -15    0.92    1.94
  -2  -7  15    0.52    2.22
   2  -7 -15   -1.36    1.48
  -2  -7  15   -1.69    1.09
   3   7 -15   11.99    3.82
  -3  -7  15    9.52    3.51
   3  -7 -15    7.56    2.00
   3  -7 -15    6.58    2.29
   4   7 -15    4.31    2.72
   4  -7 -15    0.73    1.60
  -4  -7  15   -0.57    2.08
   4  -7 -15   -0.57    1.15
   5   7 -15   -0.11    2.39
  -5  -7  15    1.04    2.78
  -4  -8 -15    1.84    1.92
   4  -8  15    0.33    2.20
   3  -8  15    0.03    1.64
   3  -8  15    2.15    2.20
   2  -8  15    1.29    1.40
   2  -8  15    0.08    1.70
   1  -8  15   -1.47    0.88
   1  -8  15   -0.62    1.76
   0   8 -15   -1.67    1.39
   0  -8  15    1.36    1.90
   0  -8  15    1.08    1.49
   1   8 -15    1.00    1.99
  -1  -8  15    1.38    1.40
  -1  -8  15   -0.15    1.81
   2   8 -15   -1.13    1.62
  -2  -8  15   -0.43    1.26
  -2  -8  15    0.29    2.15
   3   8 -15   -1.26    1.83
  -3  -8  15   -0.49    1.84
   4   8 -15    1.98    2.70
  -4  -8  15    3.32    2.95
   4  -8 -15    0.91    1.46
   4  -9  15    0.71    1.64
  -4  -9 -15    2.02    1.83
   4  -9  15   -1.65    1.94
   3  -9  15    1.96    2.23
   3  -9  15    0.90    1.47
   2  -9  15    4.14    2.06
   2  -9  15    2.98    2.09
   1  -9  15    2.42    1.45
   1  -9  15    4.48    2.39
   0  -9  15    3.59    1.99
   0  -9  15   -0.05    1.62
  -1  -9  15   -2.66    1.72
  -1  -9  15   -1.02    1.15
  -2  -9  15   -0.43    2.00
  -2  -9  15    5.45    2.33
  -3  -9  15    1.04    2.61
  -4  -9  15   -0.85    2.43
   3 -10  15   -0.99    1.19
   3 -10  15    1.44    2.22
   2 -10  15   -0.90    1.22
   2 -10  15    0.83    1.86
   1 -10  15    4.87    2.13
   1 -10  15    5.39    2.36
   0 -10  15    1.16    1.47
   0 -10  15    0.42    1.84
  -1 -10  15    0.49    2.28
  -1 -10  15    4.42    2.33
  -2 -10  15    3.11    2.65
  -2 -10  15    2.00    2.06
  -3 -10  15    1.92    2.94
   1 -11  15    5.81    2.35
   1 -11  15    2.66    2.13
   0 -11  15    2.79    2.14
   0 -11  15    0.59    1.60
  -1 -11  15    1.57    1.97
  -1 -11  15    1.10    2.21
   6   0  16    1.69    2.87
   5   0  16   -1.05    1.71
   4   0  16    1.51    2.29
   3   0  16    8.44    2.82
  -3   0 -16    8.34    3.13
   2   0  16   12.82    3.13
  -2   0 -16   15.32    3.83
   1   0  16    1.06    1.39
   1   0  16    0.57    0.86
  -1   0 -16    1.23    1.69
   0   0  16   -2.49    0.81
   0   0 -16   -1.19    1.24
   0   0  16    0.46    0.86
  -1   0  16    9.69    2.22
   1   0 -16    8.28    2.58
   1   0 -16   10.85    2.45
  -1   0  16    9.71    2.59
  -2   0  16   18.02    3.70
   2   0 -16   18.77    3.84
  -2   0  16   27.99    4.02
  -3   0  16   12.84    3.40
   3   0 -16   23.07    4.66
   4   0 -16   11.81    3.71
  -4   0  16   26.46    5.01
  -5   0  16    3.45    2.78
   5   0 -16    6.28    3.18
  -6   0  16   -0.80    2.05
   6   0 -16   -1.48    2.41
   6   1  16    3.43    2.87
   6  -1  16    6.80    3.69
   5   1  16    0.54    2.34
   5  -1  16    1.86    2.43
   4   1  16    1.37    2.11
   4  -1  16    1.67    2.35
  -3   1 -16   20.46    4.75
   3   1  16   11.93    3.26
   3  -1  16   12.18    3.40
   2   1  16    3.33    1.83
  -2   1 -16    0.67    1.73
  -2  -1 -16    3.59    2.31
   2  -1  16    0.70    1.61
  -1   1 -16    6.52    2.55
   1   1  16    6.85    1.96
   1   1  16    2.78    1.66
  -1  -1 -16    5.17    2.35
   1  -1  16    2.62    1.89
   1  -1  16    3.49    1.50
   0   1  16   -0.34    1.26
   0   1 -16   -1.02    1.07
   0   1  16    2.44    1.16
   0  -1  16    1.36    0.99
   0  -1 -16    0.00    1.34
   0  -1  16   -0.87    1.23
   1   1 -16    1.92    1.37
  -1   1  16    1.17    1.37
  -1   1  16   -0.03    0.76
   1   1 -16    0.98    1.53
   1  -1 -16   -0.14    1.44
  -1  -1  16   -0.26    0.80
  -1  -1  16   -0.37    1.32
   2   1 -16   33.67    4.60
   2   1 -16   21.44    4.25
  -2   1  16   27.85    4.47
   2  -1 -16   26.85    3.99
   2  -1 -16   21.28    4.11
  -2  -1  16   32.00    4.22
  -2  -1  16   30.19    4.90
  -3   1  16   29.92    4.83
   3   1 -16   32.12    5.40
  -3  -1  16   28.20    4.93
   3  -1 -16   30.66    5.14
  -4   1  16   -0.44    1.63
   4   1 -16    0.56    1.75
   4  -1 -16    1.53    1.97
  -4  -1  16    1.06    2.12
  -5   1  16    5.37    2.97
   5   1 -16    2.51    2.29
   5  -1 -16    6.17    3.44
  -5  -1  16   10.58    3.82
   6   1 -16    4.68    3.38
  -6  -1  16    2.66    3.26
   6  -1 -16    1.63    3.02
   6   2  16   -1.86    2.31
   5   2  16    0.35    2.21
   5  -2  16   -2.70    1.71
   4   2  16   -0.71    1.63
   4  -2  16    1.41    2.02
   3   2  16    2.35    1.74
  -3   2 -16    0.82    1.87
   3  -2  16    3.01    2.05
  -2   2 -16   60.90    7.83
   2   2  16   76.08    7.32
   2  -2  16   74.49    7.79
  -2  -2 -16   65.55    8.13
   1   2  16   26.41    3.75
  -1   2 -16   25.29    4.63
   1  -2  16   33.57    4.89
  -1  -2 -16   25.66    4.65
   1  -2  16   21.18    3.68
   0   2  16    6.75    1.80
   0   2  16    7.07    2.24
   0   2 -16    1.54    1.66
   0  -2  16    8.06    2.17
   0  -2  16    5.10    2.11
   0  -2 -16    4.55    2.22
   1   2 -16    1.14    1.56
   1   2 -16    0.94    1.14
  -1   2  16   -0.90    1.22
   1  -2 -16   -0.83    1.20
  -1  -2  16    0.04    1.32
  -1  -2  16   -0.08    0.90
   2   2 -16   11.73    3.33
  -2   2  16    8.26    2.35
  -2  -2  16   13.48    3.45
   2  -2 -16    8.70    2.68
  -2  -2  16    9.08    2.47
   2  -2 -16    9.76    2.41
   3   2 -16    8.08    3.06
  -3   2  16    8.67    2.67
  -3  -2  16    7.27    2.99
   3  -2 -16    9.20    3.14
   3  -2 -16    8.23    2.30
   4   2 -16    1.01    2.15
  -4   2  16    2.34    2.26
  -4  -2  16    2.13    2.23
   4  -2 -16   -0.28    1.83
   5   2 -16    5.98    3.19
  -5   2  16    0.49    2.00
  -5  -2  16    3.27    2.61
   5  -2 -16    0.99    2.11
   6   2 -16    1.27    2.57
  -6  -2  16    0.60    2.67
   6  -2 -16    1.73    2.82
   6   3  16   -2.69    2.18
   6  -3  16    1.93    2.79
   5   3  16    3.88    2.71
   5  -3  16    2.66    2.37
   4   3  16    1.08    1.99
   4  -3  16    1.18    2.27
  -3   3 -16    4.26    2.48
   3   3  16   -0.17    1.70
   3  -3  16    0.42    1.78
  -2   3 -16   -1.58    1.55
   2   3  16    3.16    1.89
  -2  -3 -16    0.05    2.08
   2  -3  16    2.53    1.78
   1   3  16    0.32    1.34
  -1   3 -16    1.39    1.63
  -1  -3 -16   -0.04    1.70
   1  -3  16    1.50    1.21
   1  -3  16   -0.74    1.27
   0   3 -16    9.13    2.91
   0   3  16    5.42    1.96
   0  -3 -16    8.20    2.68
   0  -3  16    9.72    2.48
   0  -3  16   14.36    3.41
  -1   3  16    2.52    1.56
   1   3 -16    2.60    1.92
   1  -3 -16    0.64    1.60
  -1  -3  16    0.35    0.99
  -1  -3  16    1.79    1.64
   2   3 -16   -0.35    1.53
  -2   3  16    0.81    1.27
  -2  -3  16    0.54    1.07
   2  -3 -16    1.13    1.29
  -2  -3  16    3.22    2.11
   2  -3 -16    3.83    2.05
   3   3 -16   17.22    4.04
  -3   3  16   17.42    3.42
   3  -3 -16   16.34    3.10
  -3  -3  16   21.58    4.55
   3  -3 -16   20.07    3.96
   4   3 -16    0.60    1.67
  -4   3  16    2.75    1.99
   4  -3 -16    1.68    2.03
  -4  -3  16   -0.39    1.86
   5   3 -16    0.67    2.39
   5  -3 -16    3.29    2.57
  -5  -3  16    6.87    3.43
   6   3 -16    3.06    3.50
   6  -3 -16    2.85    2.75
  -6  -3  16    0.95    2.72
   6   4  16    4.09    3.11
   6  -4  16   -0.50    3.03
   5   4  16   -2.43    1.55
   5  -4  16    4.90    2.96
   4   4  16   -1.26    1.64
   4  -4  16   -0.64    2.02
   3   4  16    2.39    2.15
  -3   4 -16    3.89    2.25
   3  -4  16   -0.12    1.64
  -2   4 -16   13.35    3.71
   2   4  16    8.98    2.62
   2  -4  16    7.44    2.66
   2  -4  16   18.03    3.54
   1   4  16    7.17    2.05
  -1   4 -16    4.50    2.12
  -1  -4 -16    4.13    2.32
   1  -4  16    1.56    1.30
   0   4 -16    3.25    2.03
   0   4  16    2.39    1.49
   0  -4 -16    5.08    2.42
   0  -4  16    6.44    2.00
   0  -4  16    3.52    1.95
  -1   4  16    3.59    1.71
   1   4 -16    4.57    2.22
  -1  -4  16    2.92    2.19
   1  -4 -16    3.70    2.02
  -1  -4  16    4.79    1.88
   2   4 -16    1.50    1.84
  -2   4  16    1.15    1.47
  -2  -4  16   -0.93    0.99
   2  -4 -16    0.38    1.10
   2  -4 -16    0.24    1.40
  -2  -4  16    0.60    1.86
   3   4 -16    6.95    2.93
  -3   4  16    5.93    2.23
   3  -4 -16    3.99    1.73
   3  -4 -16    4.57    2.07
  -3  -4  16    6.69    2.92
   4   4 -16    5.22    2.78
  -4  -4  16    0.19    1.90
   4  -4 -16    0.96    1.77
   5   4 -16    5.21    3.10
   5  -4 -16    0.30    2.34
  -5  -4  16   -1.66    2.14
   6   4 -16    6.39    4.22
  -6  -4  16    0.86    2.74
   6  -4 -16    1.61    2.45
   6   5  16    6.29    3.61
   6  -5  16    0.99    2.98
   5   5  16   -1.23    2.22
   5  -5  16   -0.72    2.24
   4   5  16    2.76    2.25
  -4  -5 -16    0.12    1.43
   4  -5  16    1.16    2.08
  -3   5 -16    3.27    2.24
   3   5  16    1.81    1.93
   3  -5  16    0.97    1.89
   2   5  16   -0.47    1.39
  -2   5 -16    6.80    2.62
   2  -5  16    0.23    1.71
   2  -5  16    4.43    1.92
   1   5  16   -1.91    1.23
  -1   5 -16    7.69    2.51
  -1  -5 -16   -0.54    1.88
   1  -5  16    0.41    1.12
   1  -5  16   -0.07    1.39
   0   5  16   -1.65    1.00
   0   5 -16   -0.13    1.44
   0  -5  16    0.55    1.10
   0  -5  16   -1.15    1.38
   0  -5 -16    0.16    1.87
   1   5 -16    2.42    1.81
  -1   5  16    2.85    1.39
  -1  -5  16    0.72    1.10
  -1  -5  16    2.03    1.89
   1  -5 -16   -0.46    1.70
   2   5 -16   -0.34    1.47
  -2  -5  16    1.70    1.70
  -2  -5  16    1.21    1.80
   2  -5 -16   -0.29    1.46
   3   5 -16   -1.70    1.43
   3  -5 -16    0.36    1.05
   3  -5 -16   -1.43    1.53
  -3  -5  16    0.02    1.61
   4   5 -16    3.43    2.70
   4  -5 -16    0.98    1.39
   4  -5 -16    0.72    1.70
  -4  -5  16    5.95    3.24
   5   5 -16    6.52    3.20
  -5  -5  16    6.47    3.35
   5  -5 -16    6.18    2.93
   6   5 -16    2.46    3.27
  -6  -5  16    0.01    2.74
   6  -5 -16    1.02    2.45
   5  -6  16   -1.97    2.20
  -4  -6 -16    0.55    1.67
   4  -6  16    0.31    1.85
  -3   6 -16    3.62    2.28
   3  -6  16    0.92    1.46
   3  -6  16   -1.65    1.51
  -2   6 -16   -1.22    1.49
   2  -6  16   -0.52    1.69
   2  -6  16    0.82    1.28
  -1   6 -16   -0.54    1.46
   1  -6  16   -0.20    0.96
   1  -6  16    0.80    1.81
   0   6 -16    2.84    1.95
   0  -6  16   -0.12    1.83
   0  -6  16    2.14    1.42
   0  -6 -16    0.69    1.90
   1   6 -16    0.57    1.56
  -1  -6  16   -1.09    1.53
   1  -6 -16    0.68    1.75
  -1  -6  16   -0.92    1.04
   2   6 -16    0.38    1.55
  -2  -6  16    0.13    1.84
   2  -6 -16    1.96    1.97
  -2  -6  16    2.02    1.92
   3   6 -16   -1.93    1.64
   3  -6 -16   -0.70    1.39
  -3  -6  16    0.36    1.80
   3  -6 -16    0.24    1.11
   4   6 -16   -0.63    2.16
   4  -6 -16    0.07    1.76
  -4  -6  16   -3.88    1.87
   4  -6 -16    1.01    1.37
   5   6 -16   -2.18    2.40
  -5  -6  16    1.44    2.45
   5  -6 -16   -0.01    1.90
   5  -7  16   -0.56    2.52
   4  -7  16    6.41    3.15
  -4  -7 -16    2.47    1.60
   3  -7  16   12.40    3.35
   3  -7  16    5.51    2.70
  -2   7 -16    5.28    2.69
   2  -7  16    3.56    2.37
   2  -7  16    4.47    1.96
  -1   7 -16    2.96    2.04
   1  -7  16   -1.48    1.02
   1  -7  16   -1.22    1.48
   0   7 -16   -1.53    1.54
   0  -7  16    0.21    1.11
   0  -7  16   -0.88    1.58
  -1  -7  16    2.27    1.49
  -1  -7  16    1.98    1.94
   1  -7 -16   -1.82    1.56
   2   7 -16    1.25    1.77
  -2  -7  16    0.89    1.68
   2  -7 -16    0.62    1.92
  -2  -7  16    0.24    2.15
   3   7 -16    5.36    3.03
  -3  -7  16    0.69    1.97
   3  -7 -16    3.23    1.97
   3  -7 -16    5.42    1.67
   4   7 -16    8.42    3.57
   4  -7 -16    8.15    2.58
  -4  -7  16    4.36    2.95
   4  -7 -16   13.19    2.81
   5   7 -16    7.40    3.63
  -5  -7  16   -1.74    2.26
   4  -8  16    1.87    1.77
   4  -8  16   -1.33    1.92
  -4  -8 -16    2.68    1.81
   3  -8  16    1.12    1.54
   3  -8  16    4.70    2.55
   2  -8  16    3.51    2.28
   2  -8  16    2.81    1.88
   1  -8  16    0.91    1.34
   1  -8  16    4.25    2.12
   0   8 -16    2.73    2.19
   0  -8  16   -2.04    1.67
   0  -8  16   -0.57    1.28
   1   8 -16    1.87    1.94
  -1  -8  16   -0.38    1.47
  -1  -8  16    0.83    2.03
   2   8 -16    1.62    2.19
  -2  -8  16    1.62    2.33
  -2  -8  16   -0.68    1.30
   3   8 -16    2.18    2.61
  -3  -8  16    1.09    2.24
   4   8 -16    6.16    3.42
  -4  -8  16    1.54    2.84
   4  -8 -16    7.63    2.32
   3  -9  16    3.23    2.33
   3  -9  16    2.42    1.63
   2  -9  16    0.31    1.84
   2  -9  16    2.88    1.92
   1  -9  16   -0.18    2.01
   1  -9  16    1.35    1.48
   0  -9  16    0.48    2.04
   0  -9  16    3.64    1.70
  -1  -9  16    0.03    2.21
  -1  -9  16    1.04    1.61
  -2  -9  16    3.68    2.06
  -2  -9  16    1.71    2.46
  -3  -9  16   -0.60    2.55
   2 -10  16    4.13    2.15
   2 -10  16    4.15    2.33
   1 -10  16    0.36    1.51
   1 -10  16    3.86    2.40
   0 -10  16   -1.01    2.03
   0 -10  16    0.37    1.53
  -1 -10  16    5.95    3.21
  -1 -10  16    5.25    2.62
  -2 -10  16    2.79    2.70
   0 -11  16    0.70    1.85
   0 -11  16    1.11    2.18
   6   0  17    1.14    3.04
   5   0  17   -1.56    1.92
   4   0  17    0.58    2.02
   3   0  17    0.12    1.58
  -3   0 -17    4.17    2.68
   2   0  17   -1.29    1.24
  -2   0 -17    0.47    1.60
  -1   0 -17    1.41    1.63
   1   0  17    0.02    1.32
   1   0  17    0.18    1.09
   0   0  17    0.14    1.41
   0   0 -17    1.43    1.60
   0   0  17    0.19    0.86
  -1   0  17    0.90    1.45
   1   0 -17   -0.33    1.22
  -1   0  17    1.27    1.07
  -2   0  17   -2.61    1.18
   2   0 -17    0.47    1.60
  -3   0  17   -0.75    1.58
   3   0 -17   -1.52    1.25
   4   0 -17    2.06    1.98
  -4   0  17   -1.39    1.84
  -5   0  17    2.85    2.80
   5   0 -17   -0.46    1.79
   6   0 -17   -0.05    2.71
  -6   0  17    1.79    3.11
   6   1  17   -2.74    2.73
   6  -1  17   -2.66    2.27
   5   1  17    2.76    2.53
   5  -1  17   -2.56    1.97
   4   1  17    1.49    2.24
   4  -1  17    2.29    2.29
  -3   1 -17    4.23    2.79
   3   1  17    2.47    2.16
   3  -1  17    2.54    2.10
   2   1  17    9.95    2.84
  -2   1 -17    3.90    2.50
  -2  -1 -17    8.90    3.35
   2  -1  17   14.17    3.32
  -1   1 -17   -0.67    1.32
   1   1  17   -0.51    0.87
   1   1  17    0.49    1.41
   1  -1  17    1.16    1.14
  -1  -1 -17   -0.13    1.42
   1  -1  17    1.41    1.59
   0   1 -17   -0.31    1.31
   0   1  17   -0.30    1.34
   0   1  17   -0.20    0.81
   0  -1 -17    0.42    1.47
   0  -1  17   -0.33    1.39
   0  -1  17    0.29    0.91
  -1   1  17   -0.42    1.18
   1   1 -17   -0.91    1.22
   1  -1 -17   -0.88    1.10
  -1  -1  17    0.51    1.00
  -1  -1  17   -1.38    1.27
   2   1 -17   10.02    2.98
  -2   1  17   10.94    2.92
   2  -1 -17   11.18    3.22
   2  -1 -17    9.84    2.38
  -2  -1  17   12.38    3.38
   3   1 -17    9.15    2.97
  -3   1  17   12.95    3.30
   3  -1 -17   11.63    3.51
  -3  -1  17    5.40    2.60
  -4   1  17   10.21    3.08
   4   1 -17    4.82    2.41
   4  -1 -17    4.95    2.79
  -4  -1  17    4.18    2.85
  -5   1  17    1.68    2.36
   5   1 -17    0.69    2.31
  -5  -1  17    8.99    3.51
   5  -1 -17    3.48    2.76
   6   1 -17    2.34    2.90
   6  -1 -17   -0.51    2.32
  -6  -1  17    2.55    2.79
   6   2  17    0.71    2.56
   6  -2  17    2.86    3.09
   5   2  17   -1.24    2.04
   5  -2  17   -2.29    2.08
   4   2  17    0.22    2.04
   4  -2  17    5.27    2.97
   3   2  17    4.34    2.28
  -3   2 -17    5.93    2.91
   3  -2  17    4.03    2.46
   2   2  17    4.18    2.08
  -2   2 -17    3.49    2.53
   2  -2  17    5.52    2.39
  -2  -2 -17    8.09    3.13
  -1   2 -17    4.02    2.30
   1   2  17    4.19    1.94
   1  -2  17    4.84    2.00
   1  -2  17   10.46    2.80
  -1  -2 -17    4.57    2.43
   0   2  17    3.49    1.78
   0   2 -17    6.16    2.46
   0  -2 -17    6.21    2.59
   0  -2  17    9.29    2.36
   0  -2  17    3.90    2.03
   1   2 -17    8.23    2.89
  -1   2  17    8.79    2.45
   1  -2 -17   12.27    3.12
  -1  -2  17   10.18    2.58
  -1  -2  17    6.47    2.46
   2   2 -17   10.84    3.29
  -2   2  17   11.47    2.78
  -2  -2  17   21.13    4.46
   2  -2 -17   10.56    2.67
   2  -2 -17   13.25    3.44
  -3   2  17    0.83    1.66
   3   2 -17    4.02    2.42
   3  -2 -17    2.68    2.19
  -3  -2  17    0.55    1.67
   4   2 -17    9.08    3.42
  -4   2  17    5.48    2.69
   4  -2 -17   10.93    3.44
  -4  -2  17    6.52    3.48
   5   2 -17   -0.84    2.09
   5  -2 -17   -0.56    2.18
  -5  -2  17   -1.67    1.98
   6   2 -17    0.97    2.64
   6  -2 -17   -1.07    2.52
  -6  -2  17    2.83    3.36
   6  -3  17    1.40    2.88
   5   3  17   -0.66    2.04
   5  -3  17   -1.08    1.69
   4   3  17    0.70    1.73
   4  -3  17    3.47    2.39
  -3   3 -17   19.08    4.99
   3   3  17   18.32    3.97
   3  -3  17   17.36    3.90
   2   3  17    0.98    1.61
  -2   3 -17    5.86    2.61
   2  -3  17    0.66    1.57
   2  -3  17    2.32    1.82
  -2  -3 -17    4.27    2.62
   1   3  17    4.32    1.83
  -1   3 -17    2.39    2.03
   1  -3  17    1.69    1.41
   1  -3  17    2.69    1.91
  -1  -3 -17    1.20    1.95
   0   3  17   10.86    2.61
   0   3 -17    8.93    2.94
   0  -3  17    6.91    2.17
   0  -3  17   13.89    3.35
   0  -3 -17    7.27    2.55
  -1   3  17   -0.48    1.12
   1   3 -17    1.43    1.73
  -1  -3  17    0.65    1.18
   1  -3 -17    2.09    1.68
  -1  -3  17    2.70    1.81
   2   3 -17    1.37    1.67
  -2   3  17    0.30    1.44
   2  -3 -17    2.57    1.53
  -2  -3  17    3.79    2.43
   2  -3 -17    2.20    1.94
   3   3 -17    4.84    2.60
  -3   3  17    6.75    2.41
   3  -3 -17    3.72    1.74
   3  -3 -17    5.21    2.55
  -3  -3  17    3.25    2.35
   4   3 -17    5.59    2.97
   4  -3 -17   10.99    3.36
  -4  -3  17    8.67    3.52
   5   3 -17    3.39    3.00
  -5  -3  17    1.22    2.34
   5  -3 -17    0.49    2.19
   6   3 -17   -0.59    2.60
  -6  -3  17    3.67    2.98
   6  -3 -17    1.27    2.56
   6   4  17    1.99    2.74
   6  -4  17    0.32    2.70
   5   4  17   -1.16    2.11
   5  -4  17   -2.45    1.80
   4   4  17    0.71    1.98
   4  -4  17    7.27    2.83
   3   4  17    0.26    1.69
  -3   4 -17    1.39    1.84
   3  -4  17    1.44    2.06
  -2   4 -17    0.13    1.56
   2   4  17    6.11    2.38
   2  -4  17    3.97    2.16
   2  -4  17    2.56    1.65
   1   4  17    7.88    2.31
  -1   4 -17   13.33    3.62
  -1  -4 -17   12.22    3.40
   1  -4  17    3.70    2.23
   1  -4  17   14.84    3.17
   0   4  17    0.54    1.16
   0   4 -17    0.89    1.41
   0  -4  17    3.17    1.51
   0  -4 -17    2.71    2.06
   0  -4  17    0.70    1.98
  -1   4  17   -0.29    1.31
   1   4 -17    4.88    2.23
   1  -4 -17   -1.83    1.32
  -1  -4  17   -0.66    1.47
  -1  -4  17    1.72    1.51
   2   4 -17    0.08    1.68
  -2   4  17    0.96    1.44
   2  -4 -17    4.59    1.85
   2  -4 -17    1.32    1.76
  -2  -4  17    1.05    1.93
   3   4 -17    7.45    3.17
  -3  -4  17    6.48    2.83
   3  -4 -17    9.73    2.98
   3  -4 -17    5.66    1.97
   4   4 -17    1.16    2.06
   4  -4 -17    0.43    1.91
  -4  -4  17    0.67    2.26
   5   4 -17    3.43    2.90
  -5  -4  17    1.79    2.62
   5  -4 -17   -0.08    2.00
   6   4 -17    2.22    3.35
   6  -4 -17    1.80    2.73
  -6  -4  17    5.80    3.68
   5   5  17    0.62    2.38
   5  -5  17    1.92    2.53
   4   5  17   -2.05    1.97
   4  -5  17   -0.12    2.03
   3   5  17    1.17    1.87
  -3   5 -17    3.68    2.34
   3  -5  17    3.29    2.44
  -2   5 -17    1.20    1.87
   2   5  17   -0.53    1.44
   2  -5  17   -0.97    1.52
   2  -5  17    0.02    1.31
  -1   5 -17   -0.17    1.77
   1   5  17    1.60    1.60
   1  -5  17    1.57    1.53
  -1  -5 -17    2.30    2.55
   1  -5  17    1.51    1.74
   0   5  17    4.87    1.79
   0   5 -17   -1.06    1.67
   0  -5 -17    3.18    2.33
   0  -5  17    6.53    2.18
   0  -5  17    3.83    2.27
   1   5 -17    5.82    2.50
  -1  -5  17    3.68    2.32
  -1  -5  17   12.33    2.96
   1  -5 -17    6.21    2.65
   2   5 -17   17.91    4.28
   2  -5 -17   10.08    2.99
  -2  -5  17   12.66    3.65
   3   5 -17    1.60    1.84
  -3  -5  17   -0.68    1.88
   3  -5 -17    1.54    1.42
   3  -5 -17    3.83    2.16
   4   5 -17   -1.85    1.89
  -4  -5  17    0.21    1.93
   4  -5 -17   -1.79    1.51
   5   5 -17   -1.75    2.25
   5  -5 -17   -1.47    2.07
  -5  -5  17    2.03    2.78
   5  -6  17    5.82    3.18
   4  -6  17    4.73    2.81
  -3   6 -17    9.04    3.47
   3  -6  17    8.73    2.79
   3  -6  17    3.12    2.43
  -2   6 -17    1.52    1.89
   2  -6  17    1.13    1.93
   2  -6  17    0.58    1.11
  -1   6 -17    2.47    1.91
   1  -6  17    5.05    2.36
   1  -6  17    2.70    1.48
   0   6 -17    6.80    2.81
   0  -6 -17    8.86    3.06
   0  -6  17    7.87    2.50
   0  -6  17    1.98    2.13
   1   6 -17    7.27    2.97
   1  -6 -17   10.43    3.11
  -1  -6  17    8.21    3.23
  -1  -6  17    7.24    2.45
   2   6 -17    2.78    2.10
  -2  -6  17    1.00    1.83
   2  -6 -17    0.90    2.13
   3   6 -17    1.97    2.17
   3  -6 -17    4.06    2.26
  -3  -6  17    6.17    2.89
   3  -6 -17    2.65    1.62
   4   6 -17    3.61    2.60
  -4  -6  17    0.38    2.54
   4  -6 -17    0.78    2.12
   5   6 -17    2.95    3.22
  -5  -6  17   -0.69    2.63
   5  -6 -17    1.28    1.96
   4  -7  17    3.21    2.73
   3  -7  17    2.46    2.24
   3  -7  17    3.17    1.69
  -2   7 -17    1.69    1.74
   2  -7  17    2.20    2.17
   2  -7  17    2.01    1.54
  -1   7 -17   -1.07    1.47
   1  -7  17    2.57    2.25
   1  -7  17    2.72    1.71
   0   7 -17   -2.08    1.32
   0  -7  17    0.28    1.23
   0  -7  17   -0.39    1.91
   1   7 -17    1.26    1.96
   1  -7 -17   -0.34    1.76
  -1  -7  17   -0.13    2.05
  -1  -7  17    0.57    1.35
   2   7 -17    0.16    1.75
  -2  -7  17    2.44    2.31
   2  -7 -17   -1.03    1.73
   3   7 -17    3.14    2.64
  -3  -7  17    2.01    2.16
   3  -7 -17    0.19    1.80
   4   7 -17    0.94    2.88
  -4  -7  17    1.18    2.45
   4  -7 -17    4.15    2.10
   5   7 -17   -1.78    2.60
   4  -8  17   -0.04    2.44
   4  -8  17    3.21    2.10
   3  -8  17    0.57    1.47
   3  -8  17   -0.94    2.05
   2  -8  17    0.52    1.35
   2  -8  17    1.61    2.20
   1  -8  17   -0.20    2.02
   1  -8  17    0.81    1.64
   0   8 -17    2.39    2.11
   0  -8  17    1.55    1.88
   0  -8  17    0.82    1.56
   1   8 -17    0.62    2.17
  -1  -8  17    1.75    1.75
  -1  -8  17    3.16    2.82
   2   8 -17    1.52    2.32
  -2  -8  17    1.02    2.28
   3   8 -17   -1.24    2.20
  -3  -8  17    0.40    2.29
   4   8 -17    4.21    2.77
  -4  -8  17    5.22    3.24
   4  -8 -17    6.16    2.14
   3  -9  17    0.14    2.27
   3  -9  17   -0.86    1.30
   2  -9  17    1.55    2.18
   2  -9  17    1.21    1.61
   1  -9  17    1.01    2.11
   1  -9  17   -0.56    1.37
   0  -9  17    0.77    2.01
   0  -9  17    0.84    1.42
  -1  -9  17    1.90    1.99
  -1  -9  17    2.00    2.44
  -2  -9  17    2.42    2.63
  -3  -9  17   -1.95    2.32
   2 -10  17    2.39    2.12
   2 -10  17    2.84    1.73
   1 -10  17   10.26    2.83
   1 -10  17    3.11    2.63
   0 -10  17   -0.55    1.60
   0 -10  17    1.30    2.24
  -1 -10  17   -1.37    1.47
  -1 -10  17    6.66    3.31
  -2 -10  17    1.42    2.62
   6   0  18   -2.22    2.27
   5   0  18    4.68    2.82
   4   0  18    0.38    2.03
  -3   0 -18    1.11    2.13
   3   0  18   -0.77    1.55
  -2   0 -18   92.38   10.27
   2   0  18   88.60    7.58
  -1   0 -18   83.16    9.24
   1   0  18   76.56    7.96
   0   0  18   16.17    3.41
   0   0 -18   15.85    3.77
   1   0 -18    0.93    1.67
  -1   0  18    6.76    2.56
   2   0 -18    4.39    2.36
  -2   0  18    5.45    2.37
  -3   0  18    4.52    2.41
   3   0 -18    0.76    1.94
  -4   0  18   -3.65    1.36
   4   0 -18    3.29    2.42
  -5   0  18    1.58    2.52
   5   0 -18   -0.77    2.26
   6   0 -18    3.25    3.03
  -6   0  18    6.44    3.36
   6   1  18   -0.80    2.38
   6  -1  18    2.70    3.15
   5   1  18   -0.04    2.25
   5  -1  18   -0.04    2.09
   4   1  18    5.08    3.01
   4  -1  18    2.62    2.10
  -3   1 -18    0.86    2.03
   3   1  18   -3.15    1.09
   3  -1  18    0.41    1.87
  -3  -1 -18    0.28    2.07
   2   1  18   26.55    4.50
  -2   1 -18   18.72    4.51
   2  -1  18   23.10    4.38
  -2  -1 -18   23.04    5.00
  -1   1 -18    2.62    2.21
   1   1  18    2.20    1.70
   1  -1  18    6.52    2.04
  -1  -1 -18    2.54    2.23
   1  -1  18    1.82    1.80
   0   1 -18    1.20    1.63
   0   1  18   -0.48    1.29
   0  -1  18    0.37    1.52
   0  -1 -18    1.83    1.95
   0  -1  18    2.40    1.44
   1   1 -18   -0.09    1.57
  -1   1  18    1.00    1.47
  -1  -1  18   -2.61    1.20
   1  -1 -18    1.28    1.53
  -2   1  18   22.27    4.08
   2   1 -18   18.93    4.26
  -2  -1  18   18.38    3.98
   2  -1 -18   19.38    4.28
   3   1 -18   15.32    3.95
  -3   1  18   12.34    3.38
   3  -1 -18   14.54    3.91
  -3  -1  18   11.50    3.43
   4   1 -18   -0.57    2.14
  -4   1  18   -0.67    1.88
   4  -1 -18    2.29    2.41
  -4  -1  18   -1.01    2.04
  -5   1  18    4.11    3.29
   5   1 -18    1.64    2.45
  -5  -1  18    2.23    2.76
   5  -1 -18    0.52    2.50
   6   1 -18   -4.11    2.17
   6  -1 -18   -0.40    3.07
  -6  -1  18    1.33    2.58
   6   2  18   -2.00    2.38
   6  -2  18    1.87    3.41
   5   2  18   -0.07    2.03
   5  -2  18    0.86    2.25
   4   2  18    2.27    2.48
   4  -2  18   -1.44    1.73
   3   2  18   10.97    3.32
  -3   2 -18    9.97    3.67
   3  -2  18   12.59    3.50
   2   2  18    1.20    1.62
  -2   2 -18    1.63    2.03
  -2  -2 -18    1.51    2.19
   2  -2  18   -0.15    1.59
   1   2  18   15.24    3.06
  -1   2 -18   12.14    3.52
  -1  -2 -18   11.88    3.46
   1  -2  18   17.11    3.84
   1  -2  18   17.80    3.37
   0   2 -18    3.78    2.32
   0   2  18    2.19    1.51
   0  -2 -18    5.45    2.49
   0  -2  18    4.10    2.20
   0  -2  18   -0.31    0.97
  -1   2  18    1.91    1.52
   1   2 -18    5.04    2.39
  -1  -2  18    1.19    1.71
   1  -2 -18   -1.97    1.24
   2   2 -18   -1.45    1.32
  -2   2  18    1.42    1.48
   2  -2 -18   -0.75    1.64
   2  -2 -18   -0.14    1.12
  -2  -2  18    1.19    1.99
  -3   2  18    3.75    2.40
   3   2 -18    4.36    2.47
  -3  -2  18    3.22    2.33
   3  -2 -18    8.51    3.11
   4   2 -18   -0.96    1.94
  -4   2  18    0.50    1.61
  -4  -2  18    8.50    2.78
   4  -2 -18   -2.27    1.68
   5   2 -18    2.91    2.75
   5  -2 -18   -1.31    2.18
  -5  -2  18    1.02    2.65
   6   2 -18    1.97    2.87
   6  -2 -18   -0.22    2.70
  -6  -2  18    2.49    3.08
   6   3  18   -1.91    2.46
   6  -3  18    2.10    3.12
   5   3  18   -0.71    2.21
   5  -3  18    1.02    2.64
   4   3  18    1.10    2.00
   4  -3  18   -1.26    1.70
  -3   3 -18    2.18    2.39
   3   3  18    1.57    1.81
   3  -3  18    0.12    1.73
   2   3  18   12.41    3.12
  -2   3 -18   14.06    3.99
   2  -3  18    8.65    3.09
   2  -3  18   11.01    2.78
  -2  -3 -18    8.90    3.65
  -1   3 -18    0.72    1.80
   1   3  18    0.74    1.29
   1  -3  18    0.37    1.08
  -1  -3 -18    0.22    1.81
   1  -3  18    2.58    2.06
   0   3 -18    1.99    2.17
   0   3  18    1.91    1.64
   0  -3  18    3.93    2.29
   0  -3 -18    3.58    2.36
   0  -3  18    8.45    2.38
   1   3 -18   -0.24    1.58
  -1   3  18    0.29    1.21
  -1  -3  18   -0.04    1.48
   1  -3 -18    0.02    1.66
   2   3 -18    2.61    2.10
  -2   3  18   -0.02    1.28
  -2  -3  18   -1.83    1.40
   2  -3 -18    3.99    2.29
   2  -3 -18    1.85    1.33
   3   3 -18   -0.55    1.68
  -3   3  18    5.17    2.26
   3  -3 -18    0.09    1.80
  -3  -3  18    2.60    2.43
   4   3 -18    0.29    1.97
  -4  -3  18    0.63    1.87
   4  -3 -18   -0.79    2.07
   5   3 -18   -0.23    2.30
   5  -3 -18    3.33    3.00
  -5  -3  18   -0.87    2.40
   6   3 -18    2.12    3.31
  -6  -3  18    1.06    2.86
   6  -3 -18   -3.39    2.30
   5   4  18    0.84    2.76
   5  -4  18    0.51    2.48
   4   4  18    2.80    2.21
   4  -4  18    1.45    2.09
   3   4  18    4.27    2.37
  -3   4 -18    2.99    2.24
   3  -4  18    4.11    2.46
   2   4  18    1.88    1.83
  -2   4 -18    5.64    2.75
   2  -4  18    0.17    1.71
   2  -4  18    1.80    1.37
   1   4  18    7.89    2.28
  -1   4 -18    2.37    2.05
   1  -4  18    2.10    1.52
   1  -4  18    2.69    1.97
  -1  -4 -18    6.50    2.87
   0   4 -18    1.09    1.44
   0   4  18    1.20    1.43
   0  -4 -18   -1.42    1.66
   0  -4  18    1.02    1.23
   0  -4  18    1.45    1.83
  -1   4  18    3.52    1.82
   1   4 -18    4.90    2.41
  -1  -4  18    1.27    1.46
   1  -4 -18    2.63    2.22
  -1  -4  18   -1.01    1.71
  -2   4  18   15.57    3.16
   2   4 -18    9.98    3.39
  -2  -4  18   20.01    4.57
   2  -4 -18   16.30    3.51
   3   4 -18    5.66    3.07
   3  -4 -18    7.12    2.71
  -3  -4  18    3.53    2.47
   4   4 -18   -1.81    1.88
   4  -4 -18   -0.37    1.90
  -4  -4  18   -0.74    2.10
   5   4 -18    2.21    2.63
  -5  -4  18    1.04    2.53
   5  -4 -18    2.45    2.51
   5   5  18    3.31    2.67
   5  -5  18    4.42    3.03
   4   5  18   -2.01    1.73
   4  -5  18    0.53    1.90
  -3   5 -18    1.67    2.39
   3   5  18    3.51    2.29
   3  -5  18    4.39    2.39
   2   5  18    1.26    1.92
  -2   5 -18    5.04    2.76
   2  -5  18    5.90    2.25
   2  -5  18    5.91    2.39
   1   5  18    0.81    1.50
  -1   5 -18    0.37    1.74
  -1  -5 -18    2.69    2.40
   1  -5  18    2.32    1.52
   1  -5  18    0.94    1.93
   0   5 -18    3.44    2.05
   0   5  18    1.57    1.45
   0  -5  18    1.10    1.85
   0  -5  18    2.13    1.61
   0  -5 -18    2.85    2.30
   1   5 -18    6.76    2.81
   1  -5 -18    6.90    2.83
  -1  -5  18    4.15    2.35
  -1  -5  18    5.16    2.12
   2   5 -18   -0.16    1.56
   2  -5 -18    1.33    1.82
  -2  -5  18   -3.18    1.50
   3   5 -18    1.50    2.12
   3  -5 -18    2.03    1.71
   3  -5 -18    0.55    1.89
  -3  -5  18    5.76    2.94
   4   5 -18   -1.23    2.04
  -4  -5  18    5.18    2.82
   4  -5 -18   -0.83    1.75
   5   5 -18    1.61    2.78
   5  -5 -18   -4.72    1.52
  -5  -5  18    4.27    3.33
   5  -6  18   -0.99    2.24
   4  -6  18    4.27    3.02
  -3   6 -18    3.27    2.73
   3  -6  18    0.34    1.15
   3  -6  18    2.57    2.48
  -2   6 -18   -0.32    1.85
   2  -6  18    1.80    1.50
   2  -6  18    1.22    2.07
  -1   6 -18    1.68    2.41
   1  -6  18    3.43    2.52
   1  -6  18    1.09    1.48
   0   6 -18   17.44    4.36
   0  -6  18   27.03    4.57
   0  -6  18   17.07    4.18
   0  -6 -18   22.68    4.66
   1   6 -18   -0.84    1.52
   1  -6 -18    4.21    2.30
  -1  -6  18    0.92    1.40
  -1  -6  18    0.54    2.14
   2   6 -18   -0.83    1.51
   2  -6 -18   -1.16    1.79
  -2  -6  18    0.94    2.05
   3   6 -18   -0.11    2.28
  -3  -6  18   -0.80    2.09
   3  -6 -18   -0.06    1.49
   3  -6 -18   -0.11    1.35
   4   6 -18    1.06    2.75
  -4  -6  18    5.59    3.56
   4  -6 -18    0.73    2.06
   5   6 -18    7.44    3.58
  -5  -6  18    2.67    3.00
   5  -6 -18    5.46    2.60
   4  -7  18    1.19    2.28
   3  -7  18   -0.70    2.02
   3  -7  18   -0.02    1.44
  -2   7 -18   -0.55    1.72
   2  -7  18   -1.37    1.71
   2  -7  18    0.19    1.34
  -1   7 -18   -0.44    2.05
   1  -7  18    2.71    2.20
   1  -7  18    1.14    1.74
   0   7 -18    2.31    2.14
   0  -7  18    0.18    1.20
   0  -7  18    0.51    1.98
   1   7 -18   -1.04    1.61
   1  -7 -18    3.58    2.47
  -1  -7  18    0.02    2.18
  -1  -7  18    2.14    1.83
   2   7 -18    2.00    2.06
   2  -7 -18    0.12    2.02
  -2  -7  18   -1.60    1.84
   3   7 -18    2.41    2.75
   3  -7 -18    6.24    2.55
  -3  -7  18    8.31    3.35
   4   7 -18    0.32    2.09
  -4  -7  18    3.48    2.93
   4  -8  18    1.13    2.54
   3  -8  18    0.71    2.13
   3  -8  18    0.80    1.54
   2  -8  18   -0.49    1.90
   2  -8  18    1.86    1.68
   1  -8  18    2.39    1.52
   1  -8  18    2.03    2.26
   0  -8  18    0.27    1.60
   0  -8  18   -1.53    1.65
   1   8 -18    3.31    2.30
  -1  -8  18    7.26    3.58
   2   8 -18    4.71    2.74
  -2  -8  18    0.62    2.35
   3   8 -18   -0.81    2.20
  -3  -8  18   -1.94    2.28
   4   8 -18    3.22    2.62
  -4  -8  18    1.69    2.99
   3  -9  18   -1.18    1.38
   3  -9  18    1.88    2.46
   2  -9  18   -1.57    1.96
   2  -9  18   -0.58    1.16
   1  -9  18   -2.88    1.81
   1  -9  18    1.97    1.92
   0  -9  18    1.24    2.54
   0  -9  18   -0.22    1.46
  -1  -9  18    1.24    2.46
  -2  -9  18    3.99    3.17
  -3  -9  18    1.21    2.88
   1 -10  18    0.81    2.36
   1 -10  18   -0.45    1.42
   0 -10  18    0.16    1.99
   0 -10  18   -0.82    2.32
  -1 -10  18   -1.63    2.35
   6   0  19   -1.11    2.80
   5   0  19    0.88    2.22
   4   0  19    1.42    2.29
  -3   0 -19    0.41    1.97
   3   0  19    1.65    1.99
   2   0  19   -1.69    1.38
  -2   0 -19    2.02    2.25
  -1   0 -19   -0.82    1.32
   1   0  19   -1.98    1.13
   0   0 -19   -1.81    1.47
   0   0  19    0.08    1.53
  -1   0  19   -0.36    1.54
   1   0 -19    0.17    1.59
  -2   0  19    0.70    1.77
   2   0 -19   -1.31    1.57
   3   0 -19   -1.30    1.54
  -3   0  19    0.01    1.63
  -4   0  19    0.90    2.01
   4   0 -19    1.98    2.19
  -5   0  19   -0.54    2.29
   5   0 -19   -1.08    2.40
  -6   0  19    3.91    3.00
   6   0 -19    1.36    3.03
   6   1  19   -3.82    2.32
   6  -1  19    0.11    2.83
   5   1  19   -0.36    2.15
   5  -1  19    1.94    2.55
   4   1  19    5.12    2.73
   4  -1  19    2.73    2.30
   3   1  19   -0.35    1.67
  -3   1 -19   -0.51    1.71
  -3  -1 -19   -0.87    1.93
   3  -1  19    1.73    1.80
  -2   1 -19   14.90    4.03
   2   1  19    9.66    2.88
   2  -1  19    8.64    2.81
  -2  -1 -19   11.55    3.59
  -1   1 -19    7.58    3.13
   1   1  19    0.77    1.52
   1  -1  19    0.33    1.78
  -1  -1 -19    2.99    2.24
   0   1  19   -1.91    1.11
   0   1 -19   -3.07    0.89
   0  -1 -19    1.98    1.94
   0  -1  19   -2.03    1.24
   1   1 -19    8.39    2.84
  -1   1  19    4.72    2.17
   1  -1 -19    6.94    2.73
  -1  -1  19    3.47    2.37
  -2   1  19    3.31    2.13
   2   1 -19   -0.79    1.61
   2  -1 -19    8.10    3.05
  -2  -1  19    7.19    2.58
  -3   1  19   -0.86    1.48
   3   1 -19    0.56    1.87
  -3  -1  19    0.10    1.76
   3  -1 -19    1.60    1.82
  -4   1  19    7.60    3.17
   4   1 -19    3.24    2.41
   4  -1 -19    8.15    3.46
  -4  -1  19    7.22    3.19
   5   1 -19    6.50    3.43
  -5   1  19   10.98    3.69
   5  -1 -19    2.02    2.95
  -5  -1  19    2.21    2.86
   6   1 -19   -2.18    2.10
   6  -1 -19    3.36    3.31
  -6  -1  19   -1.42    2.51
   5   2  19   -2.37    1.99
   5  -2  19    6.89    3.17
   4   2  19    0.46    1.78
   4  -2  19   -1.07    1.98
  -3   2 -19   -2.62    1.66
   3   2  19    2.74    1.95
   3  -2  19    1.70    1.85
  -2   2 -19   -1.38    1.45
   2   2  19    2.18    1.89
   2  -2  19    1.66    1.97
  -2  -2 -19    3.10    2.53
  -1   2 -19    5.61    2.93
   1   2  19    6.33    2.10
  -1  -2 -19    8.14    3.16
   1  -2  19    7.13    2.81
   0   2  19   -0.66    1.10
   0   2 -19    2.75    1.90
   0  -2  19   -1.76    1.38
   0  -2 -19    0.39    1.84
   1   2 -19    0.99    1.79
  -1   2  19    0.36    1.24
  -1  -2  19    2.27    2.25
   1  -2 -19    5.13    2.51
   2   2 -19    3.74    2.45
  -2   2  19    6.93    2.44
  -2  -2  19    3.88    2.58
   2  -2 -19    4.91    2.50
  -3   2  19    7.22    2.87
   3   2 -19    8.92    3.65
  -3  -2  19    6.42    2.90
   3  -2 -19    9.09    3.19
  -4   2  19    8.14    3.02
   4   2 -19    4.10    2.98
   4  -2 -19   13.12    3.82
  -4  -2  19   11.24    3.92
   5   2 -19    4.14    3.21
  -5  -2  19    3.32    3.06
   5  -2 -19    4.80    3.54
   6   2 -19   -0.57    2.61
   6  -2 -19   -2.21    2.44
   5   3  19   -0.58    2.25
   5  -3  19    4.38    3.03
   4   3  19    6.83    2.77
   4  -3  19   -1.50    1.82
  -3   3 -19   -2.11    1.63
   3   3  19    2.17    2.02
   3  -3  19   -0.02    1.86
   2   3  19    1.22    1.76
  -2   3 -19    2.22    2.20
  -2  -3 -19    2.56    2.78
   2  -3  19   -0.65    1.63
  -1   3 -19   -0.74    1.52
   1   3  19    1.76    1.68
  -1  -3 -19   -3.05    1.32
   1  -3  19   -1.39    1.39
   0   3  19    1.41    1.54
   0   3 -19    2.27    1.94
   0  -3 -19    0.08    1.90
   0  -3  19   -0.81    1.65
   1   3 -19   20.87    4.63
  -1   3  19   14.78    3.18
  -1  -3  19   17.28    4.09
   1  -3 -19   10.95    3.36
   2   3 -19   10.88    3.43
  -2   3  19   14.56    3.33
   2  -3 -19   12.40    3.52
  -2  -3  19   14.71    3.94
   3   3 -19   13.07    4.19
  -3   3  19   14.10    3.45
   3  -3 -19   14.63    3.88
  -3  -3  19   10.45    3.56
   4   3 -19   -1.34    1.88
  -4  -3  19    5.00    2.93
   4  -3 -19    0.08    1.90
   5   3 -19    2.24    2.88
  -5  -3  19   -0.23    2.97
   5  -3 -19    1.28    2.34
   5   4  19    3.75    2.92
   5  -4  19    2.22    2.62
   4   4  19    4.54    2.68
   4  -4  19   -1.06    1.94
  -3   4 -19    4.40    2.85
   3   4  19    5.25    2.62
   3  -4  19    0.96    2.00
  -2   4 -19    5.68    2.85
   2   4  19    1.37    1.67
   2  -4  19    1.76    1.91
   1   4  19    0.09    1.34
  -1   4 -19   -1.86    1.46
   1  -4  19    0.71    1.80
  -1  -4 -19   -0.85    1.93
   0   4 -19    1.32    1.87
   0   4  19    1.32    1.54
   0  -4 -19    0.06    1.75
   0  -4  19   -0.97    1.78
  -1   4  19    0.96    1.45
   1   4 -19   -0.12    1.55
   1  -4 -19    1.49    1.90
  -1  -4  19   -0.45    1.87
   2   4 -19    1.38    2.09
   2  -4 -19    2.46    1.97
  -2  -4  19    1.96    2.03
   3   4 -19    4.04    2.64
  -3  -4  19    1.96    2.30
   3  -4 -19    1.90    2.12
   4   4 -19    1.48    2.68
   4  -4 -19    0.46    2.22
  -4  -4  19    1.29    2.42
   5   4 -19    4.82    3.08
  -5  -4  19    3.20    3.16
   5  -4 -19    0.08    2.09
   5  -5  19   -2.66    2.41
   4   5  19   -0.83    2.27
   4  -5  19   -0.59    2.21
   3   5  19    5.24    2.58
  -3   5 -19    3.18    2.88
   3  -5  19    1.49    2.32
   2   5  19   -1.37    1.55
  -2   5 -19    0.12    1.86
   2  -5  19    2.48    2.21
   1   5  19    5.04    2.10
  -1   5 -19    2.87    2.30
   1  -5  19    2.06    2.07
   1  -5  19    5.73    2.23
  -1  -5 -19    7.73    3.49
   0   5 -19   -0.48    1.70
   0  -5 -19    0.39    1.96
   0  -5  19   -0.39    1.81
   1   5 -19   -1.59    1.64
  -1  -5  19    1.42    2.25
   1  -5 -19    1.24    1.89
   2   5 -19    1.91    2.24
   2  -5 -19   -0.48    1.68
  -2  -5  19   -0.51    1.99
   3   5 -19    2.12    2.52
   3  -5 -19    3.69    2.26
  -3  -5  19   -0.65    2.25
   4   5 -19   -0.75    2.05
   4  -5 -19    0.99    2.14
  -4  -5  19    2.69    2.74
   5   5 -19    1.88    3.27
  -5  -5  19    3.74    3.03
   5  -5 -19    2.94    2.36
   4  -6  19    0.24    2.07
  -3   6 -19    3.83    3.12
   3  -6  19    0.70    2.22
  -2   6 -19    1.07    2.28
   2  -6  19   -3.32    1.60
   2  -6  19    0.33    1.24
  -1   6 -19   -0.64    1.80
   1  -6  19    0.14    2.04
   1  -6  19    1.40    1.47
   0   6 -19    1.00    1.98
   0  -6  19   -0.11    1.85
   0  -6 -19   -3.97    1.77
   1   6 -19   -1.38    1.62
   1  -6 -19    5.24    2.81
  -1  -6  19    1.72    2.45
   2   6 -19    2.44    2.18
   2  -6 -19    1.47    2.41
  -2  -6  19    1.86    2.16
   3   6 -19    0.07    2.32
   3  -6 -19    1.83    2.09
  -3  -6  19    5.51    3.18
   4   6 -19    5.17    3.45
   4  -6 -19    3.22    2.31
  -4  -6  19    2.59    3.06
   4  -7  19   -0.97    2.41
   3  -7  19    0.18    2.14
  -2   7 -19    3.36    2.52
   2  -7  19    0.53    2.11
   2  -7  19    2.41    1.80
  -1   7 -19    0.13    2.04
   1  -7  19    0.47    1.43
   1  -7  19   -0.20    1.95
   0   7 -19   -2.96    1.70
   0  -7  19    3.22    2.31
   1   7 -19    0.83    2.30
   1  -7 -19    6.53    2.86
  -1  -7  19    0.81    2.38
   2   7 -19   -1.21    2.04
   2  -7 -19    2.58    2.59
  -2  -7  19    2.30    2.53
   3   7 -19    1.25    2.30
   3  -7 -19    3.48    2.35
  -3  -7  19    2.51    2.90
   4   7 -19    0.89    2.77
  -4  -7  19    0.74    2.26
   3  -8  19   -2.71    1.75
   2  -8  19   -0.93    1.77
   2  -8  19    1.50    1.53
   1  -8  19    1.85    1.58
   1  -8  19    0.38    2.06
   0  -8  19    0.02    2.05
   1   8 -19    3.91    2.79
  -1  -8  19    4.51    3.11
   2   8 -19    0.95    2.19
  -2  -8  19   -0.60    2.32
   3   8 -19    2.38    2.97
  -3  -8  19    0.40    2.56
   2  -9  19    1.44    2.41
   2  -9  19   -1.39    1.34
   1  -9  19    4.39    2.50
   1  -9  19   13.70    3.83
   0  -9  19   11.71    3.58
  -1  -9  19    2.46    2.89
  -2  -9  19    1.67    2.91
   0 -10  19   -1.15    2.27
   5   0  20    3.06    3.10
   4   0  20   -0.12    2.12
   3   0  20    1.00    2.14
  -3   0 -20    3.86    2.97
  -2   0 -20    9.18    3.47
  -1   0 -20   30.05    5.60
   1   0  20   37.40    5.67
   0   0  20   -0.02    1.70
   0   0 -20   -1.16    1.37
  -1   0  20    2.22    1.88
   1   0 -20    0.84    1.79
  -2   0  20    6.02    2.60
   2   0 -20    8.92    3.14
   3   0 -20   -1.34    1.43
  -3   0  20    0.28    1.88
   4   0 -20    9.04    3.65
  -4   0  20    2.82    2.73
  -5   0  20   14.76    4.58
   5   0 -20   17.13    5.05
   5   1  20   -0.79    2.11
   5  -1  20    1.36    2.85
   4   1  20   24.33    5.21
   4  -1  20    0.55    2.17
  -3   1 -20   19.54    5.18
   3   1  20   12.05    3.61
   3  -1  20    8.11    3.14
  -3  -1 -20    7.88    3.69
  -2   1 -20   17.47    4.57
   2   1  20    7.20    2.54
   2  -1  20    5.18    2.56
  -2  -1 -20    4.67    2.74
  -1   1 -20    3.64    2.21
   1   1  20    3.96    1.97
   1  -1  20    5.85    2.52
  -1  -1 -20    9.05    3.34
   0   1 -20   -1.16    1.44
   0   1  20    0.12    1.49
   0  -1  20   -0.83    1.53
   0  -1 -20   -1.89    1.41
  -1   1  20   17.14    3.70
   1   1 -20   11.99    3.61
  -1  -1  20    5.25    2.51
   1  -1 -20    6.83    2.93
  -2   1  20    2.57    1.92
   2   1 -20    2.09    2.18
   2  -1 -20    4.61    2.56
  -2  -1  20    3.31    2.21
   3   1 -20    1.81    1.90
  -3   1  20   -1.07    1.64
   3  -1 -20    2.05    2.38
  -3  -1  20    4.24    2.56
  -4   1  20   -0.44    1.84
   4   1 -20    2.22    2.31
  -4  -1  20   -1.25    2.13
   4  -1 -20   -0.10    2.06
   5   1 -20   -1.49    2.25
   5  -1 -20    1.73    2.70
  -5  -1  20    2.56    3.04
   5   2  20   -1.96    2.25
   5  -2  20    4.91    3.20
   4   2  20    2.17    2.45
   4  -2  20    4.11    2.58
  -3   2 -20   -0.87    2.22
   3   2  20    0.58    1.73
   3  -2  20   -0.57    1.72
  -2   2 -20    4.76    3.07
   2   2  20    3.06    1.84
   2  -2  20    0.81    1.96
  -2  -2 -20    5.94    3.04
   1   2  20   10.70    2.88
  -1   2 -20   11.52    3.82
  -1  -2 -20   11.28    3.72
   1  -2  20   17.30    3.98
   0   2 -20    7.64    2.79
   0   2  20    7.59    2.64
   0  -2 -20    6.95    2.98
   0  -2  20   10.39    3.22
   1   2 -20    0.01    1.70
  -1   2  20    4.49    1.94
   1  -2 -20    0.59    1.54
  -1  -2  20    0.53    1.95
   2   2 -20    4.02    2.33
  -2   2  20    4.17    2.34
   2  -2 -20    6.77    2.94
  -2  -2  20   14.63    3.99
  -3   2  20    6.52    2.52
   3   2 -20    0.80    2.28
  -3  -2  20    7.57    3.35
   3  -2 -20    3.42    2.46
   4   2 -20    1.11    2.12
  -4  -2  20    0.33    2.31
   4  -2 -20    1.43    2.33
   5   2 -20    0.06    2.52
  -5  -2  20   -0.90    2.32
   5  -2 -20    1.98    2.75
   5   3  20    2.31    2.59
   5  -3  20    7.54    3.53
   4   3  20    4.34    2.39
   4  -3  20    1.56    2.35
   3   3  20    2.38    2.17
  -3   3 -20    3.15    2.58
   3  -3  20   -1.45    1.69
  -2   3 -20    2.35    2.27
   2   3  20   -0.23    1.69
   2  -3  20   -2.07    1.42
  -2  -3 -20    1.98    2.45
   1   3  20    4.04    2.16
  -1   3 -20    3.14    2.23
  -1  -3 -20    6.62    3.18
   1  -3  20    6.15    2.59
   0   3  20    7.54    2.40
   0   3 -20    9.61    3.15
   0  -3 -20    5.79    2.78
   0  -3  20    3.79    2.49
  -1   3  20    3.51    1.82
   1   3 -20    5.53    2.77
   1  -3 -20    4.38    2.62
  -1  -3  20    2.35    2.11
   2   3 -20    3.32    2.61
  -2   3  20    7.45    2.71
  -2  -3  20    1.26    2.28
   2  -3 -20    7.34    2.80
   3   3 -20    6.06    2.92
   3  -3 -20    3.93    2.51
  -3  -3  20    4.69    3.05
   4   3 -20    2.27    2.70
  -4  -3  20    1.72    2.86
   4  -3 -20    4.02    2.92
   5   3 -20    1.95    2.93
  -5  -3  20    6.15    3.27
   5  -3 -20   -1.87    2.06
   5   4  20    1.49    2.88
   5  -4  20   -1.24    2.39
   4   4  20    0.40    2.29
   4  -4  20    4.33    2.86
   3   4  20   -2.17    1.41
  -3   4 -20    1.78    2.22
   3  -4  20    1.55    2.09
  -2   4 -20   -0.56    1.86
   2   4  20   -0.21    1.62
   2  -4  20   -1.75    1.44
  -1   4 -20   -1.86    1.67
   1   4  20    1.98    1.69
  -1  -4 -20    1.56    2.45
   1  -4  20    6.17    2.92
   0   4 -20    3.15    2.35
   0   4  20    1.13    1.38
   0  -4  20    2.19    2.26
   0  -4 -20    2.50    2.51
   1   4 -20    2.64    2.24
  -1   4  20    2.13    1.59
   1  -4 -20    2.23    2.22
  -1  -4  20    2.45    2.46
   2   4 -20   -0.39    2.10
   2  -4 -20   -1.01    1.62
  -2  -4  20    5.01    2.72
   3   4 -20    1.26    2.19
   3  -4 -20    3.28    2.27
  -3  -4  20    2.04    2.30
   4   4 -20   -0.25    2.25
  -4  -4  20    1.78    2.51
   4  -4 -20    3.01    2.32
   5   4 -20   -0.53    2.94
  -5  -4  20   -1.04    2.60
   5  -4 -20   -2.37    1.95
  -4   5 -20   -1.58    2.75
   4  -5  20    3.98    2.87
  -3   5 -20    2.52    2.46
   3  -5  20   -1.70    1.81
  -2   5 -20   -3.27    1.63
   2  -5  20    1.37    2.03
  -1   5 -20    1.18    1.91
   1  -5  20    2.38    2.11
  -1  -5 -20    2.94    2.78
   0   5 -20   -1.03    1.70
   0  -5 -20    3.55    2.51
   0  -5  20    1.25    2.17
   1   5 -20    0.47    1.86
   1  -5 -20   -2.77    1.82
  -1  -5  20    1.40    2.24
   2   5 -20    0.50    2.13
  -2  -5  20    3.40    2.64
   2  -5 -20   -0.17    1.85
   3   5 -20    2.64    2.57
   3  -5 -20    5.46    2.73
  -3  -5  20    2.31    2.61
   4   5 -20    2.55    2.86
  -4  -5  20    3.91    3.10
   4  -5 -20    0.89    2.17
   5   5 -20    0.75    3.20
   5  -5 -20    0.66    2.53
  -5  -5  20   -1.92    2.50
   4  -6  20   -2.04    2.20
  -3   6 -20    6.19    3.24
   3  -6  20   12.09    3.74
  -2   6 -20    2.28    2.44
   2  -6  20    2.00    2.30
  -1   6 -20   -0.34    2.04
   1  -6  20    1.55    2.37
   0   6 -20    1.76    2.25
   0  -6 -20    5.57    3.31
   0  -6  20    5.12    2.78
   1   6 -20   -0.94    1.74
  -1  -6  20    0.82    2.13
   1  -6 -20    0.55    2.44
   2   6 -20    4.64    2.69
  -2  -6  20    0.46    2.05
   2  -6 -20    2.44    2.60
   3   6 -20   -1.39    1.84
   3  -6 -20    0.81    2.20
  -3  -6  20    0.23    2.34
   4   6 -20    4.40    3.56
  -4  -6  20    6.87    3.74
   4  -6 -20    0.16    2.21
   3  -7  20   -0.22    2.37
   2  -7  20    0.64    2.15
  -1   7 -20    0.38    2.37
   1  -7  20    0.91    2.33
   0   7 -20    3.01    2.63
   0  -7  20   -0.18    1.97
   1   7 -20   -1.18    1.70
  -1  -7  20    1.79    2.17
   1  -7 -20    3.38    2.68
   2   7 -20    4.42    3.00
   2  -7 -20    1.63    2.44
  -2  -7  20    2.01    2.46
   3   7 -20   -1.88    1.97
   3  -7 -20    1.75    2.42
  -3  -7  20    1.46    2.71
   4   7 -20   -2.78    2.47
  -4  -7  20    2.20    2.93
   3  -8  20   -0.99    2.07
   2  -8  20    5.19    2.71
   1  -8  20    2.56    2.56
   0  -8  20    6.28    3.04
   1   8 -20    0.42    2.13
  -1  -8  20    0.32    2.59
   2   8 -20    6.03    3.29
  -2  -8  20    7.83    3.61
   3   8 -20    2.51    2.54
  -3  -8  20    1.32    2.91
   1  -9  20    4.64    2.96
   0  -9  20    0.00    2.24
  -1  -9  20   -1.28    2.33
  -2  -9  20   -3.58    2.36
   5   0  21   -1.45    2.24
   4   0  21   -0.43    2.09
   3   0  21   -0.35    1.95
  -3   0 -21    2.05    2.47
  -2   0 -21   -1.73    1.73
   2   0  21   -1.13    1.47
   1   0  21    0.17    1.56
  -1   0 -21   -2.28    1.54
   0   0  21    2.05    2.04
   0   0 -21    0.45    1.92
   1   0 -21    0.57    1.70
  -1   0  21   -2.45    1.35
   2   0 -21    0.08    1.65
  -2   0  21    2.49    1.89
  -3   0  21    1.10    2.39
   3   0 -21   -0.33    1.88
  -4   0  21   -1.93    2.09
   4   0 -21    0.85    2.59
   5   0 -21    3.89    3.30
  -5   0  21   -1.73    2.33
   5   1  21    1.68    2.57
   5  -1  21   -0.27    2.39
   4   1  21    1.00    2.12
   4  -1  21   -1.71    1.88
   3   1  21    1.28    2.05
  -3   1 -21    0.99    2.21
  -3  -1 -21    2.23    2.84
   3  -1  21    2.30    2.34
  -2   1 -21   16.61    4.53
   2   1  21   12.54    3.36
  -2  -1 -21   14.62    4.39
   2  -1  21   18.66    4.36
   1   1  21    2.33    1.80
  -1   1 -21    6.34    3.15
  -1  -1 -21    2.57    2.46
   1  -1  21    4.05    2.22
   0   1 -21    2.61    2.24
   0   1  21    3.04    1.92
   0  -1 -21    2.28    2.35
   0  -1  21   -0.22    1.62
   1   1 -21    4.24    2.45
  -1   1  21    0.69    1.69
  -1  -1  21   -1.46    1.55
   1  -1 -21    1.02    1.86
   2   1 -21    4.42    2.57
  -2   1  21    4.21    2.44
   2  -1 -21    3.19    2.41
  -2  -1  21    5.36    2.56
  -3   1  21    2.97    2.28
   3   1 -21    1.04    2.33
  -3  -1  21    1.72    2.16
   3  -1 -21    0.08    2.03
  -4   1  21    1.72    2.48
   4   1 -21    0.73    2.50
   4  -1 -21    4.07    2.73
  -4  -1  21   -0.39    2.27
   5   1 -21   -1.27    2.28
  -5  -1  21    4.55    3.17
   5  -1 -21    4.57    3.11
   5   2  21   -0.63    2.04
   5  -2  21    2.75    2.76
   4   2  21    1.09    2.37
   4  -2  21   11.17    3.64
  -3   2 -21   12.31    4.29
   3   2  21    7.55    3.18
   3  -2  21    6.21    2.85
  -2   2 -21    2.11    2.49
   2   2  21    0.51    1.74
  -2  -2 -21    2.56    2.76
   2  -2  21    3.47    2.36
  -1   2 -21   -0.90    1.69
   1   2  21    4.20    2.07
  -1  -2 -21    0.91    2.19
   1  -2  21    4.55    2.36
   0   2 -21    6.83    2.98
   0   2  21    1.73    1.93
   0  -2 -21    4.25    2.88
   0  -2  21    9.31    3.27
   1   2 -21    3.02    2.24
  -1   2  21    2.56    1.84
   1  -2 -21    1.83    2.35
  -1  -2  21    3.76    2.43
   2   2 -21    2.54    2.23
  -2   2  21   -0.16    1.46
  -2  -2  21    1.92    2.09
   2  -2 -21    4.28    2.75
  -3   2  21    7.21    2.71
   3   2 -21    2.60    2.51
  -3  -2  21    3.25    2.58
   3  -2 -21    5.71    3.09
   4   2 -21    1.43    2.76
   4  -2 -21    3.89    2.79
  -4  -2  21    3.83    3.24
   5   2 -21    2.42    2.98
  -5  -2  21    2.21    3.02
   5  -2 -21    1.43    2.81
   5   3  21    0.66    2.56
   5  -3  21    2.66    2.80
   4   3  21    4.52    2.75
   4  -3  21   -1.38    2.01
   3   3  21    2.34    2.25
  -3   3 -21    1.72    2.68
   3  -3  21    3.65    2.59
  -2   3 -21    2.87    2.57
   2   3  21    4.39    2.36
  -2  -3 -21    3.87    3.31
   2  -3  21    3.98    2.47
   1   3  21    1.80    1.62
  -1   3 -21    0.76    2.10
  -1  -3 -21   -2.20    1.85
   1  -3  21    0.38    1.76
   0   3  21   12.28    3.33
   0   3 -21   14.25    4.05
   0  -3  21   28.20    5.30
   0  -3 -21   12.64    3.98
  -1   3  21    2.21    1.90
   1   3 -21    1.25    2.12
   1  -3 -21    1.73    2.26
  -1  -3  21    2.02    2.35
   2   3 -21   -1.64    1.57
  -2   3  21    3.38    2.17
  -2  -3  21    0.38    2.13
   2  -3 -21   -0.48    1.62
   3   3 -21    4.87    2.71
   3  -3 -21    4.17    2.87
  -3  -3  21    6.83    3.60
   4   3 -21   -0.37    2.43
  -4  -3  21    1.24    2.42
   4  -3 -21    1.09    2.44
   5   3 -21    5.23    3.52
   5  -3 -21    3.42    3.02
  -5  -3  21    2.79    2.98
   4   4  21    2.41    2.59
  -4   4 -21   -1.07    3.02
   4  -4  21   -0.83    1.97
  -3   4 -21   -0.29    1.91
   3   4  21    0.06    1.89
   3  -4  21   -0.86    1.73
   2   4  21    7.35    2.65
  -2   4 -21   -1.23    1.76
   2  -4  21    1.61    2.03
  -2  -4 -21    0.43    2.61
  -1   4 -21    3.45    2.84
   1   4  21    5.66    2.43
   1  -4  21    3.95    2.44
  -1  -4 -21   -1.35    1.85
   0   4  21    1.72    1.68
   0   4 -21    4.29    2.73
   0  -4  21    0.28    1.95
   0  -4 -21   -1.59    1.76
   1   4 -21   -1.80    1.65
  -1  -4  21    2.53    2.36
   1  -4 -21   -1.36    1.64
   2   4 -21    1.98    2.36
   2  -4 -21   -0.93    1.67
  -2  -4  21    2.52    2.26
   3   4 -21    1.38    2.22
  -3  -4  21    4.50    2.97
   3  -4 -21    0.95    2.29
   4   4 -21    8.48    3.79
  -4  -4  21    9.91    3.92
   4  -4 -21   11.65    3.88
   5   4 -21    0.65    2.64
   5  -4 -21    3.68    2.77
  -5  -4  21    5.93    3.87
  -4   5 -21    0.85    3.16
   4  -5  21    3.31    2.86
  -3   5 -21    7.14    3.52
   3  -5  21    8.34    3.30
  -2   5 -21    4.09    2.72
   2  -5  21    2.56    2.31
  -1   5 -21   -0.11    2.14
  -1  -5 -21   -0.15    2.56
   1  -5  21    0.63    2.01
   0   5 -21    4.09    2.65
   0  -5 -21    1.05    2.34
   0  -5  21    0.81    2.20
   1   5 -21    5.97    3.08
  -1  -5  21    0.94    1.93
   1  -5 -21   -0.11    2.31
   2   5 -21   -0.82    2.08
  -2  -5  21   -1.62    1.77
   2  -5 -21    2.52    2.55
   3   5 -21    5.53    2.94
  -3  -5  21   -1.32    2.11
   3  -5 -21    1.38    2.28
   4   5 -21    0.94    2.90
  -4  -5  21    1.34    3.00
   4  -5 -21    0.07    2.38
   4  -6  21    1.52    2.72
  -3   6 -21   -1.52    2.06
   3  -6  21   -2.71    1.95
  -2   6 -21    2.42    2.74
   2  -6  21    4.08    2.96
  -1   6 -21   -0.26    1.86
   1  -6  21    2.22    1.98
   0   6 -21    3.78    2.83
   0  -6  21    0.34    2.02
   0  -6 -21    0.58    2.68
   1   6 -21    6.39    3.15
  -1  -6  21   -0.05    2.03
   1  -6 -21    2.18    2.72
   2   6 -21   -1.65    1.87
  -2  -6  21    3.83    2.93
   2  -6 -21   -0.60    2.32
   3   6 -21    1.19    2.63
  -3  -6  21    2.15    2.58
   3  -6 -21   -3.47    1.85
   4   6 -21    3.62    3.35
   4  -6 -21    1.25    2.34
  -4  -6  21    5.57    3.53
   3  -7  21    1.90    2.76
   2  -7  21    6.17    3.25
  -1   7 -21    3.34    2.52
   1  -7  21    0.12    2.37
   0   7 -21    0.31    2.51
   0  -7  21   -1.20    2.12
   1   7 -21    6.48    3.27
   1  -7 -21    0.51    2.63
  -1  -7  21    9.23    3.73
   2   7 -21    0.83    2.62
  -2  -7  21    1.90    2.58
   2  -7 -21    0.94    2.52
   3   7 -21    1.92    2.87
  -3  -7  21    4.44    3.30
   3  -7 -21    2.08    2.74
   2  -8  21    5.48    3.23
   1  -8  21   -0.50    2.46
   0  -8  21    3.63    3.23
  -1  -8  21    1.73    2.90
   2   8 -21    0.97    2.56
  -2  -8  21    5.63    3.83
   0  -9  21   -1.32    2.30
   5   0  22   -1.20    2.19
   4   0  22    5.75    3.01
   3   0  22    1.51    2.05
  -3   0 -22   -0.73    2.30
  -2   0 -22    3.74    3.01
   2   0  22    1.28    1.96
   1   0  22   14.84    3.61
  -1   0 -22   21.96    5.13
   0   0 -22   43.79    7.12
   0   0  22   53.44    6.93
   1   0 -22    7.60    3.15
  -1   0  22    7.25    3.10
   2   0 -22   -1.84    1.64
  -2   0  22    0.61    1.94
  -3   0  22   -0.25    1.78
   3   0 -22    2.23    2.01
  -4   0  22    8.91    3.70
   4   0 -22   13.35    4.37
   5   0 -22   -1.97    2.43
  -5   0  22    4.68    3.06
   5   1  22   -0.55    2.56
   5  -1  22    2.99    2.97
   4   1  22   -0.03    2.05
   4  -1  22    0.11    2.20
   3   1  22    1.20    2.06
  -3   1 -22    2.01    2.76
   3  -1  22   -0.87    1.77
  -3  -1 -22   -2.29    2.34
   2   1  22   -0.27    1.82
  -2   1 -22   -2.11    1.69
   2  -1  22   -0.17    1.61
  -2  -1 -22   -2.40    1.81
   1   1  22    3.36    2.26
  -1   1 -22    5.87    3.18
   1  -1  22    3.84    2.52
  -1  -1 -22    3.46    2.66
   0   1  22    1.00    1.60
   0   1 -22    3.66    2.71
   0  -1 -22    1.92    2.35
   0  -1  22    5.81    2.59
   1   1 -22   21.51    4.91
  -1   1  22   30.53    5.37
  -1  -1  22   26.23    5.07
   1  -1 -22   27.35    5.57
   2   1 -22    1.99    2.34
  -2   1  22    1.87    2.00
  -2  -1  22    6.44    2.86
   2  -1 -22    1.47    2.41
  -3   1  22    3.94    2.58
   3   1 -22    2.97    2.54
   3  -1 -22    3.73    2.72
  -3  -1  22    2.27    2.27
   4   1 -22    6.35    3.86
  -4   1  22    1.34    2.26
  -4  -1  22    3.75    2.96
   4  -1 -22   -0.91    2.15
   5   1 -22    3.19    3.06
  -5  -1  22    3.51    3.16
   5  -1 -22   -0.61    3.22
   5   2  22   -0.87    1.98
   5  -2  22   -1.50    2.45
   4   2  22    0.72    2.46
   4  -2  22    0.61    2.09
   3   2  22    3.07    2.44
  -3   2 -22   -0.73    2.19
   3  -2  22   -0.54    1.87
   2   2  22    4.31    2.50
  -2   2 -22    3.65    2.77
   2  -2  22    6.18    2.78
  -2  -2 -22    4.47    2.98
  -1   2 -22    0.16    1.99
   1   2  22    2.71    1.95
   1  -2  22    9.22    3.15
  -1  -2 -22    3.93    2.73
   0   2  22    9.83    2.75
   0   2 -22    1.73    2.16
   0  -2 -22    3.23    2.47
   0  -2  22    3.17    2.36
   1   2 -22    1.34    2.12
  -1   2  22    2.09    1.96
  -1  -2  22   -0.32    2.04
   1  -2 -22    0.12    2.06
   2   2 -22   -1.85    1.67
  -2   2  22    2.71    2.04
   2  -2 -22   -1.04    1.92
  -2  -2  22    2.00    2.25
  -3   2  22    0.83    1.92
   3   2 -22   -2.27    1.67
  -3  -2  22    1.09    2.40
   3  -2 -22   -1.07    2.05
   4   2 -22   -3.35    2.22
  -4  -2  22   -4.05    1.79
   4  -2 -22    3.79    3.27
   5   2 -22   13.77    4.93
   5  -2 -22    5.36    3.52
  -5  -2  22    5.85    3.44
   4   3  22   -0.88    2.07
   4  -3  22   -1.44    1.96
  -3   3 -22    0.84    2.61
   3   3  22    2.82    2.18
   3  -3  22   -0.86    2.09
   2   3  22    0.58    1.62
  -2   3 -22   -2.17    1.97
   2  -3  22    0.73    1.94
  -2  -3 -22   -1.30    2.30
   1   3  22    1.19    1.84
  -1   3 -22   -0.58    1.90
   1  -3  22   -0.10    1.86
  -1  -3 -22   -0.98    2.06
   0   3  22    0.56    1.59
   0   3 -22   -1.74    1.96
   0  -3 -22    0.12    2.11
   0  -3  22    1.58    2.02
  -1   3  22    3.33    2.04
   1   3 -22    0.37    1.78
   1  -3 -22   -1.18    1.75
  -1  -3  22    1.64    2.33
   2   3 -22    1.12    2.11
  -2  -3  22    2.03    2.47
   2  -3 -22   -3.26    1.46
   3   3 -22   -2.69    1.75
  -3  -3  22    0.31    2.32
   3  -3 -22    1.72    2.59
   4   3 -22    1.60    2.87
   4  -3 -22    1.95    2.66
  -4  -3  22    4.23    3.35
   5   3 -22   -1.13    2.89
   5  -3 -22   13.61    4.01
   4   4  22    4.00    2.87
  -4   4 -22    0.94    3.17
   4  -4  22    3.89    2.90
  -3   4 -22    5.02    3.24
   3   4  22    0.74    1.98
   3  -4  22    4.70    2.70
   2   4  22   -0.49    1.60
  -2   4 -22    0.74    2.49
  -2  -4 -22    0.61    2.92
   2  -4  22    1.88    2.37
   1   4  22    1.74    1.86
  -1   4 -22    0.75    2.47
  -1  -4 -22   -0.39    2.34
   1  -4  22   -0.59    1.81
   0   4 -22   -0.34    1.90
   0  -4  22    0.74    2.21
   0  -4 -22    0.62    2.18
   1   4 -22   -1.57    1.90
   1  -4 -22   -1.98    2.01
  -1  -4  22    1.57    2.33
   2   4 -22   -3.27    1.70
  -2  -4  22    0.10    2.15
   2  -4 -22    3.56    2.57
   3   4 -22    1.10    2.43
  -3  -4  22   -0.77    2.39
   3  -4 -22   -0.56    1.85
   4   4 -22    3.50    3.19
  -4  -4  22    1.92    2.93
   4  -4 -22   -1.39    2.04
  -4   5 -22   -1.54    3.09
   4  -5  22    1.90    2.87
  -3   5 -22   -0.96    2.29
   3  -5  22   -2.96    1.89
  -2   5 -22   -1.85    2.19
   2  -5  22    2.08    2.48
  -1   5 -22    3.06    2.63
  -1  -5 -22    3.93    3.21
   1  -5  22    2.55    2.27
   0   5 -22   -2.51    1.83
   0  -5  22    2.93    2.48
   0  -5 -22    0.18    2.45
   1   5 -22    1.16    2.47
  -1  -5  22    3.76    2.64
   1  -5 -22    3.76    2.94
   2   5 -22    2.43    2.40
   2  -5 -22   -2.23    2.17
  -2  -5  22   -1.78    1.89
   3   5 -22    0.18    2.74
   3  -5 -22    0.24    1.91
  -3  -5  22    3.42    2.85
   4   5 -22    0.47    2.86
   4  -5 -22    1.33    2.54
  -4  -5  22   -1.06    2.58
  -3   6 -22    3.21    2.88
   3  -6  22    0.84    2.34
  -2   6 -22    1.24    2.72
   2  -6  22    2.93    2.68
  -1   6 -22    4.42    3.29
   1  -6  22    1.93    2.23
   0   6 -22    3.34    2.72
   0  -6 -22   -1.29    2.53
   0  -6  22   -0.20    2.29
   1   6 -22    2.47    2.72
   1  -6 -22    6.31    3.31
  -1  -6  22    3.34    2.91
   2   6 -22    4.62    3.22
   2  -6 -22    1.17    2.73
  -2  -6  22   -1.31    2.22
   3   6 -22    4.36    2.91
   3  -6 -22    4.50    2.90
  -3  -6  22   -1.51    2.28
   3  -7  22   -1.95    2.17
   2  -7  22    0.91    2.39
  -1   7 -22   11.23    4.04
   1  -7  22    5.15    3.38
   0   7 -22    3.01    2.86
   0  -7  22    0.58    2.58
   1   7 -22    0.33    2.37
   1  -7 -22   -1.63    2.38
  -1  -7  22    0.18    2.52
   2   7 -22    2.79    2.85
   2  -7 -22    8.91    3.64
  -2  -7  22    2.69    3.32
   3   7 -22   -2.24    2.31
  -3  -7  22    4.77    3.61
   1  -8  22    1.96    2.70
   0  -8  22   -3.35    2.22
  -1  -8  22    1.96    3.15
   2   8 -22    2.13    2.76
   4   0  23    1.15    2.37
   3   0  23   -1.81    1.70
  -3   0 -23    3.18    3.10
  -2   0 -23    1.09    2.18
   2   0  23    0.41    1.91
   1   0  23   -0.24    1.91
  -1   0 -23    1.70    2.63
   0   0  23   -0.18    1.86
   0   0 -23   -0.81    1.81
  -1   0  23    1.09    2.06
   1   0 -23   -1.62    1.49
   2   0 -23    0.28    2.01
  -2   0  23   -0.53    1.59
  -3   0  23    3.74    2.63
   3   0 -23   -0.57    1.96
   4   0 -23   -0.57    2.46
  -4   0  23    3.43    2.78
   5   0 -23   -1.61    2.77
   4   1  23    2.09    2.66
   4  -1  23    4.04    2.82
   3   1  23   -0.45    1.86
  -3   1 -23    1.98    2.66
   3  -1  23    0.34    2.25
  -3  -1 -23    3.39    3.50
  -2   1 -23    4.24    2.86
   2   1  23    0.30    1.61
  -2  -1 -23    2.48    3.01
   2  -1  23    0.78    2.07
  -1   1 -23    2.80    2.57
   1   1  23    3.88    2.12
  -1  -1 -23   -1.36    1.91
   1  -1  23   -0.51    2.03
   0   1 -23    8.12    3.57
   0   1  23   -0.70    1.40
   0  -1 -23    8.09    3.52
   0  -1  23    8.18    3.18
   1   1 -23    1.85    2.25
  -1   1  23    2.16    2.19
   1  -1 -23    1.88    2.65
  -1  -1  23    0.58    1.87
   2   1 -23    5.70    2.99
  -2   1  23    4.06    2.59
  -2  -1  23    8.94    3.19
   2  -1 -23   -1.27    2.07
  -3   1  23    0.42    2.26
   3   1 -23   -0.36    2.16
  -3  -1  23   -3.83    1.42
   3  -1 -23    0.74    2.46
   4   1 -23    2.14    2.67
  -4  -1  23    1.49    2.79
   4  -1 -23    1.83    2.83
   4   2  23    2.11    2.70
   4  -2  23    2.03    2.68
   3   2  23   -1.52    1.65
  -3   2 -23    1.94    2.84
   3  -2  23    3.28    2.51
  -2   2 -23    0.92    2.27
   2   2  23    1.62    1.81
   2  -2  23    1.15    2.01
  -2  -2 -23    4.46    3.17
  -1   2 -23    8.63    3.53
   1   2  23    3.92    2.35
  -1  -2 -23    7.57    3.32
   1  -2  23    3.62    2.28
   0   2  23    3.84    2.22
   0   2 -23    3.69    2.50
   0  -2  23    4.33    2.73
   0  -2 -23   -0.92    2.17
   1   2 -23    4.00    3.02
  -1   2  23    7.29    2.75
   1  -2 -23    2.37    2.57
  -1  -2  23    6.86    3.12
  -2   2  23    1.45    2.13
   2   2 -23    0.18    2.35
   2  -2 -23   -2.84    1.88
  -2  -2  23    0.21    2.10
   3   2 -23    0.90    2.51
  -3  -2  23    4.15    2.61
   3  -2 -23    0.15    2.23
   4   2 -23    1.38    2.75
   4  -2 -23    3.12    2.88
  -4  -2  23    0.70    2.55
   4   3  23    0.98    2.60
   4  -3  23    2.72    2.95
  -3   3 -23    0.95    2.44
   3   3  23    0.40    1.97
   3  -3  23   -0.92    1.85
  -2   3 -23    3.04    3.11
   2   3  23    1.47    2.08
   2  -3  23    2.00    2.29
  -2  -3 -23   -0.71    2.12
   1   3  23    1.71    1.92
  -1   3 -23    2.52    2.47
   1  -3  23    3.31    2.47
  -1  -3 -23    0.68    2.40
   0   3  23   10.40    3.28
   0   3 -23   13.22    4.19
   0  -3 -23    5.03    3.09
   0  -3  23    3.57    2.71
  -1   3  23    0.53    1.86
   1   3 -23    3.94    2.51
   1  -3 -23    2.57    2.71
  -1  -3  23    0.87    2.23
   2   3 -23    4.20    3.16
  -2  -3  23   -1.86    2.00
   2  -3 -23    0.26    2.07
   3   3 -23    2.88    2.67
  -3  -3  23   -1.76    1.75
   3  -3 -23    0.83    2.37
   4   3 -23    4.30    3.24
  -4  -3  23    3.65    3.29
   4  -3 -23    0.81    2.86
  -4   4 -23   -0.71    3.06
   4  -4  23    8.22    3.71
   3   4  23    1.83    2.18
  -3   4 -23    2.40    3.14
   3  -4  23    2.40    2.96
   2   4  23    1.60    2.10
  -2   4 -23    3.41    2.98
  -2  -4 -23    1.34    3.02
   2  -4  23    4.01    2.92
  -1   4 -23   -3.45    2.07
  -1  -4 -23    1.20    2.51
   1  -4  23    2.09    2.55
   0   4 -23    0.66    2.23
   0  -4 -23    3.02    2.92
   0  -4  23    1.49    2.35
   1   4 -23    0.71    2.61
  -1  -4  23    5.63    3.26
   1  -4 -23   -1.32    2.30
   2   4 -23   -1.06    2.31
   2  -4 -23    1.91    2.56
  -2  -4  23    1.85    2.37
   3   4 -23   -0.77    2.21
  -3  -4  23    1.06    2.50
   3  -4 -23   -2.13    1.85
   4   4 -23    2.45    3.33
  -4  -4  23    2.39    2.90
   4  -4 -23    1.63    2.97
  -3   5 -23    1.77    2.77
   3  -5  23    3.07    2.68
  -2   5 -23    0.53    2.72
   2  -5  23    1.04    2.26
  -1   5 -23   -2.72    2.04
   1  -5  23   -0.73    2.02
  -1  -5 -23   -5.12    2.23
   0   5 -23    5.63    3.25
   0  -5  23   -0.04    2.42
   0  -5 -23    1.39    3.00
   1   5 -23    0.14    2.22
   1  -5 -23   -3.33    2.21
  -1  -5  23    4.52    3.23
   2   5 -23   -2.03    1.99
   2  -5 -23    0.16    2.26
  -2  -5  23   -2.32    1.82
   3   5 -23    3.28    3.04
  -3  -5  23   10.65    4.18
   3  -5 -23    4.90    3.19
   4  -5 -23    2.50    2.53
  -3   6 -23    2.46    2.94
   3  -6  23   -2.56    1.94
  -2   6 -23    3.28    3.08
   2  -6  23    4.19    2.82
  -1   6 -23   -0.32    2.59
   1  -6  23    0.61    2.47
   0   6 -23    0.40    2.63
   0  -6 -23    3.64    3.14
   0  -6  23    0.29    2.31
   1   6 -23    4.62    3.42
   1  -6 -23   -1.10    2.49
  -1  -6  23    1.28    2.47
   2   6 -23    4.87    3.27
  -2  -6  23    3.97    3.64
   2  -6 -23    3.18    3.09
   3   6 -23    1.66    3.07
  -3  -6  23    0.62    2.55
   3  -6 -23    2.59    2.87
   2  -7  23   -3.13    2.10
  -1   7 -23    9.09    4.07
   1  -7  23    5.64    3.22
   0   7 -23    5.51    3.32
   0  -7  23   -1.36    2.43
   1   7 -23    6.65    3.50
  -1  -7  23    1.19    2.71
   1  -7 -23   -0.75    2.88
   2   7 -23    7.55    4.10
  -2  -7  23    2.96    3.18
   2  -7 -23    4.76    3.14
   0  -8  23    2.23    3.17
   4   0  24    3.69    2.74
  -3   0 -24    5.40    3.82
   3   0  24   -0.11    2.17
   2   0  24   -1.64    1.59
  -2   0 -24    4.30    3.23
  -1   0 -24   -0.14    2.13
   1   0  24   -1.02    1.84
   0   0  24    8.03    2.79
   0   0 -24    3.86    2.90
   1   0 -24   -0.82    1.82
  -1   0  24    4.02    2.60
  -2   0  24    2.80    2.45
   2   0 -24    1.54    2.57
  -3   0  24   -1.69    1.72
   3   0 -24    4.32    3.06
   4   0 -24    7.43    4.20
  -4   0  24    6.27    3.50
   4   1  24    1.98    2.59
   4  -1  24    0.08    2.06
   3   1  24    1.41    2.34
  -3   1 -24    1.79    3.01
   3  -1  24   -0.37    2.06
  -3  -1 -24    2.20    3.14
  -2   1 -24    3.56    2.96
   2   1  24   -1.68    1.31
  -2  -1 -24   -0.42    2.04
   2  -1  24    1.68    2.17
  -1   1 -24    5.50    3.08
   1   1  24    4.31    2.43
   1  -1  24    2.96    2.59
  -1  -1 -24    2.60    2.99
   0   1 -24    4.31    3.08
   0   1  24    5.35    2.73
   0  -1  24    6.00    2.92
   0  -1 -24    4.25    3.17
  -1   1  24    1.45    2.08
   1   1 -24    5.40    2.71
  -1  -1  24    0.85    2.27
   1  -1 -24    0.11    2.21
  -2   1  24   -0.82    1.68
   2   1 -24   -0.80    2.03
   2  -1 -24    0.80    2.26
  -2  -1  24   -4.44    1.31
  -3   1  24    0.67    2.19
   3   1 -24    2.93    2.66
   3  -1 -24    0.51    2.41
  -3  -1  24   -1.81    1.82
   4   1 -24    2.93    3.30
   4  -1 -24    5.64    3.59
  -4  -1  24   -2.16    2.22
   4   2  24    7.90    3.93
   4  -2  24    9.94    3.94
  -3   2 -24    1.17    2.70
   3   2  24    0.87    2.26
   3  -2  24   -1.51    1.95
   2   2  24   -2.60    1.49
  -2  -2 -24   -1.32    2.44
   2  -2  24    2.79    2.38
  -1   2 -24    3.00    2.81
   1   2  24    1.59    2.06
  -1  -2 -24    0.67    2.40
   1  -2  24    2.08    2.41
   0   2 -24   18.84    4.89
   0   2  24   10.99    3.31
   0  -2 -24   24.93    5.75
   0  -2  24   15.15    4.14
  -1   2  24    1.27    2.00
   1   2 -24    3.27    2.28
  -1  -2  24   -1.37    1.92
   1  -2 -24    0.34    2.26
  -2   2  24   -0.06    2.01
   2   2 -24    3.66    2.75
  -2  -2  24    2.12    2.32
   2  -2 -24    0.88    2.38
   3   2 -24   -0.25    2.56
   3  -2 -24    1.01    2.49
  -3  -2  24   -1.28    2.02
   4   2 -24    5.99    3.46
  -4  -2  24    2.27    3.20
   4  -2 -24    3.35    3.11
   4   3  24   -1.70    2.05
   4  -3  24    2.04    2.67
  -3   3 -24   -0.11    2.70
   3   3  24    0.52    2.07
   3  -3  24    4.20    2.71
  -2   3 -24    0.05    2.47
   2   3  24   -1.60    1.84
   2  -3  24    3.22    2.62
  -2  -3 -24    6.17    3.86
   1   3  24    2.64    2.21
  -1   3 -24   -0.99    2.17
  -1  -3 -24   -0.86    2.46
   1  -3  24    1.83    2.66
   0   3  24    4.49    2.40
   0   3 -24    6.88    3.36
   0  -3 -24    2.65    3.04
   0  -3  24    2.79    2.81
   1   3 -24    0.64    2.20
  -1  -3  24    2.21    2.59
   1  -3 -24    4.91    3.08
   2   3 -24   -0.57    2.39
   2  -3 -24    2.88    2.69
  -2  -3  24    1.39    2.52
   3   3 -24    2.96    2.75
  -3  -3  24    2.22    2.52
   3  -3 -24   -1.11    2.19
   4   3 -24    3.32    2.84
   4  -3 -24   -2.06    2.60
  -4  -3  24   -1.18    2.58
  -3   4 -24    5.04    3.67
   3  -4  24   -1.11    2.15
  -2   4 -24   -0.10    2.47
   2  -4  24   -0.33    2.02
  -2  -4 -24   -4.30    2.96
  -1   4 -24    3.04    2.85
  -1  -4 -24    0.63    2.90
   1  -4  24   -2.17    1.87
   0   4 -24   -1.29    2.05
   0  -4  24    1.78    2.30
   0  -4 -24    0.06    2.48
   1   4 -24    3.41    2.63
  -1  -4  24    1.13    2.71
   1  -4 -24    4.07    3.19
   2   4 -24    1.70    2.44
  -2  -4  24    0.35    2.71
   2  -4 -24    0.98    2.65
   3   4 -24    4.44    3.43
  -3  -4  24    1.62    2.67
   3  -4 -24   -3.16    1.63
  -3   5 -24    0.49    3.03
   3  -5  24   -0.37    2.56
  -2   5 -24   -1.33    2.46
   2  -5  24    1.68    2.39
  -1   5 -24   -3.84    2.22
  -1  -5 -24   -1.53    2.65
   1  -5  24    0.93    2.43
   0   5 -24    1.97    2.90
   0  -5  24    4.35    3.17
   0  -5 -24    7.32    3.63
   1   5 -24    0.86    2.72
  -1  -5  24    4.73    3.21
   1  -5 -24    2.33    3.03
   2   5 -24   -0.79    2.43
   2  -5 -24   -1.13    2.55
  -2  -5  24   -0.15    2.49
   3   5 -24    2.80    2.96
   3  -5 -24    1.66    2.82
  -3  -5  24    2.80    2.83
  -2   6 -24   -1.11    2.90
   2  -6  24    2.10    2.85
  -1   6 -24   -0.19    2.78
   1  -6  24   -1.71    2.18
   0   6 -24   -0.25    2.40
   0  -6 -24    2.12    3.12
   0  -6  24   -0.59    2.16
   1   6 -24   -2.01    2.38
   1  -6 -24   -2.49    2.76
  -1  -6  24    0.74    2.64
   2   6 -24   -0.32    2.53
   2  -6 -24   -1.05    2.91
  -2  -6  24    0.41    2.97
  -1   7 -24   -0.96    2.39
   1  -7  24   -2.51    2.09
   0   7 -24   -1.15    2.61
   0  -7  24    0.89    2.55
   1   7 -24    0.08    2.29
   1  -7 -24    1.60    3.22
  -1  -7  24   -1.01    2.75
   4   0  25   -3.61    1.80
   3   0  25    3.66    2.70
  -3   0 -25    2.56    3.25
   2   0  25    2.51    2.22
  -2   0 -25   -0.94    2.58
   1   0  25   -1.16    1.60
  -1   0 -25    3.62    3.18
   0   0 -25    1.42    2.34
   0   0  25    2.85    2.31
   1   0 -25   -1.08    1.95
  -1   0  25    0.06    2.09
  -2   0  25    0.25    2.15
   2   0 -25    0.58    2.38
  -3   0  25   -0.83    2.08
   3   0 -25    1.92    2.95
   4   0 -25    2.42    3.28
  -4   0  25    1.35    2.55
  -3   1 -25    2.49    2.96
   3   1  25   -0.76    2.19
  -3  -1 -25    1.57    3.52
   3  -1  25    4.69    2.81
   2   1  25   -2.04    1.61
  -2   1 -25    2.32    2.67
  -2  -1 -25    4.80    3.42
   2  -1  25   -0.15    2.02
  -1   1 -25   -0.75    2.16
   1   1  25    2.80    2.30
  -1  -1 -25   -1.32    2.04
   1  -1  25   -2.53    1.43
   0   1 -25   -0.75    2.02
   0   1  25   10.63    3.40
   0  -1  25    2.27    2.08
   0  -1 -25    4.94    3.38
   1   1 -25    6.68    3.47
  -1   1  25    7.21    2.92
   1  -1 -25    4.81    3.25
  -1  -1  25    9.04    3.48
   2   1 -25    1.63    2.50
  -2   1  25   -2.80    1.94
   2  -1 -25    2.06    2.82
  -2  -1  25   -0.82    2.09
  -3   1  25    2.52    2.53
   3   1 -25    2.69    2.86
   3  -1 -25    3.84    2.92
  -3  -1  25    0.01    2.33
   4   1 -25   -1.49    2.56
  -4  -1  25    3.18    2.66
   4  -1 -25    3.74    3.69
   3   2  25    1.12    2.21
  -3   2 -25    5.06    4.03
   3  -2  25   -2.96    2.02
  -2   2 -25    0.61    2.68
   2   2  25   -1.91    1.87
   2  -2  25    1.14    2.38
  -2  -2 -25    4.84    3.41
  -1   2 -25    9.36    3.93
  -1  -2 -25    8.67    3.75
   1  -2  25   10.23    3.72
   0   2 -25    3.94    3.11
   0   2  25    5.52    2.41
   0  -2 -25    3.01    2.75
   0  -2  25    1.49    2.30
  -1   2  25    2.19    2.26
   1   2 -25    2.77    2.78
   1  -2 -25    1.51    2.60
  -1  -2  25    0.82    2.43
   2   2 -25    1.94    2.63
  -2  -2  25    7.77    3.29
   2  -2 -25    3.28    3.06
   3   2 -25   -1.31    2.46
   3  -2 -25   -1.73    2.52
  -3  -2  25   -0.13    2.78
   4   2 -25   -3.15    2.54
   4  -2 -25   -0.26    2.83
   3   3  25   -1.57    1.99
  -3   3 -25    4.91    3.74
   3  -3  25   -0.65    2.01
  -2   3 -25    0.18    2.60
   2   3  25   -1.44    1.75
   2  -3  25    1.65    2.39
  -2  -3 -25    5.20    3.83
   1   3  25    1.71    1.95
  -1   3 -25    1.17    2.59
  -1  -3 -25   -0.19    2.72
   1  -3  25    2.01    2.53
   0   3 -25    5.17    3.20
   0  -3  25    3.45    2.80
   0  -3 -25    5.60    3.33
   1   3 -25   -0.18    2.47
  -1  -3  25   -1.13    2.10
   1  -3 -25   -0.45    2.58
   2   3 -25    6.85    2.59
   2  -3 -25    0.51    2.66
  -2  -3  25    5.46    2.99
   3   3 -25    9.20    4.04
  -3  -3  25    5.52    3.61
   3  -3 -25    3.99    3.50
  -3   4 -25    0.82    3.13
   3  -4  25    0.17    2.46
  -2   4 -25   -0.49    3.00
   2  -4  25    1.31    2.07
  -2  -4 -25   -0.43    3.15
  -1   4 -25   -0.04    2.40
   1  -4  25    1.96    2.41
  -1  -4 -25    5.31    3.69
   0   4 -25    1.31    2.71
   0  -4 -25   -0.11    2.50
   0  -4  25   -0.17    2.35
   1   4 -25    1.59    2.60
  -1  -4  25    6.35    3.11
   1  -4 -25    5.38    3.51
   2   4 -25   -0.59    2.48
  -2  -4  25    1.96    2.94
   2  -4 -25    0.91    2.91
   3   4 -25   -2.49    2.40
  -3  -4  25    1.19    2.53
   3  -4 -25    4.07    3.06
  -2   5 -25    2.94    3.35
   2  -5  25    3.89    3.16
  -1   5 -25   -2.43    2.57
  -1  -5 -25    3.67    3.82
   1  -5  25    2.25    3.01
   0   5 -25   -1.55    2.63
   0  -5  25    2.23    2.69
   0  -5 -25    3.38    3.21
   1   5 -25   -0.41    2.28
  -1  -5  25    2.89    3.08
   1  -5 -25   -2.81    2.27
   2   5 -25    7.89    3.92
   2  -5 -25   -2.53    2.50
  -2  -5  25   -2.79    2.43
  -1   6 -25    1.81    2.92
   1  -6  25    3.12    2.97
   0   6 -25    3.41    3.10
   0  -6  25   -0.41    2.17
   0  -6 -25    0.54    3.53
   1   6 -25    2.62    3.00
   1  -6 -25   -2.95    2.73
  -1  -6  25   -1.95    2.22
   2   6 -25    2.40    2.76
   2  -6 -25    3.97    3.39
   3   0  26    1.97    2.81
  -3   0 -26   11.84    4.86
  -2   0 -26    1.72    2.95
   2   0  26    1.53    2.36
   1   0  26    3.52    2.25
  -1   0 -26   -0.59    2.09
   0   0 -26    1.99    2.84
   0   0  26    2.73    2.28
   1   0 -26    1.84    2.76
  -1   0  26    0.77    2.50
   2   0 -26   -0.40    2.57
  -2   0  26    2.66    2.87
  -3   0  26   -0.57    2.53
   3   0 -26   -0.15    2.64
   3   1  26   -0.80    2.43
  -3   1 -26   -0.40    2.96
   3  -1  26    2.96    3.00
  -3  -1 -26    0.02    3.58
   2   1  26   -0.90    2.03
  -2   1 -26   -1.17    2.32
  -2  -1 -26    0.05    2.50
   2  -1  26    5.00    3.05
  -1   1 -26    1.90    2.50
   1   1  26   -1.74    1.64
   1  -1  26   -1.69    1.85
  -1  -1 -26   -0.23    2.52
   0   1  26    4.06    2.69
   0   1 -26    0.87    2.52
   0  -1  26    3.27    2.45
   0  -1 -26    3.38    2.93
   1   1 -26   -0.48    2.57
  -1   1  26   -1.51    1.95
  -1  -1  26    2.17    2.41
   1  -1 -26    3.98    3.12
   2   1 -26    1.83    2.54
  -2   1  26    2.22    2.53
   2  -1 -26    2.62    2.59
  -2  -1  26    0.51    2.19
   3   1 -26    1.24    2.95
   3  -1 -26    2.07    3.05
  -3  -1  26    3.12    2.64
  -3   2 -26    1.99    3.67
   3   2  26    1.64    2.35
   3  -2  26    0.11    2.51
  -2   2 -26    6.35    3.68
   2   2  26   -1.75    2.09
   2  -2  26   -0.92    2.15
  -2  -2 -26   -1.94    2.42
   1   2  26    5.63    2.85
  -1   2 -26    8.87    4.23
  -1  -2 -26    5.82    3.96
   1  -2  26    5.96    3.04
   0   2  26    1.55    2.23
   0   2 -26    1.11    2.74
   0  -2 -26    4.31    3.12
   0  -2  26    8.36    3.28
   1   2 -26    3.63    2.75
  -1   2  26    1.54    2.31
   1  -2 -26    1.63    2.84
  -1  -2  26    2.74    2.69
   2   2 -26    0.96    2.59
  -2  -2  26    6.55    3.35
   2  -2 -26    0.24    2.81
   3   2 -26    2.34    2.96
   3  -2 -26   -0.85    2.38
  -3  -2  26    3.04    3.27
  -3   3 -26    5.21    3.89
  -2   3 -26   -0.48    2.47
   2  -3  26    0.86    2.43
  -2  -3 -26    2.63    3.59
  -1   3 -26    0.91    2.48
   1  -3  26    2.52    2.77
  -1  -3 -26    3.62    3.53
   0   3 -26   -0.58    2.33
   0  -3  26    2.18    2.76
   0  -3 -26    6.96    4.06
   1   3 -26   -1.40    2.23
  -1  -3  26    3.06    2.58
   1  -3 -26    1.51    3.46
   2   3 -26   -2.70    2.39
   2  -3 -26    2.18    3.21
  -2  -3  26    5.89    3.43
   3   3 -26    0.52    2.89
   3  -3 -26    3.93    3.05
  -3  -3  26    8.56    3.86
  -2   4 -26    5.60    3.44
   2  -4  26    1.13    2.40
  -2  -4 -26   -0.16    3.40
  -1   4 -26   -0.09    2.52
   1  -4  26   -0.30    2.73
  -1  -4 -26   -2.02    2.73
   0   4 -26    2.75    2.75
   0  -4 -26    3.73    3.51
   0  -4  26   15.50    4.72
   1   4 -26    2.72    2.75
   1  -4 -26   -1.44    2.58
  -1  -4  26    2.30    2.68
   2   4 -26   -0.69    2.69
  -2  -4  26   -1.03    2.50
   2  -4 -26   -0.35    3.10
  -1   5 -26    8.28    4.26
   1  -5  26    3.19    2.82
  -1  -5 -26    4.16    3.75
   0   5 -26    4.55    3.39
   0  -5 -26   -3.67    2.48
   0  -5  26    1.80    2.67
   1   5 -26   -1.25    2.69
  -1  -5  26    1.89    2.92
   1  -5 -26    7.17    4.23
   2   5 -26    3.70    3.72
   2  -5 -26   -0.59    3.19
   2   0  27   -0.19    2.09
  -2   0 -27   -2.91    2.79
   1   0  27   -0.40    2.09
  -1   0 -27   -1.27    2.52
   0   0  27    2.38    2.80
   0   0 -27    5.68    3.58
   1   0 -27    1.41    2.95
  -1   0  27    4.73    2.76
   2   0 -27   -1.07    2.22
  -2   0  27    1.33    2.72
   3   0 -27    3.20    3.29
   2   1  27    4.19    2.84
  -2   1 -27    1.47    2.91
  -2  -1 -27    2.87    2.90
   2  -1  27    3.65    2.77
   1   1  27    3.74    2.77
  -1   1 -27    4.49    3.05
   1  -1  27    4.28    2.63
  -1  -1 -27    0.52    2.85
   0   1 -27   -0.77    2.36
   0   1  27    1.87    2.44
   0  -1  27    3.32    2.81
   0  -1 -27    0.94    2.62
  -1   1  27    6.97    3.20
   1   1 -27   -0.23    2.62
  -1  -1  27    1.37    2.52
   1  -1 -27    2.05    2.97
  -2   1  27   -0.74    2.42
   2   1 -27   -0.38    2.87
   2  -1 -27    4.33    3.30
  -2  -1  27    3.41    3.03
   3   1 -27    2.06    3.21
   3  -1 -27    6.55    3.79
   2   2  27    3.31    2.68
  -2   2 -27    0.87    3.20
   2  -2  27    0.11    2.43
  -2  -2 -27    3.40    3.78
   1   2  27    6.00    2.72
  -1   2 -27    0.21    2.67
   1  -2  27    6.02    3.10
  -1  -2 -27    2.46    3.39
   0   2 -27    3.79    3.51
   0   2  27    4.55    2.63
   0  -2 -27    6.61    3.63
   0  -2  27    0.44    2.48
   1   2 -27    2.58    3.00
   1  -2 -27    5.08    3.52
  -1  -2  27    2.13    2.80
   2   2 -27    5.02    3.31
   2  -2 -27    9.01    4.02
  -2  -2  27    5.14    3.69
  -2   3 -27   -1.37    2.56
   2  -3  27   -1.36    2.18
  -2  -3 -27    4.30    4.07
  -1   3 -27    0.36    2.68
   1  -3  27    2.44    2.80
  -1  -3 -27    1.84    3.51
   0   3 -27    6.18    3.74
   0  -3  27    5.09    3.20
   1   3 -27   -0.59    2.66
   1  -3 -27   -0.65    2.71
  -1  -3  27    1.82    2.95
   2   3 -27   -0.33    2.56
   2  -3 -27   -5.32    1.94
  -2  -3  27    4.64    3.25
  -1   4 -27    1.92    3.13
   1  -4  27    5.66    3.54
  -1  -4 -27    7.27    4.49
   0   4 -27    6.19    3.92
   0  -4  27    3.53    2.69
   1   4 -27    3.46    3.42
   1  -4 -27    1.71    3.34
  -1  -4  27    4.68    3.35
  -2   0 -28    7.97    4.14
   1   0  28    5.01    2.91
  -1   0 -28    7.05    4.03
   0   0 -28    2.71    3.16
   0   0  28    1.31    2.53
  -1   0  28   -0.16    2.15
   1   0 -28   -0.99    2.57
   2   0 -28   -0.20    2.80
  -2   0  28    6.64    3.48
  -2   1 -28    4.16    4.02
  -2  -1 -28    4.47    3.90
   1   1  28    1.94    2.09
  -1   1 -28   -1.13    2.53
   1  -1  28    2.02    2.32
  -1  -1 -28    6.55    3.85
   0   1  28    1.15    2.66
   0   1 -28    1.10    3.03
   0  -1 -28   -0.02    2.69
   0  -1  28    3.35    2.84
  -1   1  28    2.46    2.76
   1   1 -28    2.38    3.29
  -1  -1  28    1.83    2.97
   1  -1 -28    2.00    3.34
   2   1 -28    1.03    3.23
   2  -1 -28    0.82    3.04
   1   2  28    4.38    2.74
  -1   2 -28    3.76    3.45
  -1  -2 -28    3.09    3.39
   1  -2  28    0.69    2.48
   0   2 -28   -1.31    2.64
   0  -2 -28    1.96    3.38
   0  -2  28    1.87    2.45
   1   2 -28    3.96    3.54
   1  -2 -28   -0.68    3.00
  -1  -2  28    0.31    2.65
  -1   3 -28    1.11    3.45
  -1  -3 -28    3.47    3.69
   0   3 -28   -2.57    2.77
   0  -3  28    5.31    3.49
   0  -3 -28    1.45    3.37
   1   3 -28    2.32    3.27
   1  -3 -28    3.25    3.20
   0   0 -29   12.13    4.48
   0  -1 -29    4.25    3.46
   0   0   0    0.00    0.00
;
_shelx_hkl_checksum     99351
_shelx_res_file
;
    shelx.res created by SHELXL-2014/7
TITL SA8 in P2(1)/c LIGHT ORANGE PLATE
CELL 0.71073 6.2399 10.2216 22.2506 90.000 90.232 90.000
ZERR 4.00 0.0017 0.0024 0.0059 0.000 0.008 0.000
LATT 1
SYMM -x, y+1/2, -z+1/2
SFAC C  H  N  O
UNIT 60  76  4  16
OMIT -3 50.5
L.S. 40
ACTA
BOND $H
HTAB
CONF
LIST 4
FMAP 2
PLAN 10
TEMP 23.000
EQIV $1 x, -y+3/2, z-1/2
HTAB O1 O3_$1
HTAB O3 N1
EQIV $2 x+1, -y+3/2, z+1/2
HTAB O4 O2_$2
EQIV $3 -x, -y+1, -z
HTAB C9 O1_$3
EQIV $4 -x+1, y-1/2, -z+1/2
HTAB C14 O3_$4
SIZE 0.33 0.27 0.14
MPLA 3 C1 O1 O2
MPLA 4 C3 C4 C6 C7 C2 C5
MPLA 9 C9 C10 C11 C12 C13 C14 C15 O3 O4 N1
WGHT    0.089100
FVAR       0.24815
O1    4    0.052104    0.796623   -0.099320    11.00000    0.07682    0.05547 =
         0.04064    0.01056    0.01648    0.00531
H1    2    0.081571    0.839555   -0.132332    11.00000   -1.50000
O2    4   -0.204742    0.936641   -0.075581    11.00000    0.07781    0.06979 =
         0.06764    0.02570    0.01364    0.02590
O3    4    0.091871    0.599316    0.302314    11.00000    0.05435    0.04805 =
         0.03705   -0.00050   -0.00240    0.00761
AFIX 147
H3    2    0.004085    0.604039    0.274877    11.00000   -1.50000
AFIX   0
O4    4    0.750890    0.379863    0.339959    11.00000    0.05196    0.05313 =
         0.05939   -0.00656   -0.01205    0.00243
AFIX 147
H4    2    0.767312    0.439891    0.363989    11.00000   -1.50000
AFIX   0
N1    3   -0.119241    0.533913    0.202276    11.00000    0.04176    0.04878 =
         0.03731    0.00911    0.00405   -0.00043
C1    1   -0.107439    0.836591   -0.066810    11.00000    0.05136    0.04486 =
         0.03604    0.00086   -0.00180   -0.00545
C2    1   -0.162496    0.744066   -0.015670    11.00000    0.04376    0.04954 =
         0.03578    0.00565   -0.00254   -0.00091
AFIX  13
H2    2   -0.197556    0.659257   -0.033746    11.00000   -1.20000
AFIX   0
C3    1   -0.354700    0.786684    0.019608    11.00000    0.04909    0.08139 =
         0.05065    0.01064    0.00389    0.02109
AFIX  23
H3A   2   -0.476280    0.797929   -0.007200    11.00000   -1.20000
H3B   2   -0.325607    0.869967    0.038880    11.00000   -1.20000
AFIX   0
C4    1   -0.407760    0.683226    0.067502    11.00000    0.03143    0.09137 =
         0.04617    0.01266    0.00585    0.00371
AFIX  23
H4A   2   -0.530555    0.712296    0.090521    11.00000   -1.20000
H4B   2   -0.446358    0.601970    0.047712    11.00000   -1.20000
AFIX   0
C5    1   -0.221359    0.658414    0.109947    11.00000    0.03904    0.05093 =
         0.03750   -0.00046    0.00067    0.00353
AFIX  13
H5    2   -0.191293    0.739446    0.131960    11.00000   -1.20000
AFIX   0
C6    1   -0.024743    0.621590    0.075107    11.00000    0.04466    0.06429 =
         0.04037    0.01162    0.00223    0.00490
AFIX  23
H6A   2   -0.046992    0.536693    0.056629    11.00000   -1.20000
H6B   2    0.095763    0.614174    0.102571    11.00000   -1.20000
AFIX   0
C7    1    0.029944    0.722554    0.025697    11.00000    0.03775    0.06341 =
         0.03974    0.00880   -0.00230   -0.00437
AFIX  23
H7A   2    0.070558    0.804862    0.044211    11.00000   -1.20000
H7B   2    0.150540    0.691334    0.002360    11.00000   -1.20000
AFIX   0
C8    1   -0.282833    0.552840    0.155331    11.00000    0.04051    0.05383 =
         0.04192    0.00526    0.00518    0.00045
AFIX  23
H8A   2   -0.417240    0.576808    0.174112    11.00000   -1.20000
H8B   2   -0.304807    0.470832    0.134252    11.00000   -1.20000
AFIX   0
C9    1    0.025337    0.442176    0.199439    11.00000    0.04933    0.04381 =
         0.03218   -0.00112    0.00343   -0.01012
AFIX  43
H9    2    0.012335    0.382465    0.168100    11.00000   -1.20000
AFIX   0
C10   1    0.198025    0.424592    0.238816    11.00000    0.04370    0.03462 =
         0.03467   -0.00147    0.00291   -0.00320
C11   1    0.233835    0.508160    0.289874    11.00000    0.05296    0.02690 =
         0.03671    0.00625    0.01233   -0.00148
C12   1    0.418073    0.491700    0.324235    11.00000    0.05323    0.03398 =
         0.03494   -0.00153   -0.00481   -0.00529
AFIX  43
H12   2    0.441068    0.544721    0.357609    11.00000   -1.20000
AFIX   0
C13   1    0.567608    0.397566    0.309465    11.00000    0.04891    0.03397 =
         0.04292    0.00273   -0.00005   -0.00648
C14   1    0.531695    0.312253    0.260608    11.00000    0.05436    0.03171 =
         0.05187   -0.00593    0.01001    0.00167
AFIX  43
H14   2    0.629826    0.246684    0.251646    11.00000   -1.20000
AFIX   0
C15   1    0.352176    0.327360    0.226998    11.00000    0.05640    0.03641 =
         0.04703   -0.01007    0.00297   -0.00512
AFIX  43
H15   2    0.329612    0.271152    0.194721    11.00000   -1.20000
AFIX   0
HKLF 4 1 1 0 0 0 1 0 0 0 1
REM  SA8 in P2(1)/c LIGHT ORANGE PLATE
REM R1 =  0.0768 for    1222 Fo > 4sig(Fo)  and  0.1700 for all    2580 data
REM    186 parameters refined using      0 restraints
END
WGHT      0.0891      0.0000
REM Instructions for potential hydrogen bonds
HTAB O1 O3_$1
HTAB O3 N1
HTAB O4 O2_$2
HTAB C9 O1_$3
HTAB C14 O3_$4
REM Highest difference peak  0.350,  deepest hole -0.259,  1-sigma level  0.055
Q1    1  -0.1045  0.6000  0.2372  11.00000  0.05    0.35
Q2    1  -0.3533  0.6810 -0.0150  11.00000  0.05    0.28
Q3    1   0.3423  0.5389  0.3817  11.00000  0.05    0.23
Q4    1  -0.2795  0.9787 -0.0281  11.00000  0.05    0.19
Q5    1  -0.4960  0.5327  0.0196  11.00000  0.05    0.19
Q6    1   0.8818  0.3468  0.3110  11.00000  0.05    0.18
Q7    1   0.4186  0.2418  0.1124  11.00000  0.05    0.18
Q8    1  -0.2552  0.8633 -0.0973  11.00000  0.05    0.18
Q9    1   0.7563  0.2622  0.2320  11.00000  0.05    0.18
Q10   1   0.1837  0.6394  0.1214  11.00000  0.05    0.18
;
_shelx_res_checksum     95811
