# Supplementary material for: Crystal structure of 4-{[(2,4-di­hydroxy­benzyl­idene)amino]­meth­yl}cyclo­hexane­carb­oxy­lic acid
Source: Acta Crystallogr E Crystallogr Commun. 2015 Nov 28;71(Pt 12):o995–6. doi: 10.1107/S2056989015022343 (PMC4719941; doi:10.1107/S2056989015022343)
Supplement: Supplementary file 2 [file e-71-0o995-Isup2.hkl]

data_I                                                                          
_shelx_title ' SA8 in P2(1)/c LIGHT ORANGE PLATE'                               
_shelx_refln_list_code          4                                               
_shelx_F_calc_maximum      128.20                                               
_exptl_crystal_F_000       592.00                                               
_reflns_d_resolution_high  0.8331                                               
                                                                                
loop_                                                                           
 _space_group_symop_operation_xyz                                               
 'x, y, z'                                                                      
 '-x, y+1/2, -z+1/2'                                                            
 '-x, -y, -z'                                                                   
 'x, -y-1/2, z-1/2'                                                             
                                                                                
_cell_length_a     6.2399                                                       
_cell_length_b    10.2216                                                       
_cell_length_c    22.2506                                                       
_cell_angle_alpha  90.000                                                       
_cell_angle_beta   90.232                                                       
_cell_angle_gamma  90.000                                                       
                                                                                
_shelx_F_squared_multiplier     1.000                                           
                                                                                
loop_                                                                           
 _refln_index_h                                                                 
 _refln_index_k                                                                 
 _refln_index_l                                                                 
 _refln_F_squared_calc                                                          
 _refln_F_squared_meas                                                          
 _refln_F_squared_sigma                                                         
 _refln_observed_status                                                         
   1   0   0       5854.03       5250.89       195.48 o                         
   2   0   0         80.71         65.83         9.96 o                         
   3   0   0          7.76         30.67        11.04 o                         
   4   0   0         86.82         98.73        18.61 o                         
   5   0   0        266.14        314.48        44.03 o                         
   6   0   0         91.16         86.55        39.46 o                         
   7   0   0          0.25         -3.41        32.80 o                         
   1   1   0       4643.59       4672.98       100.82 o                         
   2   1   0        325.38        302.34        15.45 o                         
   3   1   0        183.85        159.67        20.66 o                         
   4   1   0        239.27        256.10        21.59 o                         
   5   1   0        529.87        416.49        77.30 o                         
   6   1   0         41.53         72.36        28.75 o                         
   7   1   0          4.23         -2.02        22.60 o                         
   0   2   0          3.29          0.41         1.69 o                         
   1   2   0         75.24         68.73         4.90 o                         
   2   2   0       1469.31       1457.63        33.38 o                         
   3   2   0        304.84        392.33        29.70 o                         
   4   2   0        112.54        121.85        14.27 o                         
   5   2   0          2.29          7.86        12.25 o                         
   6   2   0         83.12          9.44        22.02 o                         
   7   2   0         14.90         51.61        56.27 o                         
   1   3   0         29.30         47.50         4.44 o                         
   2   3   0        607.24        621.49        20.79 o                         
   3   3   0         30.22         42.03        10.87 o                         
   4   3   0         49.52         54.57        13.44 o                         
   5   3   0        102.79        103.92        24.33 o                         
   6   3   0         47.61         60.38        37.84 o                         
   7   3   0         59.90        123.43        80.63 o                         
   0   4   0         57.62         49.66         5.62 o                         
   1   4   0         51.72         52.55         7.66 o                         
   2   4   0         17.80         15.57         6.69 o                         
   3   4   0          1.31          4.02         7.43 o                         
   4   4   0         86.31         99.55        19.06 o                         
   5   4   0         13.24         -1.57        11.41 o                         
   6   4   0         49.21         44.92        52.13 o                         
   7   4   0          7.94         19.11        37.92 o                         
   1   5   0        758.48        738.58        28.38 o                         
   2   5   0        253.68        272.97        14.80 o                         
   3   5   0         62.30         60.22        18.29 o                         
   4   5   0         82.57         71.67        23.33 o                         
   5   5   0          5.00         15.57        13.01 o                         
   6   5   0         24.64         81.59        29.95 o                         
   0   6   0          6.76          0.28         4.34 o                         
   1   6   0        504.07        533.54        21.76 o                         
   2   6   0          0.28          4.46         7.13 o                         
   3   6   0          4.00         -5.37         5.61 o                         
   4   6   0         28.71         32.89        12.45 o                         
   5   6   0          9.31          7.06        12.18 o                         
   6   6   0         24.45         11.89        32.80 o                         
   1   7   0        694.49        667.12        28.73 o                         
   2   7   0          0.00          5.48         6.75 o                         
   3   7   0         90.10         85.52        11.16 o                         
   4   7   0         12.82         14.78        10.83 o                         
   5   7   0          1.15         -4.42        12.31 o                         
   6   7   0          7.59         17.92        24.53 o                         
   0   8   0         69.17         71.40        11.69 o                         
   1   8   0          0.00          4.97         5.13 o                         
   2   8   0         29.90         20.02         8.64 o                         
   3   8   0          1.49         -1.58         8.88 o                         
   4   8   0          0.11         -4.10         9.63 o                         
   5   8   0          8.64         15.71        12.90 o                         
   1   9   0          0.66          8.80        12.04 o                         
   2   9   0         78.10         78.06        28.34 o                         
   3   9   0        210.35        207.49        44.89 o                         
   4   9   0          0.13         19.44        14.65 o                         
   5   9   0          1.87         67.79        19.40 o                         
   0  10   0         62.37         85.09        22.08 o                         
   1  10   0         77.16         74.53        18.31 o                         
   2  10   0         86.25        112.90        24.67 o                         
   3  10   0          0.92         26.47        21.90 o                         
   4  10   0          0.49         -0.54        18.92 o                         
   1  11   0        252.33        192.59        37.84 o                         
   2  11   0         44.81         37.56        21.87 o                         
   3  11   0          5.90          8.61        20.86 o                         
   0  12   0         29.44         18.84        13.97 o                         
   1  12   0         14.72         -5.03        17.38 o                         
  -7   1   1         35.88         19.15        26.35 o                         
  -6   1   1        243.18        324.61        51.25 o                         
  -5   1   1          0.00         -2.00         9.95 o                         
  -4   1   1         73.16         60.09        11.03 o                         
  -3   1   1       1035.69        901.69        30.72 o                         
  -2   1   1        618.13        571.38        27.67 o                         
  -1   1   1          0.09          4.09         2.78 o                         
   1   1   1        652.43        604.37        17.36 o                         
   2   1   1        180.78        235.91        13.16 o                         
   3   1   1          5.10          2.67         6.92 o                         
   4   1   1          0.22          2.40         6.64 o                         
   5   1   1          5.69         25.26        12.28 o                         
   6   1   1         51.14         12.66        23.36 o                         
   7   1   1          0.00         14.05        31.91 o                         
  -7   2   1          1.00         52.93        32.57 o                         
  -6   2   1          3.46         -3.37        19.32 o                         
  -5   2   1         18.00         17.70        12.05 o                         
  -4   2   1        151.73        182.03        16.82 o                         
  -3   2   1         11.97          7.44         6.74 o                         
  -2   2   1         52.89         30.91         5.86 o                         
  -1   2   1       8637.60       8480.43       155.46 o                         
   0   2   1          1.17         -0.60         1.96 o                         
   1   2   1       1427.36       1405.91        31.48 o                         
   2   2   1        220.08        262.55        13.11 o                         
   3   2   1         63.95         81.03        11.04 o                         
   4   2   1        160.66        214.58        18.40 o                         
   5   2   1        554.64        526.55        39.73 o                         
   6   2   1         66.78         74.20        28.82 o                         
   7   2   1          1.68         42.52        59.52 o                         
  -7   3   1          3.97         -1.08        26.32 o                         
  -6   3   1         11.79          6.49        31.67 o                         
  -5   3   1          0.65         -1.26        11.20 o                         
  -4   3   1        944.16        935.20        46.94 o                         
  -3   3   1          9.31         15.27         8.09 o                         
  -2   3   1        186.11        223.32        13.84 o                         
  -1   3   1       1014.78       1048.62        24.27 o                         
   0   3   1          0.07          1.26         1.80 o                         
   1   3   1         28.47         35.40         4.61 o                         
   2   3   1        393.85        423.49        18.10 o                         
   3   3   1        332.35        324.76        24.13 o                         
   4   3   1        278.53        285.25        27.47 o                         
   5   3   1       1301.96       1328.06        67.00 o                         
   6   3   1          9.87         31.66        24.57 o                         
   7   3   1          0.01         11.99        26.23 o                         
  -7   4   1          0.75         17.42        26.04 o                         
  -6   4   1         17.94         20.10        23.22 o                         
  -5   4   1        327.71        284.04        29.11 o                         
  -4   4   1         28.48          8.69        10.18 o                         
  -3   4   1         17.05         11.98         8.69 o                         
  -2   4   1        139.52        121.61        14.31 o                         
  -1   4   1        643.49        645.85        26.45 o                         
   0   4   1        117.72        151.78         6.44 o                         
   1   4   1        223.94        242.98        10.56 o                         
   2   4   1         42.23         34.57         9.82 o                         
   3   4   1        108.86        103.90        13.08 o                         
   4   4   1        522.98        512.85        43.50 o                         
   5   4   1        183.68        142.11        22.12 o                         
   6   4   1         41.50         53.16        44.90 o                         
   7   4   1          2.11         10.03        25.75 o                         
  -6   5   1          0.44         -9.45        20.88 o                         
  -5   5   1         97.21         70.81        16.88 o                         
  -4   5   1          1.68         20.14        10.02 o                         
  -3   5   1        400.90        347.38        21.31 o                         
  -2   5   1       1783.07       1698.23        39.47 o                         
  -1   5   1         71.98         84.82        11.02 o                         
   0   5   1          0.01          1.68         2.88 o                         
   1   5   1        488.29        523.27        15.48 o                         
   2   5   1        160.69        200.62        14.72 o                         
   3   5   1          0.56          0.59         6.99 o                         
   4   5   1         30.31         31.99        11.35 o                         
   5   5   1         16.84         12.54        13.30 o                         
   6   5   1         52.27         10.83        22.40 o                         
  -6   6   1        108.78        107.02        34.18 o                         
  -5   6   1         15.27         11.25        12.70 o                         
  -4   6   1          8.16         12.86        10.74 o                         
  -3   6   1          5.66         16.47         7.28 o                         
  -2   6   1        180.38        174.70        14.58 o                         
  -1   6   1         53.58         46.75         9.24 o                         
   0   6   1        160.62        169.98         9.27 o                         
   1   6   1         87.80         99.90         8.53 o                         
   2   6   1        401.32        396.74        18.49 o                         
   3   6   1         47.05         29.98        11.55 o                         
   4   6   1          3.03          5.44         9.89 o                         
   5   6   1          0.19         10.39        12.89 o                         
   6   6   1          1.33         36.25        25.07 o                         
  -6   7   1         12.01          8.87        25.00 o                         
  -5   7   1          3.72          1.47        13.33 o                         
  -4   7   1         28.22         19.06        11.59 o                         
  -3   7   1          4.22        -12.49         8.32 o                         
  -2   7   1        315.31        306.57        19.33 o                         
  -1   7   1          3.94          6.22         7.18 o                         
   0   7   1         13.63          3.38         4.64 o                         
   1   7   1          7.59          5.46         4.67 o                         
   2   7   1        205.90        193.78        20.94 o                         
   3   7   1          7.69          7.46         7.40 o                         
   4   7   1         48.00         79.78        15.65 o                         
   5   7   1          5.14        -16.16        11.95 o                         
   6   7   1         40.37          6.60        39.46 o                         
  -5   8   1          3.76          9.20        11.59 o                         
  -4   8   1          4.43          6.73         9.64 o                         
  -3   8   1        322.93        331.12        26.28 o                         
  -2   8   1        278.51        330.36        31.78 o                         
  -1   8   1          1.95          6.40         7.59 o                         
   0   8   1         38.28         48.82         7.56 o                         
   1   8   1         26.07         21.92         8.66 o                         
   2   8   1         16.06          8.97        10.04 o                         
   3   8   1         11.96          3.41         9.40 o                         
   4   8   1          1.86          3.98        10.68 o                         
   5   8   1          1.50         12.54        13.42 o                         
  -5   9   1          0.62         25.94        26.34 o                         
  -4   9   1          2.51         23.40        14.58 o                         
  -3   9   1          4.47         -1.32        10.09 o                         
  -2   9   1        132.40        160.52        29.39 o                         
  -1   9   1        242.46        203.77        26.23 o                         
   0   9   1         34.15         25.99        10.56 o                         
   1   9   1          7.15         23.23         8.43 o                         
   2   9   1          4.49          1.64         6.35 o                         
   3   9   1         10.64         -0.44        10.77 o                         
   4   9   1          0.00          8.91        14.77 o                         
   5   9   1          9.29         10.09        17.10 o                         
  -4  10   1          0.08         12.21        18.71 o                         
  -3  10   1         11.76          1.74        17.77 o                         
  -2  10   1         64.99         76.20        46.93 o                         
  -1  10   1         29.32         37.50        15.90 o                         
   0  10   1         64.89         74.02        22.41 o                         
   1  10   1          0.00         11.93        13.23 o                         
   2  10   1         12.03         -7.64        15.29 o                         
   3  10   1          1.50         -2.36         8.51 o                         
   4  10   1          0.91        -15.13        22.70 o                         
  -3  11   1         14.64         -7.18        18.92 o                         
  -2  11   1          0.00         20.18        18.81 o                         
  -1  11   1         36.93         32.64        22.08 o                         
   0  11   1         41.17         21.61        10.80 o                         
   1  11   1        177.68        182.99        28.99 o                         
   2  11   1         29.35         46.99        20.26 o                         
   3  11   1          3.04         18.52        20.11 o                         
  -1  12   1        147.29        176.84        39.79 o                         
   0  12   1          3.27         -6.98        15.43 o                         
   1  12   1         83.59         74.05        27.12 o                         
  -7   0   2         21.22         -3.41        32.32 o                         
  -6   0   2         54.51         47.90        37.35 o                         
  -5   0   2         14.19         33.56        19.03 o                         
  -4   0   2        354.65        367.34        32.67 o                         
  -3   0   2        362.33        292.93        25.31 o                         
  -2   0   2        187.52        162.15        13.77 o                         
  -1   0   2        293.35        277.40        15.92 o                         
   1   0   2       4312.55       3658.59       173.72 o                         
   2   0   2         21.92         33.92         8.67 o                         
   3   0   2       1705.32       1958.09        75.30 o                         
   4   0   2         40.03         21.45        19.10 o                         
   5   0   2        190.73        125.04        44.17 o                         
   6   0   2         97.82        140.95        48.07 o                         
   7   0   2          5.05          0.81        30.53 o                         
  -7   1   2          0.16         26.40        28.52 o                         
  -6   1   2         95.25         53.67        26.52 o                         
  -5   1   2         91.35         96.70        25.89 o                         
  -4   1   2         17.82          8.54         7.60 o                         
  -3   1   2        141.98        138.90        12.86 o                         
  -2   1   2        758.00        691.90        20.00 o                         
  -1   1   2        106.92         95.18         5.67 o                         
   0   1   2        654.94        322.18        24.68 o                         
   1   1   2       9539.33       8687.33       150.33 o                         
   2   1   2        239.50        203.59        12.60 o                         
   3   1   2        150.42        175.61        16.32 o                         
   4   1   2        948.53       1039.19        47.24 o                         
   5   1   2        128.12        166.53        40.36 o                         
   6   1   2          3.69         27.48        22.73 o                         
   7   1   2         36.92         13.64        25.48 o                         
  -7   2   2          0.32        -24.47        22.08 o                         
  -6   2   2        151.17        172.79        61.55 o                         
  -5   2   2         29.48         22.85        13.67 o                         
  -4   2   2          1.14          4.09         9.92 o                         
  -3   2   2         22.16         13.97         6.73 o                         
  -2   2   2         12.06         11.43         5.14 o                         
  -1   2   2       4059.59       4124.66        73.52 o                         
   0   2   2      16436.21      15244.74       293.54 o                         
   1   2   2       1717.87       1594.83        31.29 o                         
   2   2   2        206.24        246.66        12.04 o                         
   3   2   2         34.88         42.43         8.83 o                         
   4   2   2        106.03        109.29        15.40 o                         
   5   2   2         85.05        119.33        20.80 o                         
   6   2   2         48.47         55.68        26.96 o                         
   7   2   2         31.46         50.54        29.57 o                         
  -7   3   2          8.06         23.19        30.01 o                         
  -6   3   2          5.15         32.54        25.08 o                         
  -5   3   2         92.64        120.68        22.45 o                         
  -4   3   2        302.71        280.59        25.93 o                         
  -3   3   2        175.36        161.14        15.38 o                         
  -2   3   2          2.01         -6.76         4.50 o                         
  -1   3   2        246.11        274.56        10.78 o                         
   0   3   2        441.43        397.95        10.97 o                         
   1   3   2         12.48         11.18         4.30 o                         
   2   3   2        118.08        116.52        11.95 o                         
   3   3   2          6.54          5.60         7.56 o                         
   4   3   2         10.08         16.36        11.54 o                         
   5   3   2        311.68        291.33        29.83 o                         
   6   3   2         20.72         21.19        23.29 o                         
   7   3   2         36.03         47.97        29.01 o                         
  -7   4   2         11.78          3.01        28.33 o                         
  -6   4   2         64.56         37.42        27.70 o                         
  -5   4   2          9.86          0.01        12.22 o                         
  -4   4   2          0.14        -12.14         8.09 o                         
  -3   4   2         10.59          5.24         8.02 o                         
  -2   4   2        256.62        284.96        15.13 o                         
  -1   4   2        449.48        469.53        24.70 o                         
   0   4   2        391.54        376.28        16.98 o                         
   1   4   2       1380.29       1296.21        32.91 o                         
   2   4   2         54.40         52.03         8.80 o                         
   3   4   2          7.80         32.55         9.30 o                         
   4   4   2         80.14        104.33        16.09 o                         
   5   4   2         41.75         25.01        14.67 o                         
   6   4   2          0.14         28.34        24.23 o                         
   7   4   2         33.43         51.54        32.81 o                         
  -6   5   2          3.88         -8.59        22.09 o                         
  -5   5   2        560.30        513.94        51.52 o                         
  -4   5   2        309.57        296.02        26.47 o                         
  -3   5   2         30.67         24.48         7.73 o                         
  -2   5   2          7.17          6.07         6.10 o                         
  -1   5   2        124.38        138.82        18.54 o                         
   0   5   2        268.18        287.88        18.57 o                         
   1   5   2          1.67          2.65         3.78 o                         
   2   5   2        355.18        330.45        20.78 o                         
   3   5   2        106.93        116.90        13.87 o                         
   4   5   2         87.90         84.28        14.20 o                         
   5   5   2         11.24         21.02        13.87 o                         
   6   5   2          5.64          1.93        31.75 o                         
  -6   6   2         98.31         67.97        56.92 o                         
  -5   6   2         98.08        117.65        30.80 o                         
  -4   6   2        134.35        163.84        20.12 o                         
  -3   6   2         27.60         45.63         8.73 o                         
  -2   6   2        110.86        142.80        23.73 o                         
  -1   6   2          6.88          5.88         6.43 o                         
   0   6   2          8.03          2.80         3.84 o                         
   1   6   2       1011.31        928.57        25.54 o                         
   2   6   2          0.11          4.00         5.17 o                         
   3   6   2         32.90          9.24        10.67 o                         
   4   6   2        229.00        192.80        22.23 o                         
   5   6   2         19.58         15.17        13.56 o                         
   6   6   2          0.38         21.48        24.03 o                         
  -6   7   2          0.29         23.18        20.44 o                         
  -5   7   2          0.04         -2.93        10.95 o                         
  -4   7   2         97.89         61.01        12.98 o                         
  -3   7   2        178.49        152.09        18.14 o                         
  -2   7   2         77.59         79.87        14.91 o                         
  -1   7   2        319.59        323.06        22.36 o                         
   0   7   2         48.11         50.47         7.97 o                         
   1   7   2        111.76        111.66        10.77 o                         
   2   7   2          2.39          7.11         5.72 o                         
   3   7   2         22.95          9.40         9.41 o                         
   4   7   2          0.66         -8.38         9.77 o                         
   5   7   2         42.04         15.36        15.21 o                         
   6   7   2          5.03         17.38        23.41 o                         
  -5   8   2          0.84         12.89        11.95 o                         
  -4   8   2         22.02         22.28        12.86 o                         
  -3   8   2         12.32         21.63        10.59 o                         
  -2   8   2         20.20          6.41        11.06 o                         
  -1   8   2         13.07         37.17         9.81 o                         
   0   8   2          7.72          0.99         5.11 o                         
   1   8   2          2.26          4.43         4.66 o                         
   2   8   2        113.98        149.95        18.34 o                         
   3   8   2         13.86         29.99        10.12 o                         
   4   8   2          1.72          9.53        11.02 o                         
   5   8   2          0.17         -6.71        13.89 o                         
  -5   9   2          7.33         23.47        18.81 o                         
  -4   9   2          0.95         23.92        19.53 o                         
  -3   9   2         36.33         56.41        30.85 o                         
  -2   9   2         28.67         30.77        18.93 o                         
  -1   9   2        193.05        269.75        30.95 o                         
   0   9   2        125.38        132.08        17.27 o                         
   1   9   2         23.36         27.32         9.54 o                         
   2   9   2         34.35         12.90         8.30 o                         
   3   9   2         90.38         70.76        16.98 o                         
   4   9   2         13.13         17.81        15.24 o                         
   5   9   2          3.26         -6.55        27.12 o                         
  -4  10   2          3.92         17.66        17.81 o                         
  -3  10   2          9.76        -23.38        15.59 o                         
  -2  10   2         11.82         32.40        20.11 o                         
  -1  10   2          6.35         23.09        14.23 o                         
   0  10   2        118.99        122.00        16.65 o                         
   1  10   2         29.88         14.08        20.62 o                         
   2  10   2         38.55         23.97         8.77 o                         
   3  10   2        265.31        285.40        22.74 o                         
   4  10   2          5.27         38.83        25.65 o                         
  -3  11   2          6.87         11.14        43.36 o                         
  -2  11   2          6.92         -8.15        16.78 o                         
  -1  11   2          4.97         20.30        21.11 o                         
   0  11   2         32.91         74.05        24.36 o                         
   1  11   2         26.31         20.28        10.42 o                         
   2  11   2         40.25         26.47        23.87 o                         
   3  11   2          1.14          8.76         9.86 o                         
  -1  12   2          3.30        -12.50        20.95 o                         
   0  12   2         21.77         70.96        25.66 o                         
   1  12   2         11.97         18.35        17.38 o                         
  -7   1   3          0.81         19.57        32.13 o                         
  -6   1   3        507.33        474.39        62.50 o                         
  -5   1   3          0.02          4.28        14.03 o                         
  -4   1   3        109.58        123.65        18.75 o                         
  -3   1   3         55.49         76.58        14.14 o                         
  -2   1   3         69.35         67.58         9.03 o                         
  -1   1   3      11397.75      11179.59       182.65 o                         
   0   1   3        610.80        528.79        12.80 o                         
   1   1   3       2229.61       2068.37        40.18 o                         
   2   1   3        945.78        881.32        24.04 o                         
   3   1   3        815.28        990.20        37.19 o                         
   4   1   3          4.43          1.74         6.78 o                         
   5   1   3        195.11        197.64        29.73 o                         
   6   1   3          0.06         36.34        26.01 o                         
   7   1   3          0.19         23.61        26.98 o                         
  -7   2   3          0.15         40.82        30.43 o                         
  -6   2   3          0.85         12.37        24.11 o                         
  -5   2   3         19.49         56.19        24.22 o                         
  -4   2   3         15.83         14.27        11.26 o                         
  -3   2   3         51.95         56.98         9.29 o                         
  -2   2   3          3.47         -0.07         4.24 o                         
  -1   2   3       5929.26       5654.84        94.54 o                         
   0   2   3      16245.94      15523.00       229.11 o                         
   1   2   3       8440.83       8135.87       142.04 o                         
   2   2   3        645.24        728.83        21.81 o                         
   3   2   3          6.77         17.82         7.33 o                         
   4   2   3        364.55        464.76        40.74 o                         
   5   2   3        701.44        704.91        47.58 o                         
   6   2   3          0.20          8.19        33.37 o                         
   7   2   3         11.84          0.20        23.81 o                         
  -7   3   3        141.03        172.09        46.82 o                         
  -6   3   3          0.20         36.19        27.77 o                         
  -5   3   3          9.27         15.24        11.81 o                         
  -4   3   3          9.05          8.57         9.57 o                         
  -3   3   3        129.32        129.26        14.17 o                         
  -2   3   3         73.97         69.21         7.40 o                         
  -1   3   3        729.21        705.15        16.08 o                         
   0   3   3        383.94        387.77        20.41 o                         
   1   3   3       2057.29       1790.37        40.41 o                         
   2   3   3         31.09         28.48         7.55 o                         
   3   3   3         54.24         60.73        12.33 o                         
   4   3   3         79.22        111.83        17.77 o                         
   5   3   3        172.88        200.14        28.43 o                         
   6   3   3          0.73          8.69        22.62 o                         
   7   3   3          2.67         13.81        29.72 o                         
  -7   4   3          9.61         53.37        34.48 o                         
  -6   4   3        133.35        181.41        60.90 o                         
  -5   4   3         17.27         23.90        15.26 o                         
  -4   4   3        156.51        159.43        29.45 o                         
  -3   4   3         30.55         37.82        10.10 o                         
  -2   4   3       1866.39       1849.04        43.87 o                         
  -1   4   3        195.89        231.20        17.38 o                         
   0   4   3       1470.95       1372.15        27.08 o                         
   1   4   3        277.98        301.09        15.66 o                         
   2   4   3        268.24        300.66        20.25 o                         
   3   4   3         31.88         40.41        10.15 o                         
   4   4   3         65.99         59.34        14.48 o                         
   5   4   3        195.59        210.56        31.76 o                         
   6   4   3          0.38        -26.71        19.32 o                         
   7   4   3          3.17         12.29        27.82 o                         
  -6   5   3          9.89         31.27        26.36 o                         
  -5   5   3        208.59        230.87        35.51 o                         
  -4   5   3        235.77        230.70        23.74 o                         
  -3   5   3         77.31         57.53        10.83 o                         
  -2   5   3       1090.12       1035.73        27.78 o                         
  -1   5   3         71.11         48.22         9.49 o                         
   0   5   3        223.42        204.88        11.81 o                         
   1   5   3         35.32         22.60         8.32 o                         
   2   5   3        259.21        272.52        16.16 o                         
   3   5   3         27.70         17.62        10.29 o                         
   4   5   3          0.47         16.58        11.14 o                         
   5   5   3          5.98        -13.64        11.59 o                         
   6   5   3          0.00         35.92        24.31 o                         
  -6   6   3          3.00          8.21        18.70 o                         
  -5   6   3         19.75         -6.02        10.56 o                         
  -4   6   3         24.84         18.81        10.93 o                         
  -3   6   3         20.46         17.76         9.24 o                         
  -2   6   3         17.99         14.92         6.62 o                         
  -1   6   3          0.00          1.58         7.13 o                         
   0   6   3        489.82        549.26        24.53 o                         
   1   6   3         29.71         40.06         8.23 o                         
   2   6   3        114.72        118.73        12.20 o                         
   3   6   3         14.90         26.98         8.92 o                         
   4   6   3        167.96        143.13        19.82 o                         
   5   6   3          1.32         17.32        14.43 o                         
   6   6   3          4.65         28.24        26.08 o                         
  -6   7   3          1.46          6.54        20.15 o                         
  -5   7   3          0.82          1.39        11.91 o                         
  -4   7   3          5.59          7.60        14.70 o                         
  -3   7   3          9.66         18.62        10.04 o                         
  -2   7   3         84.85         58.10        13.32 o                         
  -1   7   3        176.26        163.41        16.42 o                         
   0   7   3        150.12        155.20        14.67 o                         
   1   7   3         92.65         84.38         7.93 o                         
   2   7   3        162.81        181.18        13.14 o                         
   3   7   3         94.07        106.75        15.48 o                         
   4   7   3         62.13         81.79        16.12 o                         
   5   7   3         41.89         43.63        18.87 o                         
   6   7   3         11.02        -11.60        22.73 o                         
  -5   8   3          5.58         13.22        14.92 o                         
  -4   8   3         23.22          9.35        11.93 o                         
  -3   8   3        107.98        115.37        15.72 o                         
  -2   8   3         67.73         64.37        16.94 o                         
  -1   8   3          3.62         -1.61         7.71 o                         
   0   8   3          0.32          1.63         4.63 o                         
   1   8   3          2.22         11.10         4.54 o                         
   2   8   3          6.91          2.96         5.57 o                         
   3   8   3         68.87         55.05        12.95 o                         
   4   8   3         28.97         30.48        12.51 o                         
   5   8   3         46.25         35.43        17.52 o                         
  -5   9   3          0.12        -16.43        26.96 o                         
  -4   9   3         15.37          7.65        16.69 o                         
  -3   9   3         11.02         -0.87        18.76 o                         
  -2   9   3          0.17         -4.42        14.47 o                         
  -1   9   3        205.96        240.03        30.02 o                         
   0   9   3        938.83        819.26        35.13 o                         
   1   9   3         10.75         10.08         7.89 o                         
   2   9   3          2.35          2.69         6.64 o                         
   3   9   3          1.14        -15.83        10.55 o                         
   4   9   3         30.75         49.70        19.22 o                         
   5   9   3         15.50         30.47        45.55 o                         
  -4  10   3          0.79         -4.87        21.79 o                         
  -3  10   3         73.32         56.17        25.45 o                         
  -2  10   3         33.69         47.28        20.37 o                         
  -1  10   3          0.27        -17.38        11.58 o                         
   0  10   3        239.14        177.49        33.61 o                         
   1  10   3         28.27         23.91        11.95 o                         
   2  10   3         72.67         58.27        11.31 o                         
   3  10   3         17.00         17.43        10.00 o                         
   4  10   3          8.46         17.80        15.46 o                         
  -3  11   3          0.48         20.57        20.29 o                         
  -2  11   3          0.00         -5.02        18.74 o                         
  -1  11   3         62.47         62.36        20.27 o                         
   0  11   3         91.51         73.40        25.01 o                         
   1  11   3          9.10         26.11        12.05 o                         
   2  11   3         11.35         12.80         8.94 o                         
   3  11   3          0.68          6.01        11.32 o                         
  -1  12   3         88.09        115.13        35.73 o                         
   0  12   3          3.26         -7.31        17.38 o                         
   1  12   3         34.66         28.99        12.00 o                         
  -7   0   4         79.26         32.48        42.38 o                         
  -6   0   4          1.03         54.24        40.60 o                         
  -5   0   4         53.30         58.78        35.24 o                         
  -4   0   4        406.06        454.08        46.05 o                         
  -3   0   4         70.57        122.74        22.01 o                         
  -2   0   4       8945.48       7962.38       245.29 o                         
  -1   0   4        302.33        292.40        15.82 o                         
   0   0   4       1624.96       1445.70        37.88 o                         
   1   0   4       2140.52       2244.49        58.54 o                         
   2   0   4       2665.83       2850.62       108.87 o                         
   3   0   4        144.66        165.84        34.02 o                         
   4   0   4        415.19        426.97        50.96 o                         
   5   0   4        135.73        108.48        43.52 o                         
   6   0   4        655.72        654.27       105.72 o                         
   7   0   4         10.35         64.47        47.90 o                         
  -7   1   4          3.29        -14.01        31.83 o                         
  -6   1   4         35.30         59.50        31.58 o                         
  -5   1   4         11.86         -0.67        14.51 o                         
  -4   1   4          7.93          8.78         7.93 o                         
  -3   1   4       1145.32       1185.25        36.58 o                         
  -2   1   4        617.95        571.92        20.87 o                         
  -1   1   4        916.28        845.44        16.72 o                         
   0   1   4        197.52        127.58         6.49 o                         
   1   1   4        815.78        871.74        20.45 o                         
   2   1   4        846.59        756.50        23.86 o                         
   3   1   4        742.10        742.64        35.66 o                         
   4   1   4         85.22         65.72        16.95 o                         
   5   1   4        449.31        492.32        58.61 o                         
   6   1   4          2.08         15.50        23.32 o                         
   7   1   4          3.12         -5.40        24.72 o                         
  -7   2   4         97.30         77.46        40.11 o                         
  -6   2   4         71.19         82.89        32.26 o                         
  -5   2   4          6.91         25.74        16.15 o                         
  -4   2   4          0.10         -5.55         7.57 o                         
  -3   2   4          1.68         14.30         7.06 o                         
  -2   2   4        179.48        171.60         9.90 o                         
  -1   2   4      10610.97      10328.10       161.94 o                         
   0   2   4       1205.33       1124.29        20.87 o                         
   1   2   4        360.61        380.47        13.87 o                         
   2   2   4        189.81        205.33        19.32 o                         
   3   2   4        187.47        243.28        16.68 o                         
   4   2   4        133.24        144.58        15.33 o                         
   5   2   4          0.50         -2.32        12.11 o                         
   6   2   4         28.01         34.51        26.89 o                         
   7   2   4         14.72         -8.75        42.14 o                         
  -7   3   4          5.61        -12.02        22.53 o                         
  -6   3   4         42.94         44.69        28.24 o                         
  -5   3   4          8.16         10.04        20.33 o                         
  -4   3   4         30.02         22.10        10.11 o                         
  -3   3   4         12.13          8.90         7.46 o                         
  -2   3   4       1524.16       1459.35        32.17 o                         
  -1   3   4       2205.84       2013.43        37.16 o                         
   0   3   4        236.74        262.82         9.19 o                         
   1   3   4       3197.83       2771.01        59.86 o                         
   2   3   4       1155.84       1077.17        32.79 o                         
   3   3   4        255.57        274.50        25.39 o                         
   4   3   4         20.14         11.52        11.61 o                         
   5   3   4         77.63         63.81        32.91 o                         
   6   3   4          9.20         18.16        23.16 o                         
   7   3   4         14.98         38.00        30.31 o                         
  -6   4   4          8.96         -9.25        20.68 o                         
  -5   4   4        230.04        315.10        30.45 o                         
  -4   4   4         51.25         34.86        12.38 o                         
  -3   4   4        108.33        109.56        13.72 o                         
  -2   4   4        820.64        848.72        23.17 o                         
  -1   4   4       2329.46       2220.54        59.14 o                         
   0   4   4       1006.29        943.54        22.46 o                         
   1   4   4        435.66        471.51        23.45 o                         
   2   4   4          1.37         12.93         5.98 o                         
   3   4   4          6.92          1.88         7.66 o                         
   4   4   4        415.80        477.40        76.39 o                         
   5   4   4         28.84          4.04        13.09 o                         
   6   4   4          2.67          4.90        21.92 o                         
  -6   5   4          2.71         10.66        18.42 o                         
  -5   5   4         10.16        -15.40        10.26 o                         
  -4   5   4         28.85         25.86        11.23 o                         
  -3   5   4        174.76        162.02        15.63 o                         
  -2   5   4        760.43        727.13        22.94 o                         
  -1   5   4        138.44        155.13        15.25 o                         
   0   5   4        205.48        197.63        12.50 o                         
   1   5   4          7.50          4.64         4.35 o                         
   2   5   4         11.06         15.48         5.78 o                         
   3   5   4          4.88         -0.59         7.25 o                         
   4   5   4        283.77        218.67        24.21 o                         
   5   5   4          3.75         13.79        13.80 o                         
   6   5   4          9.66        -29.07        28.17 o                         
  -6   6   4          5.20         14.06        19.34 o                         
  -5   6   4         12.88         12.84        13.93 o                         
  -4   6   4          4.69         -2.34         9.58 o                         
  -3   6   4         87.23         65.37         9.17 o                         
  -2   6   4          5.25         13.52         6.25 o                         
  -1   6   4        285.26        325.38        23.33 o                         
   0   6   4         68.66         77.48         9.24 o                         
   1   6   4        253.41        271.65        16.07 o                         
   2   6   4          2.08          2.50         5.06 o                         
   3   6   4          2.74          6.97         7.99 o                         
   4   6   4         50.13         36.82        19.88 o                         
   5   6   4        117.55        109.21        21.41 o                         
   6   6   4          2.32         -9.33        22.07 o                         
  -6   7   4          2.31         -8.03        19.07 o                         
  -5   7   4         42.39         29.94        21.57 o                         
  -4   7   4        277.28        251.75        26.02 o                         
  -3   7   4        184.24        163.75        18.77 o                         
  -2   7   4        123.05        144.67        18.67 o                         
  -1   7   4        985.54        899.64        36.74 o                         
   0   7   4         80.69         71.02         8.19 o                         
   1   7   4        245.16        269.11        16.41 o                         
   2   7   4         60.85         43.13        10.52 o                         
   3   7   4         27.70         30.34        12.40 o                         
   4   7   4         12.16         31.68        13.27 o                         
   5   7   4        183.21        162.53        23.97 o                         
   6   7   4          3.24        -18.22        22.08 o                         
  -5   8   4          0.36         -2.44        15.24 o                         
  -4   8   4         12.24         -3.58        12.56 o                         
  -3   8   4         72.94         86.90        15.24 o                         
  -2   8   4         45.61         37.14        14.57 o                         
  -1   8   4         81.26        112.70        25.76 o                         
   0   8   4         23.18         23.20         6.33 o                         
   1   8   4         60.05         52.66         6.97 o                         
   2   8   4          1.38          4.70         6.08 o                         
   3   8   4         89.77         89.24        16.45 o                         
   4   8   4          0.01          2.60        12.45 o                         
   5   8   4          0.13          4.44        15.62 o                         
  -4   9   4         35.76         24.03        15.73 o                         
  -3   9   4         26.38         23.49        19.46 o                         
  -2   9   4          6.09          4.30        21.19 o                         
  -1   9   4         18.32         31.96        15.23 o                         
   0   9   4         24.08         42.85         9.63 o                         
   1   9   4          0.55         10.91         7.91 o                         
   2   9   4          0.62         -6.69         6.75 o                         
   3   9   4          0.01         17.89        11.58 o                         
   4   9   4         99.70         89.91        28.58 o                         
  -4  10   4         36.34         60.51        35.73 o                         
  -3  10   4         10.92         14.96        59.03 o                         
  -2  10   4         16.44         31.73        19.86 o                         
  -1  10   4         51.95         54.95        18.14 o                         
   0  10   4         11.02         41.68        13.93 o                         
   1  10   4          8.51          2.14         9.33 o                         
   2  10   4         10.49         20.63        11.34 o                         
   3  10   4          0.10          3.27        18.28 o                         
   4  10   4          4.28         -1.91        22.88 o                         
  -3  11   4          8.79          2.20        20.57 o                         
  -2  11   4         13.50          1.28        22.25 o                         
  -1  11   4         13.55         19.14        17.91 o                         
   0  11   4          5.61         16.24        18.35 o                         
   1  11   4         24.66         39.37        13.11 o                         
   2  11   4          7.51         22.80         9.22 o                         
   3  11   4          0.89         21.87        16.52 o                         
  -1  12   4         18.68          0.32        22.73 o                         
   0  12   4         36.16         13.48        19.32 o                         
   1  12   4          3.38          8.50        12.67 o                         
  -7   1   5          0.96         11.01        27.16 o                         
  -6   1   5        107.33        103.62        32.98 o                         
  -5   1   5          4.63          5.94        13.92 o                         
  -4   1   5          0.26          3.11         7.27 o                         
  -3   1   5       1373.81       1286.09        38.71 o                         
  -2   1   5        103.98         93.67         8.59 o                         
  -1   1   5       5846.41       5552.95        86.04 o                         
   0   1   5        215.61        177.67         8.42 o                         
   1   1   5         78.52        129.43         7.61 o                         
   2   1   5         41.22         35.35         7.74 o                         
   3   1   5       1324.95       1534.92        56.53 o                         
   4   1   5        117.14        132.24        15.12 o                         
   5   1   5         26.68         19.00        21.92 o                         
   6   1   5         90.26         58.59        39.95 o                         
   7   1   5          1.12         64.72        33.01 o                         
  -7   2   5          2.56         32.65        28.76 o                         
  -6   2   5        219.89        295.10        53.02 o                         
  -5   2   5         19.65         17.54        14.85 o                         
  -4   2   5          5.71          1.16         8.32 o                         
  -3   2   5        255.04        291.73        17.38 o                         
  -2   2   5        633.18        586.33        19.69 o                         
  -1   2   5       3974.86       3929.68        65.08 o                         
   0   2   5        572.84        551.58        14.35 o                         
   1   2   5         53.84         64.24         6.68 o                         
   2   2   5         48.30         53.15         7.80 o                         
   3   2   5        115.98        135.80        13.70 o                         
   4   2   5         59.74         45.62        10.43 o                         
   5   2   5         24.62         47.08        19.93 o                         
   6   2   5          0.09         18.88        23.86 o                         
   7   2   5         41.78         35.16        30.20 o                         
  -7   3   5          0.22         18.14        34.73 o                         
  -6   3   5         24.41         45.59        28.99 o                         
  -5   3   5         29.11         24.85        15.68 o                         
  -4   3   5          0.00        -10.49         6.99 o                         
  -3   3   5          0.11         -1.61         6.30 o                         
  -2   3   5         66.38         95.06         9.28 o                         
  -1   3   5        179.22        192.69         9.12 o                         
   0   3   5        237.60        226.20        11.12 o                         
   1   3   5        104.93        146.36         9.87 o                         
   2   3   5        129.81        132.77        11.27 o                         
   3   3   5        444.47        516.88        54.38 o                         
   4   3   5          0.23         -5.45        10.62 o                         
   5   3   5          3.60          2.03        13.12 o                         
   6   3   5         43.46         33.04        58.78 o                         
   7   3   5          3.31         34.42        29.65 o                         
  -6   4   5        139.92        158.30        35.86 o                         
  -5   4   5        104.81        151.21        22.67 o                         
  -4   4   5         25.67         23.39        10.31 o                         
  -3   4   5         71.52        103.47        12.06 o                         
  -2   4   5        802.72        782.36        25.96 o                         
  -1   4   5        932.27        822.60        22.01 o                         
   0   4   5         84.51        103.93         7.34 o                         
   1   4   5       3237.21       3265.39        75.89 o                         
   2   4   5        641.60        783.14        28.16 o                         
   3   4   5        231.65        258.60        21.17 o                         
   4   4   5          0.71         11.15        11.35 o                         
   5   4   5         76.96         89.90        22.85 o                         
   6   4   5          3.54         14.38        24.20 o                         
  -6   5   5         16.13         28.16        21.29 o                         
  -5   5   5        212.11        259.44        45.04 o                         
  -4   5   5         31.47         19.94        12.23 o                         
  -3   5   5          9.53         19.45         7.56 o                         
  -2   5   5        967.11        955.57        43.35 o                         
  -1   5   5        835.66        848.33        35.73 o                         
   0   5   5        497.47        460.48        14.04 o                         
   1   5   5       2427.05       2194.64        50.02 o                         
   2   5   5        410.13        436.99        20.58 o                         
   3   5   5         70.56         63.19        13.72 o                         
   4   5   5        384.49        403.37        33.11 o                         
   5   5   5          5.07         14.31        13.26 o                         
   6   5   5         30.04         54.27        28.78 o                         
  -6   6   5          3.00         19.06        20.04 o                         
  -5   6   5          0.53          6.39        12.05 o                         
  -4   6   5        125.73        139.26        17.31 o                         
  -3   6   5        200.66        243.74        20.16 o                         
  -2   6   5        179.31        158.64        14.87 o                         
  -1   6   5         46.82         53.30        10.87 o                         
   0   6   5        350.19        337.28        14.67 o                         
   1   6   5         43.46         37.46         6.15 o                         
   2   6   5          3.15          5.28         6.03 o                         
   3   6   5         58.23         70.26        13.08 o                         
   4   6   5          8.18         10.27        11.60 o                         
   5   6   5         43.93         31.34        22.22 o                         
   6   6   5          0.48         27.39        26.14 o                         
  -5   7   5         69.24         30.26        21.29 o                         
  -4   7   5        218.95        285.51        23.40 o                         
  -3   7   5         83.73         71.29        16.71 o                         
  -2   7   5          9.06         -5.05         9.45 o                         
  -1   7   5        347.52        308.00        23.78 o                         
   0   7   5        764.38        800.57        28.94 o                         
   1   7   5        183.41        174.99        12.51 o                         
   2   7   5         15.79         15.43         6.37 o                         
   3   7   5         48.58         29.20        11.85 o                         
   4   7   5        138.46        134.45        20.39 o                         
   5   7   5        127.88        148.54        23.80 o                         
  -5   8   5         24.59         37.97        17.25 o                         
  -4   8   5          6.72         17.91        11.68 o                         
  -3   8   5         15.05         16.74         9.29 o                         
  -2   8   5          5.18          3.29        11.97 o                         
  -1   8   5          4.70          3.18        10.01 o                         
   0   8   5          0.90          0.74         5.48 o                         
   1   8   5         10.04         10.44         5.75 o                         
   2   8   5          7.20          5.95         8.39 o                         
   3   8   5         78.20         78.01        16.90 o                         
   4   8   5        188.44        182.46        26.33 o                         
   5   8   5         25.46         43.45        19.15 o                         
  -4   9   5          0.37         19.38        13.00 o                         
  -3   9   5          0.28         17.49        20.22 o                         
  -2   9   5         26.09         27.78        19.50 o                         
  -1   9   5          8.59          1.96        11.95 o                         
   0   9   5        509.61        480.04        46.36 o                         
   1   9   5          5.52          9.84         7.10 o                         
   2   9   5         43.28         37.42         9.21 o                         
   3   9   5          3.43         13.19        11.18 o                         
   4   9   5         27.35         28.45        16.35 o                         
  -4  10   5          3.63         -5.19        21.98 o                         
  -3  10   5         11.31         31.25        40.03 o                         
  -2  10   5          3.57         -4.90        18.19 o                         
  -1  10   5          3.94          5.67        14.03 o                         
   0  10   5        134.79        187.42        25.76 o                         
   1  10   5          2.23          6.06        10.90 o                         
   2  10   5         17.09         29.05        11.42 o                         
   3  10   5         21.98         18.04        10.74 o                         
   4  10   5         62.97        122.29        26.69 o                         
  -3  11   5          0.10          1.20        22.53 o                         
  -2  11   5          1.11        -11.88        18.99 o                         
  -1  11   5          7.35         -4.78        15.10 o                         
   0  11   5        123.12        165.31        36.54 o                         
   1  11   5          1.02          7.18        11.14 o                         
   2  11   5         31.47         33.27        13.48 o                         
   3  11   5         23.81         38.31        12.33 o                         
   0  12   5          1.57        -12.99        18.19 o                         
  -7   0   6        374.79        306.58        55.16 o                         
  -6   0   6         15.89         44.49        31.50 o                         
  -5   0   6          6.70         27.77        29.55 o                         
  -4   0   6         45.21         22.15        21.95 o                         
  -3   0   6         34.20          9.15        17.46 o                         
  -2   0   6        303.91        304.51        25.18 o                         
  -1   0   6        200.30        217.80        14.45 o                         
   0   0   6        118.31        140.97        15.25 o                         
   1   0   6       1363.78       1364.13        41.87 o                         
   2   0   6        408.12        387.67        40.81 o                         
   3   0   6        304.10        358.80        31.43 o                         
   4   0   6          6.04         11.02        13.07 o                         
   5   0   6        187.58        240.01        60.08 o                         
   6   0   6        101.31         41.57        39.30 o                         
   7   0   6          8.28         12.67        44.49 o                         
  -7   1   6         70.22         68.15        26.63 o                         
  -6   1   6         36.93        -15.62        18.09 o                         
  -5   1   6          9.54         18.12        14.76 o                         
  -4   1   6         49.66         47.92         9.68 o                         
  -3   1   6        706.82        732.21        27.54 o                         
  -2   1   6       1386.38       1325.54        32.53 o                         
  -1   1   6       1932.93       1752.06        31.17 o                         
   0   1   6         34.34         32.70         4.62 o                         
   1   1   6         93.31        114.91         7.75 o                         
   2   1   6       2333.24       2685.83        58.15 o                         
   3   1   6        102.21        109.55        12.61 o                         
   4   1   6          2.24          5.47         8.76 o                         
   5   1   6        147.65        144.43        35.87 o                         
   6   1   6         35.16         50.59        30.77 o                         
   7   1   6          2.17        -40.18        34.67 o                         
  -7   2   6         29.09         11.46        22.63 o                         
  -6   2   6        103.74        118.16        28.58 o                         
  -5   2   6        122.69        122.03        21.46 o                         
  -4   2   6         11.67         11.49         8.35 o                         
  -3   2   6          0.53          3.36         7.13 o                         
  -2   2   6         38.99         38.87         6.57 o                         
  -1   2   6       3852.10       3745.19        60.26 o                         
   0   2   6       1170.18       1105.81        22.06 o                         
   1   2   6         63.96         63.16         6.70 o                         
   2   2   6       4497.33       4824.59       103.58 o                         
   3   2   6        596.18        662.70        33.84 o                         
   4   2   6          5.52         14.62         9.52 o                         
   5   2   6         12.78         17.35        15.38 o                         
   6   2   6        123.54        229.33        47.17 o                         
   7   2   6          4.75         43.55        31.40 o                         
  -7   3   6          2.40         45.71        25.74 o                         
  -6   3   6         23.12         21.63        20.34 o                         
  -5   3   6         19.88         12.05        12.91 o                         
  -4   3   6          5.73         10.28         8.19 o                         
  -3   3   6        186.11        222.55        18.72 o                         
  -2   3   6        707.36        720.49        23.55 o                         
  -1   3   6       7628.15       7400.23       131.24 o                         
   0   3   6       1561.96       1294.96        31.82 o                         
   1   3   6        218.18        270.82        15.42 o                         
   2   3   6        212.82        286.26        16.65 o                         
   3   3   6        339.09        419.93        30.54 o                         
   4   3   6        511.82        501.86        37.41 o                         
   5   3   6          2.15         -6.89        14.33 o                         
   6   3   6         41.48         44.21        38.41 o                         
   7   3   6         34.76         -4.43        26.79 o                         
  -6   4   6         28.74         32.79        20.93 o                         
  -5   4   6         43.59         35.47        18.44 o                         
  -4   4   6         27.03         33.88        10.06 o                         
  -3   4   6         52.03         56.47         9.67 o                         
  -2   4   6        376.12        424.69        30.52 o                         
  -1   4   6          9.58          5.51         3.90 o                         
   0   4   6        532.89        566.49        31.20 o                         
   1   4   6        236.22        255.89        15.35 o                         
   2   4   6         17.76         35.67         7.40 o                         
   3   4   6         12.44         14.61         8.65 o                         
   4   4   6        295.70        330.25        30.64 o                         
   5   4   6         35.33         19.92        17.76 o                         
   6   4   6         26.86         14.60        26.49 o                         
  -6   5   6         23.69         32.23        39.41 o                         
  -5   5   6         25.52         39.48        22.52 o                         
  -4   5   6          0.70         -8.83         7.67 o                         
  -3   5   6         19.22         14.74         7.73 o                         
  -2   5   6         26.23         39.38         7.90 o                         
  -1   5   6        501.30        489.70        29.67 o                         
   0   5   6         33.62         37.48         7.07 o                         
   1   5   6        362.44        409.41        18.35 o                         
   2   5   6         21.68         16.48         6.40 o                         
   3   5   6         26.23         17.87         9.41 o                         
   4   5   6        185.09        220.81        24.79 o                         
   5   5   6         25.71         27.74        17.16 o                         
   6   5   6          0.01        -11.74        23.60 o                         
  -6   6   6          0.10          8.52        21.41 o                         
  -5   6   6          0.41         19.25        13.10 o                         
  -4   6   6        136.81        144.06        18.04 o                         
  -3   6   6          7.77         -0.92         6.11 o                         
  -2   6   6         27.11         39.75         8.61 o                         
  -1   6   6         22.03         13.35        13.17 o                         
   0   6   6        447.47        452.06        18.88 o                         
   1   6   6          2.63         -3.87         4.04 o                         
   2   6   6        135.67        118.52        11.30 o                         
   3   6   6         40.18         37.39        11.87 o                         
   4   6   6         25.06         27.26        22.91 o                         
   5   6   6         74.08         26.58        31.68 o                         
   6   6   6          1.35         -9.92        34.99 o                         
  -5   7   6         18.20         21.49        14.16 o                         
  -4   7   6         23.53         17.54        10.17 o                         
  -3   7   6         67.22         64.47        13.09 o                         
  -2   7   6          1.22         11.69        11.86 o                         
  -1   7   6        124.80        139.95        17.09 o                         
   0   7   6          2.13         10.38         6.61 o                         
   1   7   6         23.99         19.72         5.11 o                         
   2   7   6         27.81         36.54         7.82 o                         
   3   7   6         57.48         69.25        14.38 o                         
   4   7   6        124.06        124.23        20.29 o                         
   5   7   6        348.98        403.45        44.58 o                         
  -5   8   6          0.24         10.05        15.83 o                         
  -4   8   6         27.22         37.15        13.73 o                         
  -3   8   6         93.98        104.48        15.33 o                         
  -2   8   6         32.81         -0.12        17.56 o                         
  -1   8   6        310.43        319.83        29.60 o                         
   0   8   6        730.18        670.16        31.17 o                         
   1   8   6         31.30         40.34        10.19 o                         
   2   8   6          0.16          9.44         8.00 o                         
   3   8   6        168.70        173.74        33.26 o                         
   4   8   6          0.63         16.97        14.90 o                         
   5   8   6        105.76        160.38        32.18 o                         
  -4   9   6        100.70        108.23        19.03 o                         
  -3   9   6          1.05         12.26        21.19 o                         
  -2   9   6          9.23         10.45        15.98 o                         
  -1   9   6        110.25        113.33        33.37 o                         
   0   9   6          9.16         12.61        12.34 o                         
   1   9   6          0.28          0.88        15.30 o                         
   2   9   6          2.45         -0.36         7.19 o                         
   3   9   6          0.37         14.86         9.79 o                         
   4   9   6          2.32         31.20        16.48 o                         
  -4  10   6         23.16          4.10        22.08 o                         
  -3  10   6          7.15         39.21        24.97 o                         
  -2  10   6         29.45         64.17        23.55 o                         
  -1  10   6        145.83        145.90        27.04 o                         
   0  10   6          1.12         -3.11        14.45 o                         
   1  10   6         47.90         44.34        13.59 o                         
   2  10   6          8.58         13.61         9.94 o                         
   3  10   6         26.66         12.00        16.77 o                         
  -2  11   6         17.43         66.02        36.78 o                         
  -1  11   6         21.88         19.71        17.45 o                         
   0  11   6        138.11        159.68        42.63 o                         
   1  11   6          0.68          1.36        10.31 o                         
   2  11   6          0.95         14.38        10.68 o                         
  -7   1   7          1.34          2.17        22.99 o                         
  -6   1   7          2.72         14.24        15.74 o                         
  -5   1   7         10.30         25.20        14.93 o                         
  -4   1   7         38.26         38.45         9.02 o                         
  -3   1   7         51.14         39.60         8.18 o                         
  -2   1   7        862.24        845.89        25.37 o                         
  -1   1   7        190.35        198.70         9.07 o                         
   0   1   7         47.33         31.28         5.03 o                         
   1   1   7         76.89         61.73         7.39 o                         
   2   1   7        409.24        499.41        26.80 o                         
   3   1   7        483.73        479.54        26.46 o                         
   4   1   7          1.53         15.77         9.25 o                         
   5   1   7         69.47         91.67        30.37 o                         
   6   1   7         71.86         87.28        32.87 o                         
   7   1   7          6.79         11.49        30.61 o                         
  -7   2   7         14.62         58.23        26.14 o                         
  -6   2   7          5.94          9.79        15.82 o                         
  -5   2   7         89.93         52.49        15.23 o                         
  -4   2   7        305.71        290.01        22.18 o                         
  -3   2   7       2284.44       2145.01        59.10 o                         
  -2   2   7        230.21        210.99        15.90 o                         
  -1   2   7         26.68         38.01         4.83 o                         
   0   2   7        355.60        359.08        18.71 o                         
   1   2   7         46.62         46.62         8.32 o                         
   2   2   7          3.12         10.35         5.85 o                         
   3   2   7        966.10       1038.91        51.67 o                         
   4   2   7         55.28         42.99        10.94 o                         
   5   2   7         74.87         67.03        28.64 o                         
   6   2   7         70.13         67.66        39.05 o                         
   7   2   7         14.36         28.84        31.29 o                         
  -7   3   7         11.29         10.38        23.83 o                         
  -6   3   7          0.75         -4.05        15.11 o                         
  -5   3   7        184.23        173.12        21.99 o                         
  -4   3   7        145.24        159.34        15.57 o                         
  -3   3   7        696.03        755.25        31.21 o                         
  -2   3   7       1855.28       1735.68        43.47 o                         
  -1   3   7       1274.51       1350.26        29.88 o                         
   0   3   7        160.86        152.07         9.83 o                         
   1   3   7        889.26        819.36        26.57 o                         
   2   3   7        317.22        368.69        21.51 o                         
   3   3   7         16.70         13.61         9.94 o                         
   4   3   7         81.00        111.92        25.55 o                         
   5   3   7         44.30         74.11        21.96 o                         
   6   3   7          0.80        -35.66        26.79 o                         
  -6   4   7          1.13         -6.80        17.75 o                         
  -5   4   7          1.87         13.51        11.93 o                         
  -4   4   7         56.38         62.67        12.46 o                         
  -3   4   7        136.88        177.94        20.39 o                         
  -2   4   7       2545.02       2292.98        58.27 o                         
  -1   4   7       1585.15       1423.04        32.85 o                         
   0   4   7        354.32        376.02        16.86 o                         
   1   4   7        110.73        147.85        12.32 o                         
   2   4   7        113.54        122.52        11.65 o                         
   3   4   7         53.52         68.73        14.57 o                         
   4   4   7          0.04          9.30        10.49 o                         
   5   4   7          3.31         17.86        21.13 o                         
   6   4   7         18.44         38.08        64.79 o                         
  -6   5   7          2.95         31.82        22.00 o                         
  -5   5   7         49.56         53.00        16.90 o                         
  -4   5   7          0.16          8.97         8.86 o                         
  -3   5   7         78.21         82.04        11.52 o                         
  -2   5   7        768.62        728.11        25.37 o                         
  -1   5   7        907.13        926.31        28.49 o                         
   0   5   7          4.71         17.05         5.94 o                         
   1   5   7         11.21          3.82         5.05 o                         
   2   5   7        265.68        312.01        18.14 o                         
   3   5   7         21.15          2.35        13.18 o                         
   4   5   7       1185.95       1291.04        64.90 o                         
   5   5   7         10.54         10.71        16.87 o                         
   6   5   7          1.40         -0.39        23.52 o                         
  -6   6   7         11.29         71.32        25.13 o                         
  -5   6   7          0.04          7.77        12.42 o                         
  -4   6   7         33.71         43.72        24.82 o                         
  -3   6   7        114.60         98.76        15.41 o                         
  -2   6   7         81.89         79.60        11.48 o                         
  -1   6   7        286.34        266.29        25.55 o                         
   0   6   7         97.45        105.51         9.32 o                         
   1   6   7          1.60         15.18         5.33 o                         
   2   6   7        111.58        143.93        14.20 o                         
   3   6   7          5.45         18.35        10.86 o                         
   4   6   7         80.95         88.71        18.09 o                         
   5   6   7          0.84         10.42        16.57 o                         
   6   6   7          0.45         -4.67        24.73 o                         
  -5   7   7         25.85          8.33        15.47 o                         
  -4   7   7         94.61        101.64        22.20 o                         
  -3   7   7         17.07         24.52        10.18 o                         
  -2   7   7          6.91         24.62        13.57 o                         
  -1   7   7         14.69          9.32        11.95 o                         
   0   7   7         25.65         14.22         8.73 o                         
   1   7   7         57.35         49.73        10.09 o                         
   2   7   7          0.00         -0.01         6.01 o                         
   3   7   7          0.05          1.44         9.25 o                         
   4   7   7         13.82         24.50        14.93 o                         
   5   7   7          1.98         13.86        19.46 o                         
  -5   8   7          0.45         -2.90        14.23 o                         
  -4   8   7          5.32         -7.56        10.39 o                         
  -3   8   7         66.00         95.68        14.61 o                         
  -2   8   7         22.38         37.93        15.14 o                         
  -1   8   7          9.47         -7.56         9.01 o                         
   0   8   7         11.16         21.42        11.85 o                         
   1   8   7         49.79         69.09        11.07 o                         
   2   8   7         11.33          2.36        10.45 o                         
   3   8   7         21.34          8.11        12.27 o                         
   4   8   7         50.06         41.06        16.54 o                         
   5   8   7         28.31         22.84        21.00 o                         
  -4   9   7          2.50          1.66        11.10 o                         
  -3   9   7         28.54         14.13        28.58 o                         
  -2   9   7          9.01         26.41        20.06 o                         
  -1   9   7         13.71         -1.84        21.68 o                         
   0   9   7         16.31          8.85        11.95 o                         
   1   9   7          4.35          7.12         9.88 o                         
   2   9   7         29.06         36.05         9.89 o                         
   3   9   7          9.73          7.84         9.02 o                         
   4   9   7         17.98         36.62        18.39 o                         
  -3  10   7          0.01        -13.27        19.97 o                         
  -2  10   7         19.39         27.15        20.01 o                         
  -1  10   7         37.46         33.22        18.59 o                         
   0  10   7         65.47         46.38        18.12 o                         
   1  10   7         48.68         60.35        12.56 o                         
   2  10   7         32.43         55.99        11.03 o                         
   3  10   7          5.94         13.69        17.10 o                         
  -2  11   7          6.23         -4.95        18.32 o                         
  -1  11   7         18.60         39.09        21.03 o                         
   0  11   7         33.30         18.72        16.23 o                         
   1  11   7         10.21         24.70        12.52 o                         
   2  11   7          9.32         48.09        13.02 o                         
  -7   0   8        123.41        115.17        39.20 o                         
  -6   0   8        382.80        408.18        59.14 o                         
  -5   0   8        166.25        146.12        34.34 o                         
  -4   0   8        326.01        356.27        70.69 o                         
  -3   0   8          6.72         17.22         7.34 o                         
  -2   0   8        875.20        849.58        39.46 o                         
  -1   0   8        242.87        246.08        16.03 o                         
   0   0   8       3647.15       3504.88        99.81 o                         
   1   0   8       1563.72       1564.42        53.00 o                         
   2   0   8       8513.89       9392.28       255.63 o                         
   3   0   8         16.75         37.18        13.43 o                         
   4   0   8         18.57         12.27        16.40 o                         
   5   0   8        145.28        203.96        65.12 o                         
   6   0   8        100.44         39.46        40.60 o                         
   7   0   8         19.95        104.74        58.78 o                         
  -7   1   8         10.46         40.91        28.57 o                         
  -6   1   8          0.49          0.81        15.96 o                         
  -5   1   8         85.62         93.78        21.14 o                         
  -4   1   8          7.26         -1.82         6.99 o                         
  -3   1   8        170.38        241.04        18.85 o                         
  -2   1   8          0.25         -2.04         4.35 o                         
  -1   1   8       1086.23       1116.52        25.02 o                         
   0   1   8       3037.08       2664.89        55.58 o                         
   1   1   8        171.43        151.71        12.41 o                         
   2   1   8          9.24         17.28         7.61 o                         
   3   1   8       1999.35       2209.39        61.56 o                         
   4   1   8         76.61         97.75        13.76 o                         
   5   1   8         21.55          3.62        22.95 o                         
   6   1   8          9.68         33.68        29.58 o                         
   7   1   8         12.43         25.56        44.17 o                         
  -7   2   8         31.67         65.38        28.82 o                         
  -6   2   8         43.37         37.46        18.05 o                         
  -5   2   8        149.50        160.86        22.05 o                         
  -4   2   8          3.16         18.24         8.51 o                         
  -3   2   8          6.55         10.44         6.82 o                         
  -2   2   8        533.77        570.94        22.02 o                         
  -1   2   8        499.88        546.50        17.76 o                         
   0   2   8       5434.63       5403.59       104.82 o                         
   1   2   8         10.38          7.20         6.78 o                         
   2   2   8          9.35          5.06         6.22 o                         
   3   2   8         85.69         62.79        28.69 o                         
   4   2   8          1.32         13.22         9.31 o                         
   5   2   8         30.07         57.02        27.49 o                         
   6   2   8          3.30        -18.98        23.27 o                         
   7   2   8         22.57         27.98        31.45 o                         
  -6   3   8         21.47          2.47        26.55 o                         
  -5   3   8         41.73         36.39        14.63 o                         
  -4   3   8         33.39         25.77        10.25 o                         
  -3   3   8        135.73        153.46        13.78 o                         
  -2   3   8       1575.73       1449.56        38.43 o                         
  -1   3   8        127.29        169.04        10.51 o                         
   0   3   8        631.20        570.06        25.44 o                         
   1   3   8         53.14         83.39        10.26 o                         
   2   3   8        742.02        823.31        33.15 o                         
   3   3   8        523.56        669.53        40.80 o                         
   4   3   8         96.27        109.78        20.91 o                         
   5   3   8         57.26         52.12        26.24 o                         
   6   3   8          2.33         10.46        24.96 o                         
  -6   4   8          2.37         -9.31        22.00 o                         
  -5   4   8         29.47         47.63        22.24 o                         
  -4   4   8         15.50         10.89        13.09 o                         
  -3   4   8         77.76         70.38        11.33 o                         
  -2   4   8        712.78        694.15        56.98 o                         
  -1   4   8         99.96         98.09         9.54 o                         
   0   4   8        479.32        494.35        20.50 o                         
   1   4   8        200.22        220.88        14.34 o                         
   2   4   8          2.75          7.24         6.22 o                         
   3   4   8          3.63         -2.61         9.12 o                         
   4   4   8          6.62        -10.30        11.16 o                         
   5   4   8          5.76          3.19        15.64 o                         
   6   4   8          0.29         17.12        53.43 o                         
  -6   5   8          5.70         -2.44        25.23 o                         
  -5   5   8         28.95         38.44        16.30 o                         
  -4   5   8        155.19        104.20        16.70 o                         
  -3   5   8        123.32        128.16        13.15 o                         
  -2   5   8         12.70          6.43         5.77 o                         
  -1   5   8          9.33          8.65         5.99 o                         
   0   5   8        232.47        245.19        23.07 o                         
   1   5   8        125.85        146.97        17.72 o                         
   2   5   8          5.59          0.54         5.87 o                         
   3   5   8          4.24          5.15        10.03 o                         
   4   5   8        244.31        220.63        26.42 o                         
   5   5   8        112.54         97.08        25.29 o                         
   6   5   8          3.61        -15.37        23.02 o                         
  -6   6   8         14.85         13.34        20.67 o                         
  -5   6   8          6.31          7.12        14.39 o                         
  -4   6   8         16.48          2.91         9.99 o                         
  -3   6   8         93.35         77.46        19.63 o                         
  -2   6   8        146.36        131.41        12.41 o                         
  -1   6   8         33.22         38.57        12.65 o                         
   0   6   8          0.51          9.13         5.43 o                         
   1   6   8         83.90         92.27        10.84 o                         
   2   6   8          0.42          9.71         6.63 o                         
   3   6   8        345.87        355.75        29.41 o                         
   4   6   8        173.87        171.39        40.97 o                         
   5   6   8         73.45         73.74        23.25 o                         
   6   6   8          8.63         25.68        29.20 o                         
  -5   7   8          0.02         -6.55        12.70 o                         
  -4   7   8         30.38         10.38        11.27 o                         
  -3   7   8         86.38        128.36        19.18 o                         
  -2   7   8         59.16         46.04        10.50 o                         
  -1   7   8        217.61        212.32        25.05 o                         
   0   7   8          2.86         11.62         7.69 o                         
   1   7   8        238.01        270.69        17.67 o                         
   2   7   8        108.30        115.96        15.90 o                         
   3   7   8        576.84        590.54        77.14 o                         
   4   7   8         84.84         90.60        17.84 o                         
   5   7   8          7.80          5.51        17.14 o                         
  -5   8   8          6.57         27.08        23.82 o                         
  -4   8   8         11.96         18.52        11.93 o                         
  -3   8   8         88.87         83.42        14.58 o                         
  -2   8   8          0.56         16.55        12.95 o                         
  -1   8   8        711.59        660.31        47.31 o                         
   0   8   8         72.99         60.67        24.89 o                         
   1   8   8         89.39         91.85        13.48 o                         
   2   8   8         21.73         17.51         8.90 o                         
   3   8   8        118.92        136.68        22.03 o                         
   4   8   8          3.87         17.25        14.62 o                         
   5   8   8          6.61         59.12        25.01 o                         
  -4   9   8          4.82          4.31        11.88 o                         
  -3   9   8         18.47         17.27        29.55 o                         
  -2   9   8          7.63        -16.81        14.13 o                         
  -1   9   8        166.89        194.06        43.52 o                         
   0   9   8         75.44         63.99        18.83 o                         
   1   9   8         70.93         79.59        14.34 o                         
   2   9   8          4.10          3.64         8.31 o                         
   3   9   8         16.99         14.35        10.70 o                         
   4   9   8         20.56         62.84        21.24 o                         
  -3  10   8          0.36        -11.23        20.19 o                         
  -2  10   8         26.91         23.96        21.07 o                         
  -1  10   8         64.74         91.65        24.41 o                         
   0  10   8         22.05         44.78        16.89 o                         
   1  10   8          0.67         -9.68         7.96 o                         
   2  10   8          1.05          0.88         8.50 o                         
   3  10   8         13.45          2.03        10.47 o                         
  -2  11   8          8.18         26.37        42.71 o                         
  -1  11   8          1.36         17.69        19.82 o                         
   0  11   8          2.49         -3.18        14.73 o                         
   1  11   8          5.20          6.92        10.42 o                         
   2  11   8          1.04         10.43        10.40 o                         
  -7   1   9          0.42          8.15        19.88 o                         
  -6   1   9          1.69         -1.53        18.14 o                         
  -5   1   9         14.93         17.49        14.46 o                         
  -4   1   9        474.68        496.71        27.58 o                         
  -3   1   9         83.30        104.20        13.67 o                         
  -2   1   9         43.99         36.24         6.56 o                         
  -1   1   9         78.28        125.05         9.30 o                         
   0   1   9        606.55        676.06        23.30 o                         
   1   1   9         86.56         57.47        10.68 o                         
   2   1   9        411.18        435.87        27.64 o                         
   3   1   9        266.25        298.89        21.54 o                         
   4   1   9         77.82         82.48        13.86 o                         
   5   1   9        163.65        210.22        41.79 o                         
   6   1   9         11.05         -0.13        25.25 o                         
   7   1   9          9.48         27.34        31.78 o                         
  -6   2   9         19.37         25.80        25.45 o                         
  -5   2   9          6.20          5.06        15.04 o                         
  -4   2   9         16.92         38.54        10.38 o                         
  -3   2   9        307.36        345.68        21.26 o                         
  -2   2   9        799.10        791.11        24.11 o                         
  -1   2   9        352.29        358.72        18.04 o                         
   0   2   9       4181.93       4144.94        88.84 o                         
   1   2   9       1284.80       1299.74        42.55 o                         
   2   2   9         89.36         64.91        15.81 o                         
   3   2   9          2.49         11.94         7.85 o                         
   4   2   9         38.46         24.26         9.91 o                         
   5   2   9         75.85         73.58        46.28 o                         
   6   2   9          0.61        -10.91        23.23 o                         
  -6   3   9         20.88         36.66        23.15 o                         
  -5   3   9          1.94         -5.41        10.50 o                         
  -4   3   9         78.48         66.07        13.32 o                         
  -3   3   9          1.92         -2.71         6.22 o                         
  -2   3   9       3381.22       3339.37        75.88 o                         
  -1   3   9        243.28        282.84        14.39 o                         
   0   3   9         30.21         33.55         9.01 o                         
   1   3   9         10.26         10.34         7.04 o                         
   2   3   9        288.18        295.14        21.73 o                         
   3   3   9          2.89          8.43         9.34 o                         
   4   3   9         30.36         12.98        11.68 o                         
   5   3   9         39.70        -11.96        22.42 o                         
   6   3   9         45.53         17.67        29.10 o                         
  -6   4   9          7.40         25.41        21.32 o                         
  -5   4   9         30.76         12.61        14.44 o                         
  -4   4   9         61.76         58.40        14.04 o                         
  -3   4   9        223.60        257.00        24.96 o                         
  -2   4   9        609.66        616.45        39.76 o                         
  -1   4   9        893.23        885.36        38.52 o                         
   0   4   9        105.43        117.59        11.69 o                         
   1   4   9        240.81        292.99        17.01 o                         
   2   4   9        296.76        310.70        20.09 o                         
   3   4   9        165.19        195.62        21.99 o                         
   4   4   9         86.15         72.00        20.68 o                         
   5   4   9          4.97         21.07        25.71 o                         
   6   4   9          3.79        -30.98        20.66 o                         
  -6   5   9          4.09         17.29        19.94 o                         
  -5   5   9        127.38        148.33        26.90 o                         
  -4   5   9         13.29         15.38         9.64 o                         
  -3   5   9        121.90        138.02        14.52 o                         
  -2   5   9        264.81        275.24        17.08 o                         
  -1   5   9          0.09          1.76         4.77 o                         
   0   5   9        126.66        150.44        14.52 o                         
   1   5   9          0.47         -1.67         5.54 o                         
   2   5   9          2.31          7.71         6.77 o                         
   3   5   9         22.94         14.18        10.05 o                         
   4   5   9        557.60        676.12        66.19 o                         
   5   5   9         41.37         24.99        18.55 o                         
   6   5   9          6.36        -33.19        22.13 o                         
  -6   6   9          5.83         16.70        23.83 o                         
  -5   6   9         18.89         33.72        14.60 o                         
  -4   6   9         65.38         79.25        19.84 o                         
  -3   6   9        247.78        215.32        23.03 o                         
  -2   6   9        168.43        182.94        13.35 o                         
  -1   6   9        559.30        527.10        28.13 o                         
   0   6   9         46.17         63.50        13.21 o                         
   1   6   9         16.85         27.60         7.18 o                         
   2   6   9          9.42          7.97         6.56 o                         
   3   6   9        114.83        119.48        27.32 o                         
   4   6   9        173.74        216.59        26.56 o                         
   5   6   9         21.40         11.49        29.14 o                         
   6   6   9          0.99         -8.23        44.17 o                         
  -5   7   9          3.61         16.21        13.81 o                         
  -4   7   9         58.82         75.35        15.05 o                         
  -3   7   9        162.64        156.10        19.45 o                         
  -2   7   9         73.37         77.40        18.84 o                         
  -1   7   9        249.52        260.68        49.27 o                         
   0   7   9        153.70        164.56        15.27 o                         
   1   7   9         31.63         28.92         7.45 o                         
   2   7   9          5.37         21.60         7.75 o                         
   3   7   9          8.10         21.47        11.83 o                         
   4   7   9        136.66        141.11        21.88 o                         
   5   7   9         13.63         28.39        19.65 o                         
  -5   8   9          0.21        -19.77        13.18 o                         
  -4   8   9          1.54          8.62        25.69 o                         
  -3   8   9         12.38         19.51         9.84 o                         
  -2   8   9         11.93         23.05        13.26 o                         
  -1   8   9        124.71        101.42        20.07 o                         
   0   8   9          0.25         12.57        11.37 o                         
   1   8   9         53.27         58.32        12.20 o                         
   2   8   9          3.65          5.12         8.25 o                         
   3   8   9          1.87          9.69        13.61 o                         
   4   8   9          6.68         14.48        14.54 o                         
   5   8   9          0.55         10.42        22.89 o                         
  -4   9   9          9.02          7.06        12.45 o                         
  -3   9   9          7.59          5.39        19.78 o                         
  -2   9   9         27.96         91.17        25.49 o                         
  -1   9   9        240.85        259.21        58.78 o                         
   0   9   9         76.42         40.98        30.77 o                         
   1   9   9         11.95          6.82         9.66 o                         
   2   9   9         67.46         53.22        12.60 o                         
   3   9   9          5.61          9.41        11.19 o                         
   4   9   9          1.14         14.72        47.50 o                         
  -3  10   9          0.25         21.29        23.37 o                         
  -2  10   9          0.60          9.53        19.79 o                         
  -1  10   9         88.50        144.01        40.03 o                         
   0  10   9          8.06          5.90        14.71 o                         
   1  10   9          2.63          7.16        10.10 o                         
   2  10   9          0.95          8.29        10.43 o                         
   3  10   9         15.85         24.06        11.94 o                         
  -2  11   9          8.97         14.69        21.92 o                         
  -1  11   9         17.94         33.54        21.30 o                         
   0  11   9          0.28         22.83        16.27 o                         
   1  11   9          2.10         22.51        23.87 o                         
   2  11   9         24.94         56.26        14.42 o                         
  -6   0  10          0.19          5.76        23.45 o                         
  -5   0  10          7.76         -3.42        19.76 o                         
  -4   0  10         63.46         75.38        19.47 o                         
  -3   0  10        736.37        713.21        48.78 o                         
  -2   0  10        172.40        189.23        31.26 o                         
  -1   0  10       1641.38       1442.00       105.15 o                         
   0   0  10       1624.48       1545.45        61.07 o                         
   1   0  10       3751.88       3360.64       162.48 o                         
   2   0  10       1619.34       1484.75        64.34 o                         
   3   0  10        809.98        855.04        62.34 o                         
   4   0  10        124.02        107.12        21.90 o                         
   5   0  10          0.07         51.80        40.92 o                         
   6   0  10         17.79         30.04        41.90 o                         
  -6   1  10          0.65          3.21        16.90 o                         
  -5   1  10         83.38         56.52        19.06 o                         
  -4   1  10         29.34         24.60         9.66 o                         
  -3   1  10        444.31        500.10        24.00 o                         
  -2   1  10         21.36         15.99         5.73 o                         
  -1   1  10        236.07        290.98        14.72 o                         
   0   1  10          3.41          8.68         5.27 o                         
   1   1  10        130.79        163.15        16.02 o                         
   2   1  10        206.29        207.25        17.62 o                         
   3   1  10        441.38        527.62        32.46 o                         
   4   1  10        101.41        131.43        25.58 o                         
   5   1  10         23.30         38.02        29.31 o                         
   6   1  10          0.51        -19.92        23.31 o                         
  -6   2  10         32.56         46.08        21.02 o                         
  -5   2  10         21.66         28.63        17.20 o                         
  -4   2  10          0.37          6.46         9.15 o                         
  -3   2  10         12.98         26.63        10.24 o                         
  -2   2  10          1.11          9.99         5.58 o                         
  -1   2  10        113.72        107.62         8.74 o                         
   0   2  10         17.04          4.86         5.82 o                         
   1   2  10        146.88        189.17        17.56 o                         
   2   2  10        600.18        651.34        45.00 o                         
   3   2  10         44.08         52.23        12.46 o                         
   4   2  10         56.62         41.81        13.41 o                         
   5   2  10          0.90         13.95        24.00 o                         
   6   2  10          2.10        -31.81        21.21 o                         
  -6   3  10         10.56         62.09        31.95 o                         
  -5   3  10          0.00          5.74        14.92 o                         
  -4   3  10          6.17          6.57         9.43 o                         
  -3   3  10        345.26        388.28        23.00 o                         
  -2   3  10         75.60         89.68         9.51 o                         
  -1   3  10         79.27         89.18         9.01 o                         
   0   3  10        318.16        363.35        20.28 o                         
   1   3  10        249.38        311.86        21.79 o                         
   2   3  10        214.95        178.56        28.39 o                         
   3   3  10         83.02         93.49        15.45 o                         
   4   3  10        222.58        179.06        23.66 o                         
   5   3  10         29.88          8.97        37.67 o                         
   6   3  10          5.90         48.49        30.12 o                         
  -6   4  10          3.86          7.36        20.89 o                         
  -5   4  10         24.28         15.98        25.67 o                         
  -4   4  10         16.50         14.36         9.82 o                         
  -3   4  10          2.45          8.29         7.51 o                         
  -2   4  10         66.35         68.67         9.93 o                         
  -1   4  10        216.22        259.75        15.32 o                         
   0   4  10        229.36        274.40        17.41 o                         
   1   4  10          7.97         13.07         7.54 o                         
   2   4  10        169.17        157.61        16.66 o                         
   3   4  10         27.89         40.56        15.37 o                         
   4   4  10        111.36        105.65        22.38 o                         
   5   4  10          7.41         16.03        33.78 o                         
   6   4  10         17.98         24.77        29.75 o                         
  -6   5  10          0.01        -10.88        20.01 o                         
  -5   5  10          6.93          3.20        14.16 o                         
  -4   5  10         15.72         10.28        14.77 o                         
  -3   5  10       1001.96        899.99        35.00 o                         
  -2   5  10         96.09        100.65        11.18 o                         
  -1   5  10         32.74         40.51         9.83 o                         
   0   5  10         24.50         14.29         6.86 o                         
   1   5  10         36.83         30.48         9.05 o                         
   2   5  10         11.20         10.17         7.83 o                         
   3   5  10         49.56         47.81        16.32 o                         
   4   5  10          0.01        -14.52        18.42 o                         
   5   5  10        138.64         43.43        29.32 o                         
   6   5  10          8.30          1.13        33.70 o                         
  -5   6  10         20.49         13.61        13.87 o                         
  -4   6  10         21.39         12.34        15.01 o                         
  -3   6  10         63.76         44.65        11.43 o                         
  -2   6  10       1612.26       1570.93        44.89 o                         
  -1   6  10          0.44         -2.08         5.57 o                         
   0   6  10         34.13         20.66         9.04 o                         
   1   6  10          3.47          2.01         6.12 o                         
   2   6  10         16.06         16.96         8.25 o                         
   3   6  10         73.24         73.40        19.41 o                         
   4   6  10        136.63        123.32        26.10 o                         
   5   6  10          7.97         17.89        17.81 o                         
  -5   7  10          0.00         -4.06        15.70 o                         
  -4   7  10          0.73         26.49        11.19 o                         
  -3   7  10          4.35         21.59        10.34 o                         
  -2   7  10         17.50          0.91        13.57 o                         
  -1   7  10         43.39         48.75        16.05 o                         
   0   7  10         93.61         76.88        12.67 o                         
   1   7  10        132.63        132.17        20.44 o                         
   2   7  10         22.69          6.05         9.38 o                         
   3   7  10        430.17        428.00        38.04 o                         
   4   7  10         28.03         29.21        17.79 o                         
   5   7  10          3.81         16.78        20.39 o                         
  -4   8  10          0.99          0.24        12.21 o                         
  -3   8  10         15.41         18.22        12.35 o                         
  -2   8  10          0.83         -3.93        12.06 o                         
  -1   8  10        148.97         79.29        19.44 o                         
   0   8  10         49.19         46.80        17.75 o                         
   1   8  10         42.74         44.98        11.63 o                         
   2   8  10        126.27        109.58        16.40 o                         
   3   8  10        135.09        131.44        21.58 o                         
   4   8  10          7.27         29.42        46.69 o                         
  -4   9  10          2.94         32.49        30.12 o                         
  -3   9  10         25.58         40.22        26.23 o                         
  -2   9  10         28.55         26.51        19.93 o                         
  -1   9  10         46.75         37.49        20.46 o                         
   0   9  10         19.09          4.58        16.64 o                         
   1   9  10         68.03         58.47        19.95 o                         
   2   9  10         58.66         65.99        15.84 o                         
   3   9  10         13.04         12.76        11.35 o                         
   4   9  10          5.93         42.89        54.08 o                         
  -3  10  10         39.64         80.13        29.26 o                         
  -2  10  10          0.22         13.06        25.66 o                         
  -1  10  10          0.13         -1.34        15.98 o                         
   0  10  10         28.03          9.43        14.52 o                         
   1  10  10          0.77         14.55        14.81 o                         
   2  10  10          3.28         10.65         9.78 o                         
   3  10  10         15.56          9.86        12.25 o                         
  -1  11  10          4.63         -8.32        22.41 o                         
   0  11  10          6.62         27.48        23.63 o                         
   1  11  10          0.00          7.71        19.16 o                         
  -6   1  11         42.26         75.43        26.91 o                         
  -5   1  11         84.10         55.32        20.95 o                         
  -4   1  11        342.54        339.67        29.15 o                         
  -3   1  11          9.56          6.09         6.44 o                         
  -2   1  11        122.60        135.81        11.53 o                         
  -1   1  11       1923.77       1731.61        39.06 o                         
   0   1  11        641.83        714.19        27.26 o                         
   1   1  11        397.46        392.52        32.77 o                         
   2   1  11         15.99         30.90        15.18 o                         
   3   1  11         73.97         65.67        13.61 o                         
   4   1  11         56.44         60.23        20.12 o                         
   5   1  11        186.74        187.91        42.82 o                         
   6   1  11          1.15         22.18        28.21 o                         
  -6   2  11         10.11         21.98        19.77 o                         
  -5   2  11          2.53         11.10        15.88 o                         
  -4   2  11        153.68        176.23        22.04 o                         
  -3   2  11          7.63         11.74         7.69 o                         
  -2   2  11         13.00          5.80         5.62 o                         
  -1   2  11         19.41         16.40         5.14 o                         
   0   2  11         40.96         49.80         8.89 o                         
   1   2  11        348.42        407.89        29.37 o                         
   2   2  11        470.58        515.73        34.82 o                         
   3   2  11        605.51        582.18        35.42 o                         
   4   2  11          1.58          2.45        14.01 o                         
   5   2  11         88.39         29.41        26.18 o                         
   6   2  11         11.13        114.55        37.96 o                         
  -6   3  11         17.99         58.62        25.13 o                         
  -5   3  11          1.73         16.35        25.45 o                         
  -4   3  11        102.07         78.89        16.51 o                         
  -3   3  11        560.55        579.47        28.58 o                         
  -2   3  11         41.19         51.84         7.91 o                         
  -1   3  11          5.55          3.52         5.17 o                         
   0   3  11         15.97         18.73         7.23 o                         
   1   3  11        399.03        430.12        30.45 o                         
   2   3  11          4.87          4.19         7.04 o                         
   3   3  11       1220.94       1098.50        60.55 o                         
   4   3  11          6.31         13.68        28.89 o                         
   5   3  11          8.57         -9.57        22.24 o                         
   6   3  11          6.51         40.23        43.60 o                         
  -6   4  11         50.54         41.86        29.56 o                         
  -5   4  11         38.41         10.79        19.60 o                         
  -4   4  11        497.62        582.66        37.40 o                         
  -3   4  11          1.66          2.07         7.55 o                         
  -2   4  11        355.92        349.08        21.42 o                         
  -1   4  11         35.51         50.13         9.39 o                         
   0   4  11         31.62         36.89         8.52 o                         
   1   4  11          2.66          3.35         7.52 o                         
   2   4  11         50.92         53.38        17.92 o                         
   3   4  11        239.30        192.64        20.97 o                         
   4   4  11        560.48        459.22        61.02 o                         
   5   4  11          5.49        -24.54        46.77 o                         
   6   4  11          0.57         -0.27        30.79 o                         
  -6   5  11          0.99         12.33        21.55 o                         
  -5   5  11          0.03         -2.21        13.77 o                         
  -4   5  11          7.20          1.00        11.41 o                         
  -3   5  11        154.71        126.88        14.64 o                         
  -2   5  11        340.48        398.85        22.71 o                         
  -1   5  11          6.70          4.36         6.60 o                         
   0   5  11         10.48         27.58         7.90 o                         
   1   5  11         17.98         23.06        10.30 o                         
   2   5  11          8.24         18.61         9.32 o                         
   3   5  11        327.84        289.11        25.31 o                         
   4   5  11         75.22        120.83        25.55 o                         
   5   5  11          0.16          6.03        24.68 o                         
   6   5  11         14.00        -26.62        40.68 o                         
  -5   6  11          1.28          3.20        12.88 o                         
  -4   6  11         25.40         27.67        13.33 o                         
  -3   6  11         11.91         -2.63         7.98 o                         
  -2   6  11        566.20        648.24        32.29 o                         
  -1   6  11          0.76         16.58         7.20 o                         
   0   6  11         25.87         36.92        14.46 o                         
   1   6  11        141.37        123.52        14.88 o                         
   2   6  11        166.26        164.44        18.18 o                         
   3   6  11          1.57         15.40        12.47 o                         
   4   6  11         49.18         25.48        17.91 o                         
   5   6  11          0.96         86.02        31.42 o                         
  -5   7  11          0.78          6.79        15.59 o                         
  -4   7  11          0.70        -13.84        10.41 o                         
  -3   7  11         81.81         62.98        18.45 o                         
  -2   7  11         11.07          9.53        13.14 o                         
  -1   7  11         73.65         52.34        16.48 o                         
   0   7  11         84.08         64.28        44.09 o                         
   1   7  11        236.50        187.07        25.43 o                         
   2   7  11         45.75         18.56        10.25 o                         
   3   7  11         27.14         49.86        14.51 o                         
   4   7  11         62.90         74.46        26.81 o                         
   5   7  11          8.00         22.84        23.46 o                         
  -4   8  11          9.02         23.24        14.82 o                         
  -3   8  11        127.48        102.59        17.50 o                         
  -2   8  11          4.18         18.37        15.12 o                         
  -1   8  11        174.00        217.55        28.89 o                         
   0   8  11         12.46         13.95        12.60 o                         
   1   8  11         62.18         72.75        17.08 o                         
   2   8  11         88.88        124.95        20.83 o                         
   3   8  11         11.44         -2.25        10.77 o                         
   4   8  11          0.05        -23.48        15.65 o                         
  -4   9  11          2.02         -2.77        19.08 o                         
  -3   9  11         14.94         39.47        24.97 o                         
  -2   9  11          2.15         -2.61        17.38 o                         
  -1   9  11         40.65         55.13        21.03 o                         
   0   9  11          8.53         -8.19        13.23 o                         
   1   9  11         12.68          9.86        32.88 o                         
   2   9  11        175.85        166.85        22.15 o                         
   3   9  11         27.05         38.08        19.65 o                         
   4   9  11          1.72         22.64        23.22 o                         
  -3  10  11          2.37         17.34        22.94 o                         
  -2  10  11          0.31        -12.65        19.10 o                         
  -1  10  11         89.37         63.06        23.91 o                         
   0  10  11         32.94         37.56        25.09 o                         
   1  10  11          0.01         13.13        14.59 o                         
   2  10  11          1.01          5.42        10.02 o                         
   3  10  11          3.55         14.09        13.21 o                         
  -1  11  11          0.07          0.07        18.81 o                         
   0  11  11         27.01         31.65        21.40 o                         
   1  11  11          2.48         12.09        17.00 o                         
  -6   0  12          1.00          5.54        23.52 o                         
  -5   0  12        123.05        166.15        38.38 o                         
  -4   0  12         13.27         10.82        20.32 o                         
  -3   0  12         41.35         58.98        12.83 o                         
  -2   0  12        537.67        519.94        66.15 o                         
  -1   0  12       2838.39       2450.74       136.52 o                         
   0   0  12        351.22        402.02        41.20 o                         
   1   0  12         95.20         72.01        16.19 o                         
   2   0  12         33.04         22.81        13.64 o                         
   3   0  12          7.07         -6.04        15.91 o                         
   4   0  12        126.61        126.34        46.28 o                         
   5   0  12          4.13         -1.79        35.08 o                         
   6   0  12          1.12         10.88        43.03 o                         
  -6   1  12         16.06         19.40        18.85 o                         
  -5   1  12          0.12         -6.86        19.00 o                         
  -4   1  12         21.35         -3.50        14.07 o                         
  -3   1  12        113.43         97.73        12.14 o                         
  -2   1  12         47.02         55.94         8.20 o                         
  -1   1  12         82.38         74.74         8.82 o                         
   0   1  12         10.79          8.70         6.16 o                         
   1   1  12        121.40        128.99        17.95 o                         
   2   1  12        280.06        268.43        23.23 o                         
   3   1  12          6.60         22.12        13.19 o                         
   4   1  12         22.38         37.25        19.77 o                         
   5   1  12         19.45        -30.45        20.30 o                         
   6   1  12          0.20         31.22        49.20 o                         
  -6   2  12          0.35         19.46        20.85 o                         
  -5   2  12         71.20         89.00        22.84 o                         
  -4   2  12        279.95        265.27        28.56 o                         
  -3   2  12          8.06          1.58         7.38 o                         
  -2   2  12        552.74        521.13        23.93 o                         
  -1   2  12        165.43        165.52        11.64 o                         
   0   2  12        254.76        263.23        16.81 o                         
   1   2  12         99.01        111.48        13.87 o                         
   2   2  12         13.32         21.66        10.46 o                         
   3   2  12         28.33         29.31        14.43 o                         
   4   2  12         75.54        124.10        47.24 o                         
   5   2  12          6.05        -10.35        20.82 o                         
   6   2  12          0.42          6.66        40.11 o                         
  -6   3  12          0.26         13.95        23.03 o                         
  -5   3  12         76.88         66.95        20.31 o                         
  -4   3  12         51.03         58.79        14.72 o                         
  -3   3  12        566.78        585.13        31.49 o                         
  -2   3  12          2.85          2.05         5.45 o                         
  -1   3  12          0.45         -4.00         4.74 o                         
   0   3  12         36.11         40.62         9.08 o                         
   1   3  12        369.16        415.73        27.38 o                         
   2   3  12         57.29         32.33        16.71 o                         
   3   3  12        510.78        483.55        37.99 o                         
   4   3  12          9.75         21.38        15.79 o                         
   5   3  12         11.11          9.53        24.69 o                         
   6   3  12          0.04         38.01        32.20 o                         
  -6   4  12          0.33         -7.80        21.23 o                         
  -5   4  12         10.09         35.11        22.32 o                         
  -4   4  12         88.63         95.22        20.34 o                         
  -3   4  12        185.77        196.77        18.25 o                         
  -2   4  12        573.20        518.96        24.83 o                         
  -1   4  12          0.72          5.28         9.48 o                         
   0   4  12        104.90        109.84        19.84 o                         
   1   4  12        702.76        735.76        34.25 o                         
   2   4  12         45.71         36.61        10.71 o                         
   3   4  12         77.88         82.54        15.31 o                         
   4   4  12        244.38        267.25        45.12 o                         
   5   4  12          0.09          5.75        34.59 o                         
   6   4  12          0.41         19.37        27.79 o                         
  -5   5  12         50.24         65.28        25.13 o                         
  -4   5  12         37.92          5.60        23.20 o                         
  -3   5  12        284.04        279.41        25.66 o                         
  -2   5  12          0.06         17.54         7.78 o                         
  -1   5  12         85.87         64.38        12.04 o                         
   0   5  12         33.44         18.26         8.24 o                         
   1   5  12        466.78        463.14        28.34 o                         
   2   5  12         81.25         67.10        13.64 o                         
   3   5  12        125.82         94.76        15.90 o                         
   4   5  12         73.79         60.40        21.16 o                         
   5   5  12          1.49        -26.98        19.92 o                         
  -5   6  12         21.84         16.83        15.56 o                         
  -4   6  12         31.47         28.50        13.78 o                         
  -3   6  12          2.43          3.13         9.12 o                         
  -2   6  12        594.55        621.65        37.84 o                         
  -1   6  12        133.96        142.77        15.69 o                         
   0   6  12         14.36         30.91         9.07 o                         
   1   6  12         79.74         37.88        25.03 o                         
   2   6  12        441.98        459.34        30.90 o                         
   3   6  12        141.26        175.10        19.39 o                         
   4   6  12         28.15         19.40        16.44 o                         
   5   6  12          7.30         40.82        29.17 o                         
  -5   7  12          5.21         -0.03        14.28 o                         
  -4   7  12         77.14         67.09        16.03 o                         
  -3   7  12        203.56        225.00        36.27 o                         
  -2   7  12        329.77        338.85        37.32 o                         
  -1   7  12        105.83        148.80        24.16 o                         
   0   7  12         73.70        146.37        26.73 o                         
   1   7  12        149.97        146.11        23.22 o                         
   2   7  12          0.91          1.24         9.36 o                         
   3   7  12         36.49          4.76        20.06 o                         
   4   7  12         19.77         32.82        22.06 o                         
   5   7  12         15.69         67.07        45.96 o                         
  -4   8  12         22.75         19.78        14.72 o                         
  -3   8  12         57.19         46.79        17.81 o                         
  -2   8  12        118.90        147.72        26.74 o                         
  -1   8  12         80.05        106.05        22.18 o                         
   0   8  12         18.27         14.73        13.69 o                         
   1   8  12          9.19         10.96        14.73 o                         
   2   8  12          0.33          3.55        10.72 o                         
   3   8  12         21.07         42.19        18.17 o                         
   4   8  12          2.01         23.59        21.12 o                         
  -3   9  12          1.91        -24.94        19.50 o                         
  -2   9  12         18.50          2.61        21.52 o                         
  -1   9  12          2.15         -0.21        25.58 o                         
   0   9  12          2.62          9.68        20.46 o                         
   1   9  12         28.97         37.16        18.53 o                         
   2   9  12         92.38         98.00        19.94 o                         
   3   9  12          4.79          5.20        12.85 o                         
  -2  10  12         24.62          9.69        36.05 o                         
  -1  10  12          4.46         -8.22        17.96 o                         
   0  10  12          2.01         -7.15        14.38 o                         
   1  10  12          0.92         -3.55        14.05 o                         
   2  10  12         31.36         18.16        20.79 o                         
  -6   1  13         11.02         40.61        21.17 o                         
  -5   1  13         45.59         55.93        21.54 o                         
  -4   1  13         34.44         31.35        16.26 o                         
  -3   1  13        678.92        749.63        32.14 o                         
  -2   1  13        110.76         97.04        10.84 o                         
  -1   1  13         62.65         65.43         9.82 o                         
   0   1  13          4.24          6.21         7.66 o                         
   1   1  13        168.70        172.61        18.44 o                         
   2   1  13         39.89         40.37        12.07 o                         
   3   1  13         37.75         37.52        14.69 o                         
   4   1  13          4.30         18.26        14.88 o                         
   5   1  13         19.24         15.83        26.31 o                         
   6   1  13          0.08         31.30        31.19 o                         
  -6   2  13         14.32          9.28        22.41 o                         
  -5   2  13          1.21         -2.79        22.16 o                         
  -4   2  13         87.40         76.07        19.22 o                         
  -3   2  13          0.45          1.81         7.57 o                         
  -2   2  13        312.54        301.31        19.52 o                         
  -1   2  13         13.95         11.25         5.76 o                         
   0   2  13        347.65        359.08        21.90 o                         
   1   2  13         27.59         16.68         8.78 o                         
   2   2  13        564.42        460.69        31.31 o                         
   3   2  13        498.66        430.53        36.27 o                         
   4   2  13         10.53          2.61        14.31 o                         
   5   2  13          3.55         -8.77        22.76 o                         
   6   2  13          0.84         -7.75        26.40 o                         
  -6   3  13         60.18         73.54        28.29 o                         
  -5   3  13         46.29         22.77        29.71 o                         
  -4   3  13          8.85         12.80        11.93 o                         
  -3   3  13        139.09        149.72        21.60 o                         
  -2   3  13        380.48        394.46        21.46 o                         
  -1   3  13         80.22         83.44        11.05 o                         
   0   3  13         20.42         44.40         9.66 o                         
   1   3  13         22.57         26.60         9.82 o                         
   2   3  13         81.62         91.89        20.20 o                         
   3   3  13         43.57         37.29        11.07 o                         
   4   3  13        343.25        354.09        42.08 o                         
   5   3  13          5.53        -13.87        48.64 o                         
   6   3  13          0.01         16.98        35.97 o                         
  -6   4  13          0.32         24.51        25.40 o                         
  -5   4  13          3.83          0.05        18.89 o                         
  -4   4  13          1.25         -1.16        12.80 o                         
  -3   4  13        203.98        290.74        31.65 o                         
  -2   4  13         24.58         23.50         9.22 o                         
  -1   4  13        443.07        449.70        25.59 o                         
   0   4  13        124.71        118.20        13.48 o                         
   1   4  13        172.86        200.44        18.08 o                         
   2   4  13         21.14         16.13        11.11 o                         
   3   4  13        311.54        283.24        25.65 o                         
   4   4  13         13.88         18.11        19.04 o                         
   5   4  13          2.01         35.89        26.85 o                         
   6   4  13          3.80          7.87        28.00 o                         
  -5   5  13         14.05         16.19        22.40 o                         
  -4   5  13         60.09         26.92        14.89 o                         
  -3   5  13        647.44        673.88        38.86 o                         
  -2   5  13        113.55        106.88        13.44 o                         
  -1   5  13          3.68         11.85         7.23 o                         
   0   5  13        117.67        113.72        14.78 o                         
   1   5  13        326.79        322.74        24.14 o                         
   2   5  13        176.99        199.32        20.89 o                         
   3   5  13         87.57         98.68        19.30 o                         
   4   5  13         16.04         48.22        19.75 o                         
   5   5  13          2.42         76.83        57.24 o                         
  -5   6  13          0.61          1.81        54.15 o                         
  -4   6  13         12.61         18.23        13.76 o                         
  -3   6  13        147.08        180.22        20.33 o                         
  -2   6  13          2.33         17.70         9.52 o                         
  -1   6  13        159.51        158.10        17.22 o                         
   0   6  13          0.35        -12.97         8.65 o                         
   1   6  13        172.99        241.94        25.10 o                         
   2   6  13        277.29        339.89        42.38 o                         
   3   6  13          9.84          0.53        11.34 o                         
   4   6  13         91.65         65.59        21.44 o                         
   5   6  13          0.29         -2.64        24.80 o                         
  -4   7  13          0.22         19.65        15.14 o                         
  -3   7  13        112.46        101.31        15.98 o                         
  -2   7  13         13.93         13.60        12.84 o                         
  -1   7  13         93.69        134.19        24.67 o                         
   0   7  13         16.10          0.22        17.17 o                         
   1   7  13         71.41         86.08        19.75 o                         
   2   7  13        160.95        129.21        27.24 o                         
   3   7  13          2.76         -2.86        14.68 o                         
   4   7  13          7.89         -6.50        42.87 o                         
  -4   8  13          6.37          1.32        14.89 o                         
  -3   8  13         32.48         12.37        18.70 o                         
  -2   8  13        167.13        178.77        30.70 o                         
  -1   8  13         43.66        114.40        22.54 o                         
   0   8  13         18.85         13.32        13.97 o                         
   1   8  13         11.42         -0.50        12.72 o                         
   2   8  13          4.80         -0.84        13.66 o                         
   3   8  13         10.32         39.21        14.66 o                         
   4   8  13          4.22         21.74        20.99 o                         
  -3   9  13          2.21         -1.46        31.34 o                         
  -2   9  13          5.41         -7.04        18.13 o                         
  -1   9  13         14.74         79.45        35.56 o                         
   0   9  13         59.47         90.94        26.61 o                         
   1   9  13         72.00         98.87        24.97 o                         
   2   9  13        187.07        157.94        58.30 o                         
   3   9  13         71.13         75.35        24.69 o                         
  -2  10  13         47.57         69.51        27.97 o                         
  -1  10  13          0.81        -24.70        16.47 o                         
   0  10  13          6.37         16.51        18.95 o                         
   1  10  13          4.16        -10.86        16.64 o                         
   2  10  13          0.16        -10.17        27.69 o                         
  -6   0  14          1.34        -10.15        26.08 o                         
  -5   0  14         32.80         28.54        25.31 o                         
  -4   0  14        270.92        260.82        45.13 o                         
  -3   0  14         25.54         21.94        25.61 o                         
  -2   0  14         84.88         69.28        15.96 o                         
  -1   0  14       1592.50       1479.36        55.28 o                         
   0   0  14        111.43        103.03        18.39 o                         
   1   0  14        272.17        243.12        23.54 o                         
   2   0  14       1244.08       1063.77        60.96 o                         
   3   0  14         22.55         21.47        31.83 o                         
   4   0  14          8.48        -16.24        25.66 o                         
   5   0  14         14.32         27.61        36.38 o                         
   6   0  14          1.04        -20.46        36.38 o                         
  -6   1  14          0.04         17.59        21.52 o                         
  -5   1  14          1.63        -16.14        15.47 o                         
  -4   1  14        155.01        133.76        24.35 o                         
  -3   1  14        898.82        798.41        36.39 o                         
  -2   1  14         79.98         70.31         9.93 o                         
  -1   1  14        112.07        107.66        12.64 o                         
   0   1  14         31.24         46.74         9.93 o                         
   1   1  14         42.81         28.77         8.99 o                         
   2   1  14          9.76         10.86        10.20 o                         
   3   1  14         88.70         69.73        20.98 o                         
   4   1  14          5.20         34.02        23.77 o                         
   5   1  14         79.91         59.58        30.31 o                         
   6   1  14          4.21         15.88        30.38 o                         
  -6   2  14          6.56         54.49        26.35 o                         
  -5   2  14         27.27         66.70        22.96 o                         
  -4   2  14        299.35        346.17        46.01 o                         
  -3   2  14         12.26         17.48        10.03 o                         
  -2   2  14         34.32         52.97         9.92 o                         
  -1   2  14        555.71        624.70        26.83 o                         
   0   2  14        346.11        360.55        23.07 o                         
   1   2  14        292.21        306.20        21.85 o                         
   2   2  14        194.88        233.13        23.01 o                         
   3   2  14          1.72         -0.74        14.21 o                         
   4   2  14         59.05         99.20        25.50 o                         
   5   2  14          1.74         -3.34        23.70 o                         
   6   2  14          5.00         14.59        28.64 o                         
  -6   3  14         19.51        -16.22        21.87 o                         
  -5   3  14         42.98         70.78        36.67 o                         
  -4   3  14         10.99          6.67        12.48 o                         
  -3   3  14          4.16          2.75         8.75 o                         
  -2   3  14          2.11         -5.06         7.76 o                         
  -1   3  14        345.65        317.30        22.31 o                         
   0   3  14         93.34        120.03        15.61 o                         
   1   3  14        301.48        360.65        26.74 o                         
   2   3  14         15.65         10.27        10.20 o                         
   3   3  14         30.78         46.82        18.63 o                         
   4   3  14          2.57         29.94        21.18 o                         
   5   3  14         21.53         20.07        28.34 o                         
   6   3  14          0.05        -36.38        24.39 o                         
  -5   4  14          2.31         12.36        20.71 o                         
  -4   4  14          2.54         13.02        14.91 o                         
  -3   4  14         42.44         44.18        11.56 o                         
  -2   4  14        160.14        162.01        14.84 o                         
  -1   4  14        155.87        163.00        16.54 o                         
   0   4  14         10.47         16.74         8.51 o                         
   1   4  14          5.65         -3.15         8.00 o                         
   2   4  14        523.19        507.40        41.46 o                         
   3   4  14        273.97        292.88        31.13 o                         
   4   4  14         48.90         55.41        31.74 o                         
   5   4  14          5.73         32.99        53.59 o                         
  -5   5  14          9.64         19.13        22.37 o                         
  -4   5  14         22.69         11.06        14.31 o                         
  -3   5  14         91.58         74.09        15.70 o                         
  -2   5  14        150.93        116.06        14.24 o                         
  -1   5  14          0.29         -3.62         9.49 o                         
   0   5  14          1.91         -0.79         7.08 o                         
   1   5  14        170.00        131.46        17.01 o                         
   2   5  14          0.03          8.43         9.71 o                         
   3   5  14        601.78        607.35        44.08 o                         
   4   5  14         15.56         -4.92        15.06 o                         
   5   5  14          0.33         -3.15        25.52 o                         
  -5   6  14          3.18        -12.79        19.00 o                         
  -4   6  14          3.28         16.32        12.48 o                         
  -3   6  14          7.12         15.67        10.34 o                         
  -2   6  14        290.46        311.19        30.61 o                         
  -1   6  14          0.34         -1.42        13.15 o                         
   0   6  14          5.60          6.81         9.57 o                         
   1   6  14         43.77         41.91        13.02 o                         
   2   6  14        235.81        230.95        25.84 o                         
   3   6  14          0.56         -3.74        11.03 o                         
   4   6  14         14.26         20.41        21.58 o                         
   5   6  14          9.64         29.92        28.97 o                         
  -4   7  14         64.18         73.15        18.35 o                         
  -3   7  14          0.17          7.45         9.98 o                         
  -2   7  14          8.64         -6.27        11.67 o                         
  -1   7  14         24.66         42.91        16.95 o                         
   0   7  14          3.26         21.68        13.32 o                         
   1   7  14         93.16         77.65        19.53 o                         
   2   7  14          1.12          9.51        13.64 o                         
   3   7  14         58.55         81.71        20.77 o                         
   4   7  14          5.45         25.76        21.94 o                         
  -4   8  14        142.12        164.46        27.93 o                         
  -3   8  14         26.92         82.49        44.01 o                         
  -2   8  14         33.65         48.42        21.25 o                         
  -1   8  14         71.19         92.29        39.22 o                         
   0   8  14          0.49         -1.12        10.80 o                         
   1   8  14          0.02        -12.21        13.43 o                         
   2   8  14         67.32         71.00        23.72 o                         
   3   8  14          6.88         26.42        16.85 o                         
   4   8  14          0.17         21.62        25.33 o                         
  -3   9  14          3.25         42.71        41.08 o                         
  -2   9  14          0.02         -3.14        19.73 o                         
  -1   9  14          6.81          6.76        21.11 o                         
   0   9  14          1.41          6.60        15.61 o                         
   1   9  14          0.03        -10.07        13.75 o                         
   2   9  14         48.71         78.86        25.10 o                         
   3   9  14         11.72         17.16        15.38 o                         
  -1  10  14          2.39         13.49        20.18 o                         
   0  10  14         45.92         50.22        22.55 o                         
   1  10  14          0.20          6.42        16.67 o                         
  -6   1  15          9.82         26.27        21.28 o                         
  -5   1  15          0.52         -5.07        22.64 o                         
  -4   1  15          6.14         17.76        16.42 o                         
  -3   1  15        141.78        178.50        32.71 o                         
  -2   1  15        182.61        168.00        14.52 o                         
  -1   1  15         41.91         48.41         8.68 o                         
   0   1  15          9.70         16.88         7.87 o                         
   1   1  15         73.77         52.71        10.96 o                         
   2   1  15        387.54        308.04        26.77 o                         
   3   1  15         55.59         25.64        18.18 o                         
   4   1  15         12.74         22.09        24.14 o                         
   5   1  15         10.23         -8.13        22.10 o                         
   6   1  15          0.08         -4.99        44.49 o                         
  -6   2  15          0.03         32.64        27.98 o                         
  -5   2  15          7.22         -0.28        17.13 o                         
  -4   2  15         76.68         93.69        28.24 o                         
  -3   2  15        241.85        275.42        26.29 o                         
  -2   2  15         65.91         62.43        13.39 o                         
  -1   2  15        101.99        119.23        14.59 o                         
   0   2  15         80.57         84.83        12.13 o                         
   1   2  15        226.96        237.57        19.72 o                         
   2   2  15        139.35        143.61        19.07 o                         
   3   2  15        400.25        307.05        37.77 o                         
   4   2  15          2.00         -9.39        17.48 o                         
   5   2  15          1.10        -13.23        23.02 o                         
   6   2  15          1.87         37.18        30.69 o                         
  -5   3  15          7.16         32.09        21.93 o                         
  -4   3  15         81.65        120.02        23.50 o                         
  -3   3  15         67.82         70.70        14.62 o                         
  -2   3  15         92.52         99.12        24.15 o                         
  -1   3  15          2.32          3.70         8.80 o                         
   0   3  15          4.55          4.14         8.07 o                         
   1   3  15        270.86        344.57        26.99 o                         
   2   3  15          9.75         20.43        12.13 o                         
   3   3  15         31.35         62.14        27.42 o                         
   4   3  15        162.02        143.50        35.65 o                         
   5   3  15         20.72         73.30        31.05 o                         
  -5   4  15         39.93         68.22        30.85 o                         
  -4   4  15         76.34         62.30        19.03 o                         
  -3   4  15        265.28        243.25        24.00 o                         
  -2   4  15         14.50         32.00        10.01 o                         
  -1   4  15          2.73          3.20        10.46 o                         
   0   4  15        268.32        293.47        21.82 o                         
   1   4  15         67.07         83.53        15.10 o                         
   2   4  15        674.99        725.10        47.17 o                         
   3   4  15        286.82        216.47        32.27 o                         
   4   4  15         67.49         30.85        18.56 o                         
   5   4  15          0.05        -21.69        22.47 o                         
  -5   5  15          0.03         19.59        23.31 o                         
  -4   5  15         13.73         13.87        19.90 o                         
  -3   5  15        182.16        227.06        26.45 o                         
  -2   5  15        356.70        365.80        26.43 o                         
  -1   5  15        120.15        153.82        18.78 o                         
   0   5  15        239.86        275.63        24.27 o                         
   1   5  15        255.02        236.17        25.63 o                         
   2   5  15          7.93         24.21        12.50 o                         
   3   5  15          1.30         20.45        17.43 o                         
   4   5  15        145.14        164.98        32.99 o                         
   5   5  15          3.84         27.71        27.64 o                         
  -5   6  15         10.93          5.55        20.16 o                         
  -4   6  15         14.93         37.64        17.01 o                         
  -3   6  15         41.19         55.59        15.74 o                         
  -2   6  15         40.15         41.41        15.54 o                         
  -1   6  15          2.00         25.03        12.86 o                         
   0   6  15         72.90         97.18        23.88 o                         
   1   6  15          1.11          4.41        12.40 o                         
   2   6  15         15.96          0.37        11.74 o                         
   3   6  15          0.00          9.80        17.54 o                         
   4   6  15         21.80         87.75        25.09 o                         
  -4   7  15          7.42          8.81        14.49 o                         
  -3   7  15        145.18        136.19        21.13 o                         
  -2   7  15          0.04        -11.17        12.22 o                         
  -1   7  15          7.88          5.72        13.25 o                         
   0   7  15          0.02        -11.94        11.24 o                         
   1   7  15         82.40         62.10        18.73 o                         
   2   7  15         74.25         82.50        23.12 o                         
   3   7  15         40.47         39.74        20.32 o                         
   4   7  15          5.08         18.81        20.69 o                         
  -3   8  15          6.65        -14.23        21.07 o                         
  -2   8  15          0.10         -7.82        14.66 o                         
  -1   8  15          0.99         12.90        15.71 o                         
   0   8  15          3.91          2.03        15.25 o                         
   1   8  15          5.20        -19.17        12.78 o                         
   2   8  15          0.28         12.07        17.55 o                         
   3   8  15         15.90         15.19        21.35 o                         
  -2   9  15         20.26         37.12        47.74 o                         
  -1   9  15          2.70        -23.29        15.52 o                         
   0   9  15         13.45         25.71        29.55 o                         
   1   9  15         15.26         51.93        20.13 o                         
   2   9  15         77.65         57.88        23.82 o                         
  -1  10  15         51.85         39.52        31.91 o                         
   0  10  15          0.37         13.50        18.65 o                         
   1  10  15         35.18         83.09        25.68 o                         
  -6   0  16          0.71        -18.07        25.36 o                         
  -5   0  16         53.79         77.46        33.99 o                         
  -4   0  16        294.06        322.93       118.95 o                         
  -3   0  16        376.05        289.72        83.06 o                         
  -2   0  16        343.60        361.11        51.43 o                         
  -1   0  16        212.06        158.29        19.86 o                         
   0   0  16          0.78        -17.50        11.67 o                         
   1   0  16          0.10         14.13        10.90 o                         
   2   0  16        182.17        226.20        39.36 o                         
   3   0  16        114.72        136.29        34.02 o                         
   4   0  16         26.40         24.52        37.19 o                         
   5   0  16          1.29        -17.05        27.77 o                         
  -5   1  16         94.45         91.46        24.02 o                         
  -4   1  16          0.02          9.95        14.93 o                         
  -3   1  16        533.15        490.31        41.09 o                         
  -2   1  16        424.33        455.59        26.61 o                         
  -1   1  16         13.37          5.70         6.72 o                         
   0   1  16          9.76          4.87         8.02 o                         
   1   1  16         57.40         71.91        12.52 o                         
   2   1  16          6.41         31.28        14.79 o                         
   3   1  16        225.55        235.86        41.62 o                         
   4   1  16         21.21         24.55        25.50 o                         
   5   1  16          4.11         19.28        27.37 o                         
  -5   2  16         12.67         37.34        19.14 o                         
  -4   2  16         11.24         19.69        17.01 o                         
  -3   2  16        123.11        134.65        20.15 o                         
  -2   2  16        156.34        162.03        17.82 o                         
  -1   2  16          8.93          0.22         7.78 o                         
   0   2  16         75.68         89.63        13.21 o                         
   1   2  16        362.92        428.11        30.71 o                         
   2   2  16       1340.94       1139.15        62.93 o                         
   3   2  16          0.11         33.12        17.57 o                         
   4   2  16          1.51          3.84        20.60 o                         
   5   2  16          9.01        -22.24        24.76 o                         
  -5   3  16         22.28         52.65        25.32 o                         
  -4   3  16         49.15         17.97        15.19 o                         
  -3   3  16        391.87        296.93        26.96 o                         
  -2   3  16          7.82         20.47         9.40 o                         
  -1   3  16         27.14         22.95        10.34 o                         
   0   3  16        120.13        149.87        18.55 o                         
   1   3  16          7.23          7.86        10.11 o                         
   2   3  16         18.69         15.37        16.92 o                         
   3   3  16          1.73         19.38        19.92 o                         
   4   3  16          2.89         18.30        24.30 o                         
   5   3  16          8.35         52.44        28.97 o                         
  -5   4  16          0.06         13.78        28.40 o                         
  -4   4  16          0.98         28.20        22.23 o                         
  -3   4  16         63.79         87.63        16.22 o                         
  -2   4  16         13.26          5.53         8.80 o                         
  -1   4  16         35.81         63.64        14.35 o                         
   0   4  16         77.41         65.32        13.84 o                         
   1   4  16         61.59         66.53        14.60 o                         
   2   4  16        193.52        197.86        35.06 o                         
   3   4  16         64.77         29.58        18.32 o                         
   4   4  16          0.00        -15.95        20.68 o                         
   5   4  16          1.66          1.45        59.52 o                         
  -5   5  16         26.34        103.64        29.49 o                         
  -4   5  16         21.38         34.62        18.00 o                         
  -3   5  16         13.86         -9.81        10.93 o                         
  -2   5  16         14.69          8.04        12.89 o                         
  -1   5  16         13.09         23.86        10.77 o                         
   0   5  16          1.37         -8.36         9.19 o                         
   1   5  16          5.75          7.75        18.24 o                         
   2   5  16         19.54         34.58        26.88 o                         
   3   5  16         49.05         31.65        18.78 o                         
   4   5  16          0.04         18.68        16.95 o                         
   5   5  16          4.94        -15.85        25.61 o                         
  -4   6  16          4.50        -11.24        13.95 o                         
  -3   6  16          0.06         -7.37        11.46 o                         
  -2   6  16         25.33         17.31        14.58 o                         
  -1   6  16          3.82         -4.84        11.23 o                         
   0   6  16          4.45         23.13        14.06 o                         
   1   6  16          0.13         -0.97        11.91 o                         
   2   6  16          1.16         -3.86        13.67 o                         
   3   6  16          6.46         10.23        21.28 o                         
   4   6  16          0.22          7.08        20.13 o                         
  -4   7  16        147.92        148.72        24.79 o                         
  -3   7  16         62.16         59.23        16.38 o                         
  -2   7  16          0.49         12.64        15.07 o                         
  -1   7  16         14.48         12.24        20.35 o                         
   0   7  16          0.68        -10.13        12.70 o                         
   1   7  16         12.15         -6.24        20.19 o                         
   2   7  16         79.42         71.56        21.39 o                         
   3   7  16        101.64        145.26        55.94 o                         
   4   7  16         27.76         61.66        31.99 o                         
  -3   8  16         64.47         25.88        27.60 o                         
  -2   8  16         14.36          8.95        16.37 o                         
  -1   8  16          0.44         10.72        16.48 o                         
   0   8  16          2.32         -3.72        19.56 o                         
   1   8  16          5.54         35.78        27.12 o                         
   2   8  16         76.75         50.77        23.55 o                         
   3   8  16          0.32         40.08        29.07 o                         
  -2   9  16         23.13         45.18        25.65 o                         
  -1   9  16         11.40          9.98        21.13 o                         
   0   9  16          7.76         35.78        25.66 o                         
   1   9  16          0.22         11.39        19.35 o                         
   2   9  16         33.69         25.46        21.57 o                         
  -5   1  17         32.02         52.18        23.67 o                         
  -4   1  17         89.77         97.50        22.32 o                         
  -3   1  17        131.88        158.10        24.64 o                         
  -2   1  17        157.28        174.75        21.13 o                         
  -1   1  17          0.09         -9.22         8.29 o                         
   0   1  17          0.28         -1.05         7.37 o                         
   1   1  17          0.13          3.59         8.06 o                         
   2   1  17        229.51        151.81        26.53 o                         
   3   1  17         24.20         48.42        21.52 o                         
   4   1  17          3.75         30.62        26.00 o                         
   5   1  17          0.91         -3.75        43.20 o                         
  -5   2  17          2.16        -16.91        19.49 o                         
  -4   2  17        204.96        128.05        25.98 o                         
  -3   2  17         23.39         29.12        15.48 o                         
  -2   2  17        173.27        213.40        23.79 o                         
  -1   2  17        131.83        150.48        19.35 o                         
   0   2  17         89.44         94.26        15.83 o                         
   1   2  17         80.18         90.54        16.23 o                         
   2   2  17         91.29         83.35        19.92 o                         
   3   2  17         71.58         76.22        23.54 o                         
   4   2  17         32.05         36.96        41.00 o                         
   5   2  17          2.86        -28.58        23.65 o                         
  -5   3  17          0.01         25.01        22.91 o                         
  -4   3  17        144.51        135.91        30.54 o                         
  -3   3  17         59.36         75.76        16.36 o                         
  -2   3  17         20.95         30.53        12.44 o                         
  -1   3  17          3.09         17.26        10.25 o                         
   0   3  17        140.53        155.74        19.17 o                         
   1   3  17         46.09         39.42        12.91 o                         
   2   3  17         44.26         39.01        13.92 o                         
   3   3  17        268.14        294.78        39.46 o                         
   4   3  17          6.28         30.26        22.76 o                         
   5   3  17          5.66        -14.45        21.13 o                         
  -5   4  17         15.17         24.18        22.64 o                         
  -4   4  17          2.23         12.14        19.33 o                         
  -3   4  17        128.75        116.57        21.06 o                         
  -2   4  17         21.70         25.00        12.38 o                         
  -1   4  17          0.14          6.23        15.86 o                         
   0   4  17          0.68         24.50        11.01 o                         
   1   4  17        171.92        165.64        30.22 o                         
   2   4  17         67.68         46.04        17.32 o                         
   3   4  17          0.65         16.12        17.30 o                         
   4   4  17         18.03         55.38        53.26 o                         
   5   4  17          2.39        -30.14        22.24 o                         
  -4   5  17          3.44        -19.53        16.35 o                         
  -3   5  17         19.81         24.37        14.31 o                         
  -2   5  17        172.05        217.40        33.04 o                         
  -1   5  17         91.52        116.57        25.73 o                         
   0   5  17         81.54         53.13        15.98 o                         
   1   5  17         36.48         21.38        12.75 o                         
   2   5  17          0.42         -2.14        12.16 o                         
   3   5  17         53.54         41.98        20.35 o                         
   4   5  17         12.86        -17.85        22.96 o                         
  -4   6  17         31.43         24.76        22.40 o                         
  -3   6  17         29.49         56.33        17.03 o                         
  -2   6  17         29.25         24.95        18.80 o                         
  -1   6  17        127.89        134.30        23.46 o                         
   0   6  17        114.55         98.64        22.04 o                         
   1   6  17         35.13         52.60        17.02 o                         
   2   6  17          7.31         15.94        13.92 o                         
   3   6  17         60.97        108.20        30.57 o                         
   4   6  17         23.29         76.81        45.63 o                         
  -3   7  17          0.13         25.86        19.89 o                         
  -2   7  17          0.79          5.67        17.63 o                         
  -1   7  17          1.47          5.69        13.87 o                         
   0   7  17          0.03        -12.04        13.22 o                         
   1   7  17         21.22         19.05        19.85 o                         
   2   7  17          0.04         31.71        16.54 o                         
   3   7  17         33.01         46.52        21.91 o                         
  -3   8  17          0.97         -7.09        25.76 o                         
  -2   8  17          0.05         20.59        26.41 o                         
  -1   8  17         57.79         28.18        19.92 o                         
   0   8  17         20.34         24.48        16.94 o                         
   1   8  17          4.33          5.80        20.68 o                         
   2   8  17         16.68         15.18        18.69 o                         
   3   8  17          0.11         -0.98        19.40 o                         
  -1   9  17         35.84         31.58        25.04 o                         
   0   9  17          2.24         13.17        18.83 o                         
   1   9  17          5.95          0.94        18.66 o                         
  -5   0  18          2.33          5.54        27.32 o                         
  -4   0  18          0.00        -18.72        56.35 o                         
  -3   0  18          8.77         39.57        30.53 o                         
  -2   0  18         54.90         79.88        27.16 o                         
  -1   0  18         62.81         52.48        47.34 o                         
   0   0  18        221.62        260.27        41.07 o                         
   1   0  18       1266.01       1291.09        97.93 o                         
   2   0  18       1601.25       1461.00        99.04 o                         
   3   0  18          0.07          0.35        20.35 o                         
   4   0  18         10.36          6.17        32.97 o                         
   5   0  18          9.40         76.00        45.79 o                         
  -5   1  18         33.28         32.32        21.89 o                         
  -4   1  18          4.68         -1.43        16.99 o                         
  -3   1  18        258.25        217.47        29.55 o                         
  -2   1  18        314.89        322.61        33.65 o                         
  -1   1  18          0.25         -4.14        12.45 o                         
   0   1  18         16.34         16.03        11.06 o                         
   1   1  18         45.80         50.83        14.24 o                         
   2   1  18        362.21        376.75        37.19 o                         
   3   1  18         10.98        -14.12        15.09 o                         
   4   1  18          5.01         58.96        27.97 o                         
   5   1  18          0.10         -0.65        24.87 o                         
  -5   2  18          0.06         11.40        23.32 o                         
  -4   2  18          0.37         12.23        29.85 o                         
  -3   2  18         72.71         76.91        20.54 o                         
  -2   2  18          2.44         -0.58        10.37 o                         
  -1   2  18          2.67         16.27        19.00 o                         
   0   2  18         24.61         37.12        14.88 o                         
   1   2  18        211.22        247.00        24.85 o                         
   2   2  18          9.10         15.82        14.66 o                         
   3   2  18        170.20        182.99        32.70 o                         
   4   2  18          5.69          1.37        30.12 o                         
   5   2  18          5.03          6.03        24.48 o                         
  -5   3  18          0.18          8.87        23.59 o                         
  -4   3  18          4.10          1.09        18.42 o                         
  -3   3  18         44.66         24.95        19.29 o                         
  -2   3  18         22.66         15.69        15.16 o                         
  -1   3  18          3.52          0.43        11.77 o                         
   0   3  18        100.47         63.64        15.27 o                         
   1   3  18          5.54         13.26        10.69 o                         
   2   3  18        168.66        180.16        23.57 o                         
   3   3  18         35.12         19.38        17.99 o                         
   4   3  18          0.61         -2.85        21.03 o                         
   5   3  18         10.35          1.27        27.52 o                         
  -4   4  18          0.53        -15.98        18.31 o                         
  -3   4  18         69.03         87.13        25.48 o                         
  -2   4  18        237.84        253.78        28.88 o                         
  -1   4  18         23.17         32.85        14.24 o                         
   0   4  18          1.46         11.43        10.72 o                         
   1   4  18         61.88         65.79        18.32 o                         
   2   4  18          2.07         32.78        14.21 o                         
   3   4  18         40.36         61.23        22.05 o                         
   4   4  18         12.28         34.20        24.66 o                         
  -4   5  18          9.30          8.71        29.76 o                         
  -3   5  18         23.80         34.95        16.57 o                         
  -2   5  18          4.45        -13.04        19.72 o                         
  -1   5  18         77.97         91.42        20.06 o                         
   0   5  18         36.45         34.64        12.92 o                         
   1   5  18         34.62         22.27        12.64 o                         
   2   5  18         60.06         70.47        18.44 o                         
   3   5  18         61.89         51.88        22.08 o                         
   4   5  18          4.65        -12.98        20.77 o                         
  -4   6  18         34.45         33.20        24.29 o                         
  -3   6  18          0.05         -3.85        13.63 o                         
  -2   6  18          1.16         -7.02        16.33 o                         
  -1   6  18          0.05         15.62        13.97 o                         
   0   6  18        286.54        350.43        35.97 o                         
   1   6  18         19.24         30.51        18.31 o                         
   2   6  18          2.49         15.53        16.49 o                         
   3   6  18          0.00         25.06        15.83 o                         
   4   6  18         56.58         69.34        49.04 o                         
  -3   7  18         67.41         89.40        26.51 o                         
  -2   7  18          7.38          1.71        18.43 o                         
  -1   7  18          0.99         15.85        15.80 o                         
   0   7  18          0.21         13.37        15.03 o                         
   1   7  18         50.35         17.90        18.45 o                         
   2   7  18         14.73         -8.31        14.60 o                         
   3   7  18         14.16         -4.92        19.04 o                         
  -2   8  18          0.18         40.73        33.21 o                         
  -1   8  18         21.60         78.84        32.07 o                         
   0   8  18          4.09        -10.01        18.65 o                         
   1   8  18         21.52         36.46        20.48 o                         
   2   8  18          6.08         12.30        20.44 o                         
   0   9  18         29.34          5.08        20.56 o                         
  -5   1  19         63.89         82.13        31.06 o                         
  -4   1  19         67.18        101.86        24.11 o                         
  -3   1  19          3.82          4.56        13.89 o                         
  -2   1  19         56.53         58.50        29.93 o                         
  -1   1  19         93.59         92.65        20.16 o                         
   0   1  19         10.22        -19.45        12.97 o                         
   1   1  19         19.15         36.38        22.20 o                         
   2   1  19        220.78        178.34        26.12 o                         
   3   1  19          4.46          0.02        14.37 o                         
   4   1  19          0.13         62.08        28.56 o                         
   5   1  19          0.01         11.24        26.69 o                         
  -5   2  19         65.24         65.79        30.49 o                         
  -4   2  19         86.75        144.52        28.41 o                         
  -3   2  19         94.63        127.09        25.25 o                         
  -2   2  19         64.41         79.24        20.22 o                         
  -1   2  19         41.35         28.65        14.18 o                         
   0   2  19          6.50         -1.30        13.03 o                         
   1   2  19        121.19        109.45        21.51 o                         
   2   2  19          0.00         17.37        15.02 o                         
   3   2  19         36.14          7.31        25.30 o                         
   4   2  19          0.03         -4.29        21.50 o                         
   5   2  19         10.33         19.51        75.19 o                         
  -4   3  19          9.71         12.02        26.79 o                         
  -3   3  19        260.66        214.53        30.35 o                         
  -2   3  19        221.87        215.40        28.69 o                         
  -1   3  19        241.26        257.56        29.95 o                         
   0   3  19         28.34         11.57        14.07 o                         
   1   3  19          0.39        -16.36        12.80 o                         
   2   3  19          1.60         18.10        15.96 o                         
   3   3  19          0.24         -2.28        17.02 o                         
   4   3  19          0.49         29.28        67.64 o                         
  -4   4  19         10.92         16.97        22.67 o                         
  -3   4  19         38.38         41.43        21.80 o                         
  -2   4  19          1.35         31.57        19.02 o                         
  -1   4  19         12.28          7.65        13.46 o                         
   0   4  19          1.86          7.37        13.98 o                         
   1   4  19          1.81         -8.12        12.83 o                         
   2   4  19         16.76         41.17        19.46 o                         
   3   4  19         64.86         53.06        22.55 o                         
   4   4  19         11.10         20.97        45.47 o                         
  -4   5  19          1.70         13.27        21.15 o                         
  -3   5  19          1.95         27.64        21.88 o                         
  -2   5  19          1.38          3.27        18.09 o                         
  -1   5  19          0.92          3.26        17.62 o                         
   0   5  19          1.87         -2.94        17.01 o                         
   1   5  19         86.74         71.91        16.82 o                         
   2   5  19         13.67          3.01        17.02 o                         
   3   5  19         31.30         52.61        24.03 o                         
   4   5  19          9.21        -11.50        25.71 o                         
  -3   6  19         21.15         35.01        22.66 o                         
  -2   6  19         13.47         31.47        21.02 o                         
  -1   6  19         25.02         20.16        27.17 o                         
   0   6  19         11.68        -18.12        22.87 o                         
   1   6  19          0.33          6.26        16.14 o                         
   2   6  19          3.30        -11.63        20.81 o                         
   3   6  19         23.85         32.50        29.37 o                         
  -3   7  19         10.92         38.94        23.22 o                         
  -2   7  19         16.86         16.76        21.98 o                         
  -1   7  19         17.09         40.23        28.20 o                         
   0   7  19          0.74         -5.52        50.18 o                         
   1   7  19          4.12          2.76        16.30 o                         
   2   7  19         21.98         33.28        19.54 o                         
   3   7  19         18.97          2.92        34.75 o                         
  -1   8  19         99.94         68.10        33.72 o                         
   0   8  19          5.46          0.32        33.29 o                         
   1   8  19          0.32         19.68        20.36 o                         
  -4   0  20        143.92         89.01        50.50 o                         
  -3   0  20          0.37        -10.39        18.48 o                         
  -2   0  20        133.68        119.09        32.52 o                         
  -1   0  20          4.86         24.57        21.05 o                         
   0   0  20          9.92        -10.58        17.32 o                         
   1   0  20        427.56        553.43        64.70 o                         
   2   0  20        126.30        149.07        56.35 o                         
   3   0  20         42.46         35.69        28.19 o                         
   4   0  20          9.07         -1.95        34.43 o                         
  -4   1  20          0.28          0.73        16.76 o                         
  -3   1  20         14.58         23.50        16.42 o                         
  -2   1  20         83.24         49.86        17.73 o                         
  -1   1  20        137.79        169.22        39.96 o                         
   0   1  20         11.31        -15.52        11.90 o                         
   1   1  20         84.38         85.18        19.28 o                         
   2   1  20         87.34        130.01        38.52 o                         
   3   1  20        164.83        187.61        36.56 o                         
   4   1  20         11.74        160.82       193.08 o                         
  -4   2  20          1.07         15.59        21.07 o                         
  -3   2  20         88.32         69.45        23.13 o                         
  -2   2  20        110.95        111.19        31.33 o                         
  -1   2  20          0.11         21.32        14.26 o                         
   0   2  20        127.73        131.78        23.41 o                         
   1   2  20        193.98        207.68        28.51 o                         
   2   2  20         90.93         53.05        18.51 o                         
   3   2  20          0.32         -3.91        17.36 o                         
   4   2  20         10.03         50.58        28.85 o                         
  -4   3  20         27.12         43.08        26.46 o                         
  -3   3  20         33.00         78.69        26.22 o                         
  -2   3  20         81.89         75.48        23.93 o                         
  -1   3  20         86.01         61.70        18.13 o                         
   0   3  20        129.99        106.77        21.60 o                         
   1   3  20         53.93         77.92        19.94 o                         
   2   3  20         23.94          1.89        15.54 o                         
   3   3  20         17.45         16.46        22.84 o                         
   4   3  20         12.19         47.71        27.21 o                         
  -4   4  20         14.17         24.16        22.06 o                         
  -3   4  20         24.96         35.45        21.11 o                         
  -2   4  20          0.89         11.48        27.24 o                         
  -1   4  20         17.56         37.97        16.55 o                         
   0   4  20          9.60         33.64        15.77 o                         
   1   4  20         45.00         23.49        20.34 o                         
   2   4  20          0.01        -14.45        15.13 o                         
   3   4  20          0.76          0.04        21.04 o                         
   4   4  20         68.64         34.87        31.91 o                         
  -3   5  20         37.21         55.80        24.70 o                         
  -2   5  20         17.62         16.73        20.05 o                         
  -1   5  20         12.59         -6.82        19.37 o                         
   0   5  20          0.07         15.53        19.18 o                         
   1   5  20         11.74         33.54        20.49 o                         
   2   5  20          4.44        -19.54        37.67 o                         
   3   5  20          5.77          1.44        34.26 o                         
  -3   6  20          0.00         -3.29        19.63 o                         
  -2   6  20          8.08         37.69        22.43 o                         
  -1   6  20          0.70          0.78        19.16 o                         
   0   6  20         31.82         63.22        25.11 o                         
   1   6  20         23.15          8.68        25.11 o                         
   2   6  20         17.92         34.68        27.18 o                         
   3   6  20         46.70        146.78        47.90 o                         
  -2   7  20         37.63         41.79        24.36 o                         
  -1   7  20          0.15         15.89        20.56 o                         
   0   7  20          3.57         19.26        25.90 o                         
   1   7  20          5.30         10.51        26.98 o                         
   2   7  20         25.66         10.39        34.91 o                         
   0   8  20         14.56        101.98        49.37 o                         
  -4   1  21         17.69         23.24        20.13 o                         
  -3   1  21         25.08         23.02        17.79 o                         
  -2   1  21         59.17         69.46        20.23 o                         
  -1   1  21         25.55         12.99        14.69 o                         
   0   1  21          9.85         28.95        15.98 o                         
   1   1  21         66.35         57.97        18.42 o                         
   2   1  21        283.87        251.90        33.02 o                         
   3   1  21         14.78         26.82        18.76 o                         
   4   1  21          2.39         -7.09        22.84 o                         
  -4   2  21         42.92         48.82        27.25 o                         
  -3   2  21         26.89         74.72        21.90 o                         
  -2   2  21          4.37         28.81        15.99 o                         
  -1   2  21         39.06         45.03        17.66 o                         
   0   2  21         73.44         80.95        23.81 o                         
   1   2  21         21.47         31.89        20.49 o                         
   2   2  21         35.81         32.60        18.13 o                         
   3   2  21         91.36        134.16        30.89 o                         
   4   2  21         34.96         83.14        81.84 o                         
  -4   3  21         12.14         10.61        22.78 o                         
  -3   3  21         44.08         83.99        28.07 o                         
  -2   3  21         10.72          2.94        14.70 o                         
  -1   3  21         28.69         29.40        17.35 o                         
   0   3  21        228.43        276.70        54.16 o                         
   1   3  21          4.50          3.69        14.69 o                         
   2   3  21         44.41         61.52        21.21 o                         
   3   3  21         31.81         41.70        23.30 o                         
   4   3  21         27.93         18.05        47.90 o                         
  -3   4  21         43.78         33.86        22.81 o                         
  -2   4  21          6.48         15.49        18.96 o                         
  -1   4  21          0.92         -8.40        19.80 o                         
   0   4  21          8.35         14.59        17.16 o                         
   1   4  21         17.65         42.00        21.65 o                         
   2   4  21          2.12         27.04        23.13 o                         
   3   4  21          0.43         -6.15        17.23 o                         
  -3   5  21         29.54         24.12        26.62 o                         
  -2   5  21          8.32         -3.63        19.35 o                         
  -1   5  21         32.03         30.27        26.81 o                         
   0   5  21          0.58         30.44        22.27 o                         
   1   5  21          3.56          2.44        20.65 o                         
   2   5  21          1.28         52.98        28.59 o                         
   3   5  21         88.32        126.00        39.09 o                         
  -2   6  21          0.12          2.06        23.76 o                         
  -1   6  21         13.43         38.68        25.42 o                         
   0   6  21         26.96         22.87        22.76 o                         
   1   6  21         20.87         15.28        22.01 o                         
   2   6  21         17.55         52.26        32.65 o                         
  -1   7  21         13.59         79.14        39.52 o                         
   0   7  21         18.13         -8.26        26.30 o                         
   1   7  21         45.70         27.29        28.04 o                         
  -4   0  22        178.57        178.07        45.86 o                         
  -3   0  22          1.84         14.85        21.64 o                         
  -2   0  22          0.00        -11.65        20.34 o                         
  -1   0  22        184.03        120.55        35.88 o                         
   0   0  22        773.08        799.32        80.64 o                         
   1   0  22        283.80        289.88        57.81 o                         
   2   0  22         70.33         36.54        26.67 o                         
   3   0  22          0.67          7.38        24.85 o                         
   4   0  22         31.96         93.37        48.88 o                         
  -4   1  22          8.73         33.26        22.67 o                         
  -3   1  22         45.97         51.77        20.39 o                         
  -2   1  22         44.10         44.60        19.04 o                         
  -1   1  22        450.61        431.55        42.31 o                         
   0   1  22         47.98         45.29        17.54 o                         
   1   1  22         70.64         65.36        21.08 o                         
   2   1  22          0.70        -19.84        14.01 o                         
   3   1  22          3.74         -1.41        17.42 o                         
   4   1  22          5.98          0.61        24.36 o                         
  -4   2  22          5.57        -32.26        35.23 o                         
  -3   2  22          1.53         -7.98        15.91 o                         
  -2   2  22          3.91          4.49        17.81 o                         
  -1   2  22         20.66         13.27        16.58 o                         
   0   2  22          1.31         72.60        24.94 o                         
   1   2  22         47.24         55.78        24.10 o                         
   2   2  22         48.58         75.43        22.26 o                         
   3   2  22          2.46          7.37        19.95 o                         
   4   2  22          5.06         10.73        25.86 o                         
  -3   3  22          1.14         -8.65        20.10 o                         
  -2   3  22         10.70         -9.14        26.69 o                         
  -1   3  22          3.35         14.79        15.72 o                         
   0   3  22          0.28          2.34        15.31 o                         
   1   3  22          9.89         -1.46        15.50 o                         
   2   3  22          0.63         -7.30        15.53 o                         
   3   3  22          0.11         14.81        21.21 o                         
  -3   4  22         14.32         -2.04        20.35 o                         
  -2   4  22          6.76         -5.54        27.83 o                         
  -1   4  22         14.19        -12.71        19.29 o                         
   0   4  22          0.04          4.97        19.52 o                         
   1   4  22         17.98          6.31        16.74 o                         
   2   4  22          0.92          9.00        17.64 o                         
   3   4  22          1.23         50.25        23.26 o                         
  -2   5  22          0.59        -11.05        22.05 o                         
  -1   5  22         24.01         45.85        24.97 o                         
   0   5  22         30.46         -1.40        21.84 o                         
   1   5  22          6.51         50.36        24.60 o                         
   2   5  22          3.97         -0.11        31.91 o                         
  -2   6  22          1.51         18.34        24.66 o                         
  -1   6  22          1.32         63.49        27.67 o                         
   0   6  22          5.68          8.54        23.39 o                         
   1   6  22          2.41         47.68        29.98 o                         
   2   6  22         26.73         33.96        31.00 o                         
  -3   1  23          0.54        -19.15        16.38 o                         
  -2   1  23         43.51         60.61        29.31 o                         
  -1   1  23         12.05         25.33        17.78 o                         
   0   1  23         75.46         67.74        39.25 o                         
   1   1  23         36.58         16.93        20.04 o                         
   2   1  23          2.91         26.09        17.60 o                         
   3   1  23          1.04         16.03        19.28 o                         
  -3   2  23          0.18         26.61        22.81 o                         
  -2   2  23          0.68         -5.57        17.01 o                         
  -1   2  23         76.96         82.06        23.06 o                         
   0   2  23         53.44         42.28        19.28 o                         
   1   2  23         91.52         89.46        22.01 o                         
   2   2  23          0.03         29.49        17.65 o                         
   3   2  23          0.27         12.79        22.78 o                         
  -3   3  23          2.48          5.02        20.22 o                         
  -2   3  23          4.37          6.56        23.75 o                         
  -1   3  23         18.31         29.57        18.33 o                         
   0   3  23        122.77        123.34        35.21 o                         
   1   3  23         24.92         32.85        18.47 o                         
   2   3  23         12.41         21.10        18.78 o                         
   3   3  23          1.49          1.06        19.17 o                         
  -2   4  23         17.82         13.92        22.56 o                         
  -1   4  23         89.77         20.58        28.73 o                         
   0   4  23         14.35         26.22        22.98 o                         
   1   4  23          8.97         -4.70        26.91 o                         
   2   4  23         31.72         40.70        21.58 o                         
  -2   5  23          7.62        -24.17        18.75 o                         
  -1   5  23          0.00         -0.59        30.72 o                         
   0   5  23         29.56         33.57        26.46 o                         
   1   5  23          0.01        -29.40        19.60 o                         
   2   5  23          0.71         13.13        28.23 o                         
  -1   6  23          5.59         21.09        25.34 o                         
   0   6  23          3.35         20.62        24.67 o                         
   1   6  23         10.99          2.53        29.03 o                         
  -3   0  24         20.29          7.67        48.80 o                         
  -2   0  24          7.76         35.48        28.80 o                         
  -1   0  24          0.20         19.05        39.30 o                         
   0   0  24        106.32         97.19        33.86 o                         
   1   0  24          3.10         -9.94        22.61 o                         
   2   0  24         48.07          5.19        48.23 o                         
   3   0  24          1.71         30.63        44.74 o                         
  -3   1  24          0.11          5.64        17.89 o                         
  -2   1  24          0.05        -24.74        16.49 o                         
  -1   1  24         26.70         29.02        18.55 o                         
   0   1  24         77.18         81.32        24.04 o                         
   1   1  24         60.91         62.11        22.19 o                         
   2   1  24          9.50          3.87        17.20 o                         
   3   1  24          7.38         17.85        20.46 o                         
  -3   2  24         14.00         -4.11        21.72 o                         
  -2   2  24          4.82         24.51        18.85 o                         
  -1   2  24          4.96         12.86        17.03 o                         
   0   2  24        229.09        274.95        41.32 o                         
   1   2  24         49.14         28.94        19.30 o                         
   2   2  24         11.97        -12.05        22.84 o                         
   3   2  24          0.58          0.54        21.04 o                         
  -2   3  24          3.22         18.93        23.67 o                         
  -1   3  24         92.09         38.16        23.91 o                         
   0   3  24         64.03         67.12        23.03 o                         
   1   3  24         16.62         10.31        19.09 o                         
   2   3  24         22.73         20.21        25.64 o                         
  -2   4  24          0.31         16.79        24.30 o                         
  -1   4  24         11.94         45.68        26.38 o                         
   0   4  24          1.00          2.07        21.15 o                         
   1   4  24         13.33          1.63        22.35 o                         
   2   4  24         10.37        -21.73        22.45 o                         
  -1   5  24          3.74         41.17        27.80 o                         
   0   5  24         21.91         70.60        29.93 o                         
   1   5  24         12.51        -25.22        22.64 o                         
  -2   1  25          0.05         -4.21        18.38 o                         
  -1   1  25        115.33        112.24        26.43 o                         
   0   1  25         51.78         55.97        32.93 o                         
   1   1  25          6.63        -12.03        15.26 o                         
   2   1  25         17.93          8.48        21.82 o                         
  -2   2  25         25.83         67.00        27.70 o                         
  -1   2  25          1.59         29.30        20.26 o                         
   0   2  25         21.53         56.07        21.02 o                         
   1   2  25        146.84        153.02        35.60 o                         
   2   2  25         18.51         11.06        19.58 o                         
  -1   3  25          8.21        -10.05        22.08 o                         
   0   3  25         49.28         75.83        28.92 o                         
   1   3  25         13.68         20.06        19.36 o                         
  -1   4  25         42.08         68.59        28.16 o                         
   0   4  25          6.70          4.99        23.51 o                         
  -1   0  26          4.15         20.76        30.09 o                         
   0   0  26          7.47         38.98        28.87 o                         
   1   0  26          2.65         22.56        33.37 o                         
  -1   1  26          3.70         12.05        19.56 o                         
   0   1  26          9.29         46.46        21.35 o                         
   1   1  26          5.19        -10.89        16.39 o                         
  -1   2  26         10.32         38.23        21.29 o                         
   0   2  26         17.17         56.78        23.46 o                         
   1   2  26         64.27        104.24        27.41 o                         
                                                                                
